# Supplementary material for: Surfactant-free interfacial growth of graphdiyne hollow microspheres and the mechanistic origin of their SERS activity
Source: Nat Commun. 2023 Oct 9;14:6318. doi: 10.1038/s41467-023-42038-3 (PMC10562396; doi:10.1038/s41467-023-42038-3)
Supplement: Supplementary file 3 — Source Data [file 41467_2023_42038_MOESM3_ESM.zip]

Archive with 5 entries (4 files):
- Source Data/
- Source Data/source-data Fig 1.xlsx
- Source Data/source-data Fig 3.xlsx
- Source Data/source-data Fig 4.xlsx
- Source Data/source-data Supplementary Information.xlsx
