# Supplementary material for: Surfactant-free interfacial growth of graphdiyne hollow microspheres and the mechanistic origin of their SERS activity
Source: Nat Commun. 2023 Oct 9;14:6318. doi: 10.1038/s41467-023-42038-3 (PMC10562396; doi:10.1038/s41467-023-42038-3)
Supplement: Supplementary file 3 — Source Data [file 41467_2023_42038_MOESM3_ESM.zip › Source Data/source-data Fig 1.xlsx]

## Sheet: Fig. 1b
Raman shift (cm-1)	Intensity
3000.85	1799.24
2999.51	1780.13
2998.18	1767.53
2996.84	1797.57
2995.5	1796.34
2994.17	1788.35
2992.83	1772.16
2991.5	1760.28
2990.16	1753.61
2988.82	1763.92
2987.48	1784.76
2986.15	1805.69
2984.81	1827.4
2983.47	1853.07
2982.13	1819.85
2980.79	1796.92
2979.45	1767.85
2978.11	1756.35
2976.77	1773.83
2975.43	1808.86
2974.09	1832.46
2972.75	1837.04
2971.41	1820.54
2970.07	1801.85
2968.73	1797.9
2967.39	1811.05
2966.05	1845.77
2964.71	1835.59
2963.36	1812.2
2962.02	1781.45
2960.68	1771.02
2959.33	1778.63
2957.99	1777.69
2956.65	1784.09
2955.3	1788.37
2953.96	1796.77
2952.62	1818.57
2951.27	1832.39
2949.93	1807.72
2948.58	1811.82
2947.24	1821.61
2945.89	1810.16
2944.54	1822.91
2943.2	1823.26
2941.85	1810.33
2940.51	1807.97
2939.16	1826.48
2937.81	1817.21
2936.46	1852.21
2935.12	1872.1
2933.77	1864.93
2932.42	1838.75
2931.07	1822.52
2929.72	1782.22
2928.37	1752.24
2927.02	1761.57
2925.68	1766.71
2924.33	1775.25
2922.98	1785.63
2921.62	1789.91
2920.27	1772.65
2918.92	1801.22
2917.57	1816.88
2916.22	1831.07
2914.87	1826.88
2913.52	1794.61
2912.17	1755.37
2910.81	1726.07
2909.46	1699.47
2908.11	1727.99
2906.75	1758.52
2905.4	1797.8
2904.05	1827.78
2902.69	1838.54
2901.34	1816.03
2899.98	1789.9
2898.63	1765.75
2897.27	1763.85
2895.92	1753.18
2894.56	1759.61
2893.21	1767.68
2891.85	1763.6
2890.5	1797.68
2889.14	1806.27
2887.78	1795.26
2886.42	1795.94
2885.07	1806.24
2883.71	1800
2882.35	1784.69
2880.99	1776.36
2879.63	1780.93
2878.28	1790.29
2876.92	1813.74
2875.56	1789.35
2874.2	1742.1
2872.84	1734.58
2871.48	1753.78
2870.12	1776.34
2868.76	1805.06
2867.4	1777.75
2866.03	1776.79
2864.67	1795.09
2863.31	1806.83
2861.95	1802.53
2860.59	1776.71
2859.22	1726.28
2857.86	1739.48
2856.5	1782.03
2855.14	1804.99
2853.77	1815.33
2852.41	1808.94
2851.04	1784.96
2849.68	1785.64
2848.32	1752.73
2846.95	1726.18
2845.58	1735.4
2844.22	1752.11
2842.85	1772.96
2841.49	1803.97
2840.12	1787.68
2838.76	1771.15
2837.39	1754.72
2836.02	1763.58
2834.65	1770.8
2833.29	1784.04
2831.92	1780.27
2830.55	1781.63
2829.18	1763.05
2827.81	1756.61
2826.45	1725.95
2825.08	1719.76
2823.71	1731.52
2822.34	1771.46
2820.97	1785.81
2819.6	1775.42
2818.23	1749.32
2816.86	1734.22
2815.48	1742.63
2814.11	1756.1
2812.74	1757.55
2811.37	1757.12
2810	1760.55
2808.62	1736.99
2807.25	1735.19
2805.88	1722.26
2804.51	1719.95
2803.13	1755.31
2801.76	1772.36
2800.39	1769.7
2799.01	1772.27
2797.64	1760.19
2796.26	1732.98
2794.89	1734.62
2793.51	1727.6
2792.14	1727.78
2790.76	1777.01
2789.38	1806.33
2788.01	1773.6
2786.63	1744.55
2785.25	1734.37
2783.88	1713.95
2782.5	1767.67
2781.12	1781.59
2779.74	1765.11
2778.37	1753.07
2776.99	1735.41
2775.61	1705.12
2774.23	1716.9
2772.85	1715.29
2771.47	1738.47
2770.09	1756.97
2768.71	1753.73
2767.33	1721.02
2765.95	1701.43
2764.57	1704.49
2763.19	1734.72
2761.8	1736.1
2760.42	1734.41
2759.04	1714.05
2757.66	1697.37
2756.28	1705.13
2754.89	1734.65
2753.51	1732.01
2752.13	1733.8
2750.74	1738.48
2749.36	1723
2747.97	1703.71
2746.59	1694.89
2745.21	1678.67
2743.82	1665.1
2742.43	1673.09
2741.05	1707.89
2739.66	1725.98
2738.28	1747.36
2736.89	1746.01
2735.5	1715.47
2734.12	1692.24
2732.73	1707.67
2731.34	1703.93
2729.95	1716.49
2728.57	1700.83
2727.18	1679.39
2725.79	1659.07
2724.4	1674.66
2723.01	1686.1
2721.62	1678.24
2720.23	1667.08
2718.84	1681.64
2717.45	1679.19
2716.06	1685.13
2714.67	1693.17
2713.28	1677.7
2711.89	1677.7
2710.5	1694.7
2709.1	1692.01
2707.71	1709.58
2706.32	1718.87
2704.93	1712.62
2703.53	1697.09
2702.14	1661.4
2700.75	1644.09
2699.35	1658.11
2697.96	1676.93
2696.57	1679.82
2695.17	1671.14
2693.78	1644.16
2692.38	1660.69
2690.99	1654.55
2689.59	1661.15
2688.19	1645.15
2686.8	1650.54
2685.4	1649.79
2684	1671.29
2682.61	1672.13
2681.21	1663.98
2679.81	1688.04
2678.41	1704.21
2677.02	1703.04
2675.62	1684.46
2674.22	1678.91
2672.82	1654.44
2671.42	1665.81
2670.02	1670.6
2668.62	1673.13
2667.22	1664.39
2665.82	1658.37
2664.42	1656.44
2663.02	1649.3
2661.62	1664.34
2660.21	1661.75
2658.81	1655.56
2657.41	1639.62
2656.01	1645.67
2654.61	1648.86
2653.2	1644.35
2651.8	1620.98
2650.4	1611.27
2648.99	1605.42
2647.59	1628.89
2646.18	1633.69
2644.78	1634.79
2643.38	1635.46
2641.97	1620.33
2640.56	1603.61
2639.16	1609.82
2637.75	1597.95
2636.35	1606.25
2634.94	1631.19
2633.53	1622.51
2632.13	1637.81
2630.72	1644.76
2629.31	1636.26
2627.9	1642.61
2626.5	1628.68
2625.09	1606.89
2623.68	1621.85
2622.27	1648.15
2620.86	1660.93
2619.45	1672.22
2618.04	1650.36
2616.63	1628.34
2615.22	1628.51
2613.81	1636.29
2612.4	1638.72
2610.99	1633.47
2609.58	1636.48
2608.16	1632.91
2606.75	1635.76
2605.34	1634.68
2603.93	1647.25
2602.51	1643.77
2601.1	1618.9
2599.69	1601.19
2598.27	1576.07
2596.86	1564.45
2595.45	1568.39
2594.03	1584.61
2592.62	1573.16
2591.2	1564.64
2589.79	1576.95
2588.37	1600.39
2586.95	1607.55
2585.54	1637.8
2584.12	1643.12
2582.7	1601.79
2581.29	1605.45
2579.87	1611.11
2578.45	1586.89
2577.03	1570
2575.62	1567.45
2574.2	1548.8
2572.78	1577.18
2571.36	1607.53
2569.94	1610.62
2568.52	1622.06
2567.1	1608.57
2565.68	1573.72
2564.26	1570.42
2562.84	1546.36
2561.42	1545.46
2560	1559.89
2558.58	1560.25
2557.15	1561.42
2555.73	1582.37
2554.31	1565.52
2552.89	1573.4
2551.46	1554.89
2550.04	1524.76
2548.62	1513.96
2547.19	1530.01
2545.77	1523.51
2544.34	1534.94
2542.92	1551.64
2541.49	1533.42
2540.07	1544.01
2538.64	1548.83
2537.22	1542.82
2535.79	1534.52
2534.36	1560.76
2532.94	1564.65
2531.51	1578.03
2530.08	1560.33
2528.66	1554.42
2527.23	1528.82
2525.8	1547.78
2524.37	1555.79
2522.94	1555.24
2521.51	1535.1
2520.08	1524.1
2518.66	1504.45
2517.23	1491.98
2515.79	1502.87
2514.36	1519.83
2512.93	1526.85
2511.5	1532.56
2510.07	1548.19
2508.64	1547.87
2507.21	1547
2505.78	1562.3
2504.34	1580.37
2502.91	1558.88
2501.48	1541.67
2500.04	1519.87
2498.61	1513.14
2497.18	1521.21
2495.74	1538.56
2494.31	1529.31
2492.88	1510.31
2491.44	1499.76
2490	1510.7
2488.57	1503.35
2487.13	1526.71
2485.7	1513.81
2484.26	1505.98
2482.82	1503.96
2481.39	1507.99
2479.95	1516.19
2478.51	1533.75
2477.08	1500.06
2475.64	1485.61
2474.2	1498.14
2472.76	1497.77
2471.32	1502.55
2469.88	1503.06
2468.44	1503.73
2467	1498.12
2465.56	1503.48
2464.12	1480.96
2462.68	1479.43
2461.24	1508.43
2459.8	1514.84
2458.36	1511.44
2456.92	1478.02
2455.47	1463.28
2454.03	1469.1
2452.59	1482.11
2451.15	1474.47
2449.7	1487.95
2448.26	1478.93
2446.81	1472.78
2445.37	1483.48
2443.93	1480.33
2442.48	1478.98
2441.04	1514.66
2439.59	1537.55
2438.15	1517.8
2436.7	1516.85
2435.25	1493.13
2433.81	1478.75
2432.36	1481.71
2430.91	1469.8
2429.47	1465.76
2428.02	1475.13
2426.57	1475.49
2425.12	1473.66
2423.67	1470.44
2422.23	1472.65
2420.78	1487.79
2419.33	1497.39
2417.88	1502.62
2416.43	1483.73
2414.98	1475.08
2413.53	1466.77
2412.08	1471.49
2410.62	1471.93
2409.17	1466.62
2407.72	1464.05
2406.27	1466.92
2404.82	1466.37
2403.37	1473.06
2401.91	1467.18
2400.46	1454.57
2399.01	1445.87
2397.55	1452.78
2396.1	1463.49
2394.64	1474.52
2393.19	1472.86
2391.73	1477.65
2390.28	1470.4
2388.82	1459.36
2387.37	1465.21
2385.91	1475.26
2384.46	1462.69
2383	1460.22
2381.54	1459.84
2380.09	1459.3
2378.63	1464.02
2377.17	1449.21
2375.71	1417.78
2374.25	1412.48
2372.8	1415.43
2371.34	1435.46
2369.88	1452.03
2368.42	1447.47
2366.96	1440.4
2365.5	1443.91
2364.04	1444.82
2362.58	1452.1
2361.12	1456.8
2359.66	1438.65
2358.19	1430.47
2356.73	1419.47
2355.27	1412.84
2353.81	1411.03
2352.34	1408.34
2350.88	1415.12
2349.42	1438.06
2347.96	1454.82
2346.49	1435.9
2345.03	1411.67
2343.56	1398.93
2342.1	1420.72
2340.63	1431.13
2339.17	1446.98
2337.7	1445.32
2336.24	1430.74
2334.77	1418.35
2333.3	1429.61
2331.84	1419.86
2330.37	1425.43
2328.9	1433.8
2327.43	1434.16
2325.96	1425.77
2324.5	1403.47
2323.03	1414.87
2321.56	1420.99
2320.09	1429.83
2318.62	1442.68
2317.15	1438.39
2315.68	1406
2314.21	1391.66
2312.74	1386.81
2311.27	1397.24
2309.8	1428.38
2308.33	1433.54
2306.86	1446.92
2305.38	1428.24
2303.91	1413.98
2302.44	1421.52
2300.96	1436.17
2299.49	1433.96
2298.02	1434.08
2296.54	1426.85
2295.07	1409.96
2293.6	1429.53
2292.12	1428.85
2290.64	1424.67
2289.17	1401.98
2287.69	1391.09
2286.22	1384.83
2284.74	1408.93
2283.27	1415.82
2281.79	1419.76
2280.31	1419
2278.83	1434.78
2277.36	1414.05
2275.88	1424.35
2274.4	1424.93
2272.92	1424.8
2271.44	1419.03
2269.96	1422.57
2268.48	1400.09
2267	1412.85
2265.52	1415.9
2264.04	1418.88
2262.56	1420.82
2261.08	1427.91
2259.6	1427.94
2258.12	1437.5
2256.64	1430.39
2255.15	1415.89
2253.67	1401.33
2252.19	1385.42
2250.71	1352.95
2249.22	1369.16
2247.74	1385.21
2246.25	1424
2244.77	1438.7
2243.29	1440.64
2241.8	1421.33
2240.31	1401.57
2238.83	1402.54
2237.34	1414.53
2235.86	1418.99
2234.37	1432.32
2232.88	1441.53
2231.4	1413.79
2229.91	1419.2
2228.42	1428.31
2226.94	1410.48
2225.45	1400.01
2223.96	1392.85
2222.47	1387.98
2220.98	1403.65
2219.49	1437.97
2218	1436.41
2216.51	1445.36
2215.02	1453.27
2213.53	1450.69
2212.04	1445.9
2210.55	1420.85
2209.06	1418.9
2207.56	1425.08
2206.07	1456.32
2204.58	1460.6
2203.09	1468.98
2201.59	1457.88
2200.1	1458.14
2198.61	1462.48
2197.11	1455.83
2195.62	1442.38
2194.12	1433.43
2192.63	1444.55
2191.13	1459.43
2189.64	1476.77
2188.14	1482.44
2186.65	1504.78
2185.15	1486.88
2183.65	1508.34
2182.16	1501.36
2180.66	1484.32
2179.16	1487.09
2177.66	1502.73
2176.17	1489.3
2174.67	1521.19
2173.17	1503.7
2171.67	1494.22
2170.17	1493.28
2168.67	1493.84
2167.17	1476.37
2165.67	1485.88
2164.17	1471.78
2162.67	1478.61
2161.17	1500.48
2159.67	1500.57
2158.17	1467.69
2156.66	1446.26
2155.16	1435.15
2153.66	1430.24
2152.15	1452.41
2150.65	1467.22
2149.15	1465.2
2147.64	1461.39
2146.14	1468.05
2144.63	1452.04
2143.13	1443.85
2141.62	1442.47
2140.12	1449.67
2138.61	1452.19
2137.11	1466.03
2135.6	1467.37
2134.1	1448.34
2132.59	1410.98
2131.08	1380.58
2129.57	1373.18
2128.06	1375.87
2126.56	1396.5
2125.05	1415.24
2123.54	1413.63
2122.03	1416.92
2120.52	1413.14
2119.01	1406.46
2117.5	1406.71
2115.99	1406.12
2114.48	1419.76
2112.97	1409.68
2111.46	1394.13
2109.95	1408.17
2108.43	1405.47
2106.92	1397.72
2105.41	1409.5
2103.9	1389.14
2102.38	1388.16
2100.87	1382.76
2099.36	1388.3
2097.84	1380.48
2096.33	1410.64
2094.81	1415.02
2093.3	1407.68
2091.78	1389.06
2090.27	1386.61
2088.75	1370.88
2087.24	1403.26
2085.72	1397.79
2084.2	1389.9
2082.69	1383.58
2081.17	1369.03
2079.65	1359.84
2078.13	1367.08
2076.61	1363.93
2075.1	1370.86
2073.58	1360.37
2072.06	1372.16
2070.54	1378.92
2069.02	1370.29
2067.5	1369.16
2065.98	1363.16
2064.46	1353.9
2062.94	1374.5
2061.41	1365.5
2059.89	1369.54
2058.37	1355.82
2056.85	1361.1
2055.32	1380.91
2053.8	1387.51
2052.28	1371.4
2050.75	1382.32
2049.23	1358.25
2047.71	1370.94
2046.18	1396.74
2044.66	1410.42
2043.13	1426.55
2041.61	1429.9
2040.08	1428.29
2038.55	1418.21
2037.03	1413.76
2035.5	1409.47
2033.97	1401.41
2032.45	1399.42
2030.92	1428.93
2029.39	1416.63
2027.86	1411.65
2026.34	1410.29
2024.81	1400.99
2023.28	1406.24
2021.75	1422.19
2020.22	1405.45
2018.69	1401.16
2017.16	1407.25
2015.63	1402.74
2014.1	1384.33
2012.56	1387.27
2011.03	1390.82
2009.5	1414.41
2007.97	1413.99
2006.44	1397.89
2004.9	1399.05
2003.37	1444.47
2001.84	1471.18
2000.3	1494.36
1998.77	1449.37
1997.23	1425.6
1995.7	1433.73
1994.16	1440.04
1992.63	1453.3
1991.09	1446.66
1989.55	1415.73
1988.02	1423.09
1986.48	1437.96
1984.95	1449.59
1983.41	1479.76
1981.87	1488.48
1980.33	1486.11
1978.79	1473.88
1977.26	1453.93
1975.72	1445.77
1974.18	1451.12
1972.64	1458.54
1971.1	1476.8
1969.56	1484.29
1968.02	1486.74
1966.48	1496.05
1964.94	1503.61
1963.39	1486.9
1961.85	1482.55
1960.31	1499.4
1958.77	1496.73
1957.22	1505.74
1955.68	1516.1
1954.14	1504.96
1952.6	1483.09
1951.05	1501.31
1949.51	1504.95
1947.96	1515.83
1946.42	1532.51
1944.87	1529.92
1943.33	1531.95
1941.78	1542.67
1940.23	1547.46
1938.69	1553.69
1937.14	1558.3
1935.6	1536.32
1934.05	1550.14
1932.5	1534.4
1930.95	1517.07
1929.4	1514.93
1927.86	1506.27
1926.3	1479.69
1924.76	1482.5
1923.21	1486.13
1921.66	1496
1920.11	1506.63
1918.56	1491.15
1917.01	1495.31
1915.45	1500.38
1913.9	1507.82
1912.35	1506.9
1910.8	1508.64
1909.25	1492.34
1907.69	1484.84
1906.14	1468.49
1904.59	1438.88
1903.03	1416.41
1901.48	1434.5
1899.92	1446.69
1898.37	1456.53
1896.81	1461.01
1895.26	1433.49
1893.7	1400.9
1892.15	1399.71
1890.59	1407.73
1889.03	1446.42
1887.48	1475.98
1885.92	1492.51
1884.36	1460.88
1882.8	1401.02
1881.25	1374.98
1879.69	1370.31
1878.13	1384.43
1876.57	1395.94
1875.01	1373.03
1873.45	1345.97
1871.89	1364.76
1870.33	1376.69
1868.77	1407.77
1867.21	1410.64
1865.65	1395.81
1864.08	1387.39
1862.52	1379.35
1860.96	1383.35
1859.4	1380.51
1857.83	1368.57
1856.27	1357.6
1854.71	1358.15
1853.14	1371.47
1851.58	1400.52
1850.01	1392.27
1848.45	1352.08
1846.88	1321.52
1845.32	1325.73
1843.75	1327.72
1842.19	1324.01
1840.62	1327.11
1839.05	1297.71
1837.48	1287.23
1835.92	1313.31
1834.35	1316.64
1832.78	1318.99
1831.21	1347.74
1829.64	1343.87
1828.07	1335.5
1826.51	1324.59
1824.94	1331.65
1823.37	1342.98
1821.79	1364.65
1820.22	1359.14
1818.65	1341.79
1817.08	1315.16
1815.51	1307.93
1813.94	1321.5
1812.37	1327.06
1810.79	1330.08
1809.22	1339.97
1807.65	1342.01
1806.07	1340.61
1804.5	1336.68
1802.92	1311.98
1801.35	1278.85
1799.78	1277.53
1798.2	1292.49
1796.62	1322.76
1795.05	1338.09
1793.47	1342.74
1791.89	1320.75
1790.32	1331.74
1788.74	1324.98
1787.16	1330.97
1785.58	1306.47
1784.01	1267.16
1782.43	1233.96
1780.85	1247.63
1779.27	1252.35
1777.69	1297.9
1776.11	1316.1
1774.53	1320.44
1772.95	1319.79
1771.37	1329.34
1769.79	1297.53
1768.21	1294.29
1766.62	1301.59
1765.04	1297.99
1763.46	1312.36
1761.88	1320.12
1760.29	1300.08
1758.71	1290.68
1757.13	1301.4
1755.54	1296.82
1753.96	1320.09
1752.37	1334.29
1750.79	1346.63
1749.2	1346.65
1747.62	1347.33
1746.03	1327.56
1744.45	1324.53
1742.86	1322.18
1741.27	1340.8
1739.68	1349.12
1738.1	1341.9
1736.51	1340.05
1734.92	1342.29
1733.33	1354.89
1731.74	1382.08
1730.15	1365.89
1728.56	1349.17
1726.97	1362.43
1725.38	1360.22
1723.79	1371.7
1722.2	1394.93
1720.61	1395.89
1719.02	1394.79
1717.43	1389.56
1715.83	1392.44
1714.24	1398.57
1712.65	1406.26
1711.05	1404.72
1709.46	1378.61
1707.87	1374.61
1706.27	1387.02
1704.68	1408.34
1703.08	1399.36
1701.49	1386.1
1699.89	1376.14
1698.29	1392.88
1696.7	1416.39
1695.1	1431.06
1693.51	1424.65
1691.91	1408.82
1690.31	1403.81
1688.71	1409.04
1687.11	1443.26
1685.52	1470.18
1683.92	1487.46
1682.32	1474.51
1680.72	1457.52
1679.12	1461.91
1677.52	1496.07
1675.92	1525.53
1674.32	1542.56
1672.71	1534.01
1671.11	1518.48
1669.51	1519.56
1667.91	1564.02
1666.31	1560.11
1664.7	1600.58
1663.1	1608.54
1661.5	1620.09
1659.89	1622.75
1658.29	1646.92
1656.68	1636.08
1655.08	1684.18
1653.47	1699.59
1651.87	1736.6
1650.26	1749.2
1648.66	1751.48
1647.05	1759.38
1645.44	1777.75
1643.83	1794.21
1642.23	1830.13
1640.62	1862.23
1639.01	1861.92
1637.4	1879.08
1635.79	1907.78
1634.18	1945.38
1632.57	1967.28
1630.96	2008.59
1629.35	2026.79
1627.74	2052.87
1626.13	2082.39
1624.52	2123.49
1622.91	2137.13
1621.3	2160.99
1619.69	2187.83
1618.07	2208.52
1616.46	2241.81
1614.85	2294.5
1613.23	2342.13
1611.62	2333.06
1610.01	2342.26
1608.39	2360.11
1606.78	2365.38
1605.16	2380.18
1603.54	2388.22
1601.93	2388.93
1600.31	2403.58
1598.7	2440.99
1597.08	2443.61
1595.46	2439.32
1593.84	2430.81
1592.22	2442.45
1590.61	2431.83
1588.99	2471.65
1587.37	2479.13
1585.75	2507.52
1584.13	2513.4
1582.51	2531.31
1580.89	2543.18
1579.27	2554.21
1577.65	2540.61
1576.03	2514.27
1574.4	2478.63
1572.78	2492.53
1571.16	2500.28
1569.54	2495.06
1567.91	2516.57
1566.29	2501.97
1564.67	2486.97
1563.04	2450.91
1561.42	2439.45
1559.79	2423.51
1558.17	2432.49
1556.54	2430.62
1554.92	2431.63
1553.29	2387.28
1551.67	2388.45
1550.04	2372.12
1548.41	2358.4
1546.78	2347.13
1545.16	2343.84
1543.53	2336.69
1541.9	2351.73
1540.27	2343.44
1538.64	2342.45
1537.01	2311.22
1535.38	2263.6
1533.75	2224.82
1532.12	2210.87
1530.49	2206.36
1528.86	2244.62
1527.23	2251.14
1525.6	2241.75
1523.96	2223.9
1522.33	2178.63
1520.7	2127.61
1519.06	2105.93
1517.43	2098.2
1515.8	2118.05
1514.16	2129.65
1512.53	2112.73
1510.89	2092.64
1509.26	2053.36
1507.62	2033.51
1505.99	2022.82
1504.35	1983.72
1502.71	1956.57
1501.08	1950.85
1499.44	1943.17
1497.8	1955.7
1496.16	1959.88
1494.53	1942.9
1492.89	1898.28
1491.25	1868.17
1489.61	1852.28
1487.97	1875.7
1486.33	1899.34
1484.69	1921.88
1483.05	1906.79
1481.4	1873.29
1479.76	1867.72
1478.12	1866.68
1476.48	1851.68
1474.84	1846.37
1473.2	1839.75
1471.55	1832.11
1469.91	1849.06
1468.26	1832.02
1466.62	1843.49
1464.97	1851.18
1463.33	1868.67
1461.69	1898.1
1460.04	1886.91
1458.39	1852.64
1456.75	1871.68
1455.1	1883.93
1453.45	1884.75
1451.8	1900.64
1450.16	1892.17
1448.51	1882.85
1446.86	1902.86
1445.21	1914.8
1443.56	1911.41
1441.91	1901.39
1440.26	1894.07
1438.62	1886.61
1436.96	1887.28
1435.31	1886.39
1433.66	1901.73
1432.01	1907.6
1430.36	1916.46
1428.71	1913
1427.05	1932.23
1425.4	1917.17
1423.75	1896.93
1422.09	1881.95
1420.44	1871.8
1418.79	1865.78
1417.13	1908.34
1415.48	1927.34
1413.82	1943.62
1412.17	1945.43
1410.51	1928.12
1408.85	1917.83
1407.2	1900.68
1405.54	1887.29
1403.88	1900.52
1402.22	1917.63
1400.57	1912.06
1398.91	1943.36
1397.25	1943.95
1395.59	1930.21
1393.93	1942.55
1392.27	1953.21
1390.61	1925.59
1388.95	1896.37
1387.29	1870.05
1385.63	1867.72
1383.96	1901.73
1382.3	1918.33
1380.64	1922.18
1378.98	1914.9
1377.31	1898.44
1375.65	1908.93
1373.99	1913.13
1372.32	1904.88
1370.66	1894.72
1368.99	1891.22
1367.33	1880.93
1365.66	1902.49
1364	1894.4
1362.33	1874.17
1360.67	1869.04
1359	1852.9
1357.33	1829.67
1355.66	1843.46
1354	1868.02
1352.33	1885.95
1350.66	1897.48
1348.99	1871.87
1347.32	1817.77
1345.65	1796.45
1343.98	1807.97
1342.31	1792.05
1340.64	1773.72
1338.97	1763.2
1337.3	1748.75
1335.63	1729.05
1333.95	1732.48
1332.28	1715.23
1330.61	1713.46
1328.94	1728.71
1327.26	1738.68
1325.59	1738.16
1323.91	1753.6
1322.24	1736.32
1320.56	1716.42
1318.89	1698.15
1317.21	1678.98
1315.54	1672.74
1313.86	1675.26
1312.18	1662.84
1310.51	1673.71
1308.83	1687.17
1307.15	1678.05
1305.47	1677.06
1303.79	1650.65
1302.12	1632.71
1300.44	1630.54
1298.76	1640.98
1297.08	1625.09
1295.4	1617.69
1293.72	1592.7
1292.04	1562.84
1290.35	1555.02
1288.67	1559.59
1286.99	1558.98
1285.31	1569.62
1283.62	1592.71
1281.94	1572.39
1280.26	1554.59
1278.57	1534.49
1276.89	1536.25
1275.21	1543.74
1273.52	1529.82
1271.84	1506.61
1270.15	1467.77
1268.46	1445.48
1266.78	1478.57
1265.09	1506.37
1263.4	1502.56
1261.72	1498.22
1260.03	1473.99
1258.34	1435.84
1256.65	1442.92
1254.96	1449.37
1253.27	1457.97
1251.58	1449.38
1249.89	1450.61
1248.2	1423.3
1246.51	1415.9
1244.82	1402.32
1243.13	1411.96
1241.44	1403.11
1239.75	1398.72
1238.05	1380.98
1236.36	1387.83
1234.67	1363.64
1232.97	1363.57
1231.28	1355.16
1229.59	1345.77
1227.89	1344.23
1226.2	1363.87
1224.5	1354
1222.81	1341.23
1221.11	1333.32
1219.41	1331.64
1217.72	1328.45
1216.02	1334.41
1214.32	1343.13
1212.62	1326.01
1210.93	1313.48
1209.23	1300.53
1207.53	1286.39
1205.83	1264.46
1204.13	1271.81
1202.43	1264.2
1200.73	1280.25
1199.03	1278.74
1197.33	1262.51
1195.63	1235.41
1193.93	1232.58
1192.22	1224.23
1190.52	1242.29
1188.82	1256.87
1187.11	1235.61
1185.41	1229.35
1183.71	1223.22
1182	1204.59
1180.3	1196.4
1178.59	1200.16
1176.89	1179
1175.18	1158.76
1173.47	1155.61
1171.77	1157.08
1170.06	1159.6
1168.36	1169.75
1166.65	1165.1
1164.94	1147.98
1163.23	1149.93
1161.52	1139.99
1159.81	1124.54
1158.1	1121.13
1156.39	1103.42
1154.68	1088.53
1152.97	1099.51
1151.26	1106.35
1149.55	1108.12
1147.84	1130.01
1146.13	1134.44
1144.41	1114.9
1142.7	1100.1
1140.99	1070.62
1139.28	1054.45
1137.56	1048.75
1135.85	1067.25
1134.13	1083.62
1132.42	1094.51
1130.7	1092.29
1128.99	1097.68
1127.27	1081.6
1125.55	1076.79
1123.84	1077.72
1122.12	1071.46
1120.4	1085.27
1118.69	1085.04
1116.97	1074.75
1115.25	1054.54
1113.53	1028.18
1111.81	1017.75
1110.09	1038.33
1108.37	1042.14
1106.65	1046.3
1104.93	1047.24
1103.21	1047.01
1101.49	1048.22
1099.77	1036.74
1098.04	1025.18
1096.32	1027.48
1094.6	1018.65
1092.88	1029.91
1091.15	1016.25
1089.43	994.47
1087.7	987.026
1085.98	1000.72
1084.25	996.967
1082.53	1005.75
1080.8	983.872
1079.07	974.188
1077.35	962.737
1075.62	968.253
1073.89	982.133
1072.17	990.714
1070.44	968.862
1068.71	963.143
1066.98	953.814
1065.25	958.907
1063.52	955.455
1061.79	948.724
1060.06	942.258
1058.33	948.579
1056.6	962.645
1054.87	988.12
1053.14	964.887
1051.4	945.266
1049.67	934.062
1047.94	936.701
1046.21	931.282
1044.47	958.765
1042.74	945.201
1041	931.164
1039.27	943.497
1037.53	948.996
1035.8	922.498
1034.06	925.357
1032.33	896.907
1030.59	892.911
1028.85	922.042
1027.12	937.078
1025.38	923.957
1023.64	926.942
1021.9	926.458
1020.16	924.368
1018.42	921.135
1016.68	902.962
1014.94	881.868
1013.2	890.795
1011.46	914.325
1009.72	932.705
1007.98	917.39
1006.24	897.605
1004.49	880.667
1002.75	873.388
1001.01	872.458
999.266	881.521
997.521	865.949
995.777	878.035
994.033	877.306
992.287	873.752
990.543	872.083
988.797	876.541
987.051	882.409
985.305	891.32
983.559	886.217
981.811	868.322
980.062	863.148
978.316	874.465
976.566	886.66
974.818	885.534
973.07	891.125
971.32	884.204
969.57	872.994
967.82	860.111
966.07	849.574
964.318	839.845
962.568	844.437
960.816	857.349
959.064	844.684
957.312	838.122
955.559	836.265
953.807	838.9
952.053	840.866
950.299	860.272
948.545	873.554
946.789	888.587
945.035	887.596
943.279	881.913
941.523	870.396
939.768	851.591
938.01	852.077
936.254	847.942
934.496	832.502
932.738	819.611
930.98	824.718
929.223	830.75
927.463	838.203
925.705	845.784
923.945	837.046
922.186	834.585
920.424	847.565
918.664	851.734
916.902	841.666
915.141	835.074
913.379	824.006
911.617	807.751
909.855	818.25
908.092	819.003
906.328	829.097
904.564	830.126
902.801	823.619
901.035	799.568
899.271	792.802
897.506	794.024
895.74	802.382
893.975	802.144
892.207	806.698
890.441	804.328
888.674	787.517
886.906	789.741
885.139	788.04
883.369	798.573
881.602	815.162
879.832	817.983
878.062	807.702
876.293	803.675
874.523	803.095
872.752	814.745
870.98	821.347
869.209	801.923
867.438	797.693
865.666	786.232
863.893	775.251
862.121	772.499
860.348	770.874
858.574	768.308
856.799	790.888
855.025	803.645
853.25	796.715
851.475	796.74
849.699	790.339
847.924	792.485
846.146	794.369
844.371	806.243
842.594	799.186
840.816	798.091
839.037	801.485
837.26	788.352
835.48	772.114
833.701	784.175
831.922	785.651
830.143	783.04
828.363	783.742
826.582	783.232
824.801	782.723
823.02	787.581
821.238	785.9
819.455	784.734
817.674	781.652
815.891	796.462
814.107	805.989
812.324	793.616
810.539	769.975
808.756	761.04
806.971	751.318
805.186	756.949
803.398	764.496
801.613	758.674
799.826	768.574
798.041	787.232
796.254	793.842
794.465	810.256
792.678	811.723
790.889	775.572
789.1	747.663
787.311	732.573
785.521	735.422
783.732	756.359
781.941	783.867
780.15	800.968
778.359	798.295
776.568	790.115
774.777	773.344
772.984	752.171
771.191	738.878
769.398	752.625
767.605	770.365
765.812	780.758
764.018	760.406
762.223	752.111
760.428	752.265
758.633	757.865
756.838	765.11
755.041	765.213
753.244	750.241
751.447	747.328
749.65	757.638
747.854	771.669
746.055	771.309
744.256	769.246
742.457	766.137
740.658	763.611
738.859	754.561
737.059	777.391
735.258	759.067
733.457	734.744
731.656	726.807
729.855	734.672
728.053	739.531
726.25	780.432
724.447	782.349
722.645	763.785
720.842	762.833
719.037	748.325
717.232	730.365
715.428	729.032
713.623	732.195
711.818	720.115
710.012	730.71
708.205	739.856
706.398	752.189
704.592	750.147
702.785	747.777
700.977	728.546
699.168	725.842
697.359	716.717
695.551	713.057
693.742	709.121
691.932	709.942
690.121	715.31
688.311	734.128
686.5	738.898
684.688	742.437
682.877	738.52
681.064	723.496
679.252	724.692
677.439	731.343
675.625	739.167
673.811	741.995
671.998	730.68
670.184	725.459
668.367	753.873
666.553	754.106
664.736	747.34
662.92	738.692
661.104	717.292
659.287	723.985
657.471	752.569
655.652	739.922
653.834	732.842
652.016	733.65
650.197	734.446
648.377	750.714
646.557	764.971
644.738	757.177
642.916	756.489
641.096	754.645
639.275	749.771
637.453	733.208
635.631	720.2
633.809	706.746
631.986	708.592
630.162	713.79
628.338	707.705
626.514	712.383
624.689	717.254
622.865	705.757
621.039	696.971
619.215	691.473
617.389	690.086
615.561	699.534
613.734	714.514
611.906	708.374
610.08	702.168
608.252	697.313
606.424	688.87
604.594	683.634
602.766	692.164
600.936	694.388
599.105	693.278
597.275	696.405
595.443	681.859
593.613	676.316
591.781	690.226
589.949	700.156
588.115	703.147
586.283	700.307
584.449	704.252
582.615	696.463
580.781	709.652
578.947	721.74
577.113	724.342
575.277	707.266
573.441	715.184
571.605	707.782
569.77	712.429
567.932	711.704
566.096	691.837
564.258	681.177
562.418	675.912
560.58	684.46
558.742	697.042
556.902	694.336
555.062	690.278
553.223	698.312
551.381	692.275
549.541	706.627
547.699	708.712
545.857	713.213
544.016	724.419
542.174	704.29
540.33	684.032
538.486	668.696
536.643	657.694
534.799	665.906
532.953	682.092
531.109	683.659
529.264	704.793
527.418	717.381
525.572	714.876
523.725	707.395
521.879	692.654
520.031	683.074
518.184	690.756
516.334	707.021
514.486	704.321
512.637	704.616
510.787	694.477
508.938	682.623
507.088	676.24
505.236	684.786
503.385	689.152
501.533	696.105

## Sheet: Fig. 1c
Bingding energy (eV)	Experimental data	Fitting line	C-C sp2	C-C sp	C-O	C=O
291	1146.42	1749.17	1247.13	1432.14	1208.57	1300.58
290.95	1220.17	1764.18	1248.69	1437.03	1209.95	1307.77
290.9	1210.62	1779.9	1250.28	1442.03	1211.37	1315.45
290.85	1229.29	1796.38	1251.9	1447.17	1212.84	1323.69
290.8	1184.05	1813.71	1253.57	1452.44	1214.35	1332.54
290.75	1271.63	1831.92	1255.27	1457.85	1215.92	1342.06
290.7	1206.24	1851.12	1257.01	1463.39	1217.54	1352.31
290.65	1294.16	1871.4	1258.8	1469.1	1219.22	1363.39
290.6	1325.59	1892.84	1260.62	1474.95	1220.96	1375.37
290.55	1362.24	1915.58	1262.48	1480.95	1222.75	1388.39
290.5	1302.7	1939.74	1264.39	1487.12	1224.61	1402.56
290.45	1174.27	1965.52	1266.35	1493.47	1226.54	1418.04
290.4	1577.21	1993.13	1268.38	1500.01	1228.56	1435.05
290.35	1575.67	2022.71	1270.41	1506.69	1230.61	1453.72
290.3	1429.93	2054.62	1272.5	1513.57	1232.75	1474.39
290.25	1615.67	2089.18	1274.65	1520.66	1234.98	1497.38
290.2	1856.92	2126.76	1276.85	1527.93	1237.28	1523.03
290.15	1650.76	2167.86	1279.08	1535.41	1239.65	1551.82
290.1	1920.49	2213.03	1281.39	1543.12	1242.14	1584.3
290.05	1984.27	2262.92	1283.73	1551.04	1244.71	1621.1
290	1878.23	2318.24	1286.13	1559.19	1247.38	1662.92
289.95	2241.44	2379.91	1288.62	1567.61	1250.17	1710.64
289.9	2170.83	2448.87	1291.13	1576.26	1253.06	1765.2
289.85	2400.72	2526.17	1293.73	1585.18	1256.07	1827.62
289.8	2495.22	2613.04	1296.38	1594.37	1259.2	1899.11
289.75	2625.65	2710.62	1299.09	1603.84	1262.47	1980.79
289.7	2733.67	2820.26	1301.87	1613.61	1265.87	2073.98
289.65	2909.18	2943.34	1304.73	1623.69	1269.42	2180.04
289.6	3309.1	3080.97	1307.65	1634.09	1273.13	2300.06
289.55	3580.71	3234.48	1310.62	1644.8	1276.98	2435.31
289.5	3614.91	3404.65	1313.66	1655.84	1280.99	2586.57
289.45	3666.25	3592.25	1316.79	1667.26	1285.21	2754.58
289.4	4163.31	3797.56	1320.02	1679.09	1289.65	2939.55
289.35	4237.58	4019.64	1323.3	1691.28	1294.26	3140.54
289.3	4169.49	4257.09	1326.69	1703.91	1299.12	3356.09
289.25	4749.78	4506.35	1330.2	1717	1304.25	3582.6
289.2	5088	4762.1	1333.77	1730.51	1309.61	3814.72
289.15	5164.87	5016.62	1337.42	1744.49	1315.24	4044.65
289.1	5429.95	5258.94	1341.2	1758.99	1321.19	4261.39
289.05	5134.73	5476.22	1345.09	1774.03	1327.47	4452.04
289	5497.9	5654.02	1349.16	1789.68	1334.15	4602.11
288.95	5728.17	5779.18	1353.33	1805.9	1341.21	4698.36
288.9	5578.81	5842.27	1357.64	1822.75	1348.68	4731.29
288.85	5851.2	5839.85	1362.12	1840.29	1356.65	4697.4
288.8	5809.34	5775.44	1366.76	1858.53	1365.1	4600.09
288.75	5366.03	5658.77	1371.57	1877.51	1374.11	4449.06
288.7	5316.05	5503.25	1376.62	1897.34	1383.77	4257.6
288.65	5686.13	5323.14	1381.87	1918.02	1394.11	4039.81
288.6	5518.93	5131.85	1387.29	1939.53	1405.11	3809.08
288.55	5120.23	4940.12	1392.94	1962.01	1416.93	3575.93
288.5	5193.32	4756.3	1398.86	1985.51	1429.65	3348.64
288.45	4608.5	4585.79	1405.01	2010.03	1443.33	3132.43
288.4	4927.35	4432.09	1411.48	2035.74	1458.13	2930.58
288.35	4780.63	4297.25	1418.18	2062.57	1474.07	2745.02
288.3	4432.43	4182.05	1425.17	2090.67	1491.35	2576.22
288.25	4534.27	4086.78	1432.49	2120.1	1510.14	2424.32
288.2	4104.78	4010.99	1440.1	2150.91	1530.59	2288.53
288.15	4020.77	3954.1	1448.09	2183.27	1552.98	2167.9
288.1	3859.36	3915.36	1456.42	2217.2	1577.51	2061.41
288.05	3619.95	3893.89	1465.13	2252.83	1604.51	1967.69
288	3377.57	3888.93	1474.24	2290.26	1634.29	1885.58
287.95	3379.19	3899.72	1483.78	2329.61	1667.27	1813.75
287.9	3311.94	3925.64	1493.75	2371.02	1703.88	1750.92
287.85	3320.39	3966.17	1504.17	2414.58	1744.61	1696.03
287.8	3443.84	4021.08	1515.06	2460.49	1790.05	1647.95
287.75	3442.56	4090.14	1526.44	2508.85	1840.78	1605.78
287.7	3750.78	4173.48	1538.35	2559.87	1897.54	1568.66
287.65	3789.88	4271.39	1550.8	2613.76	1961.08	1535.81
287.6	3844.46	4384.21	1563.84	2670.7	2032.18	1506.66
287.55	3951.62	4512.68	1577.52	2731.01	2111.79	1480.64
287.5	3839.82	4657.39	1591.85	2794.86	2200.7	1457.31
287.45	4200.24	4819.32	1606.92	2862.62	2299.9	1436.3
287.4	4285.05	4999.52	1622.74	2934.63	2410.32	1417.22
287.35	4756.24	5198.84	1639.35	3011.2	2532.75	1399.87
287.3	5278.35	5418.58	1656.81	3092.82	2668.13	1383.96
287.25	5521.87	5659.54	1675.14	3179.86	2816.99	1369.31
287.2	5543.34	5922.92	1694.44	3272.96	2980.02	1355.79
287.15	6302.62	6209.81	1714.84	3372.84	3157.65	1343.29
287.1	6307.32	6520.44	1736.3	3480.04	3349.55	1331.63
287.05	6500.02	6855.58	1759.02	3595.6	3555.54	1320.78
287	7326.27	7214.61	1783.04	3720.32	3774.15	1310.66
286.95	7711.82	7596.74	1808.41	3855.33	4003.37	1301.12
286.9	8156.62	8000.41	1835.31	4002.04	4240.21	1292.14
286.85	8120.81	8422.05	1863.82	4161.73	4479.77	1283.67
286.8	8859.98	8857.8	1894.18	4336.34	4716.19	1275.7
286.75	9400.9	9301.19	1926.39	4527.48	4941.22	1268.12
286.7	9720.37	9745.48	1960.69	4737.44	5145.72	1260.9
286.65	10179.2	10183.3	1997.29	4968.85	5319.56	1254.03
286.6	10408	10607	2036.34	5224.14	5452.41	1247.47
286.55	10916.6	11011.5	2078.15	5506.7	5535.73	1241.21
286.5	11389.1	11394	2122.88	5819.49	5563.44	1235.2
286.45	11501.9	11756.5	2170.85	6166.33	5533.5	1229.42
286.4	12255.2	12105.7	2222.47	6551.47	5447.99	1223.89
286.35	12378.7	12451.5	2277.97	6978.56	5312.9	1218.52
286.3	13459.4	12808.1	2337.9	7452.64	5136.84	1213.36
286.25	14461.8	13190.1	2402.57	7977.66	4930.05	1208.29
286.2	14254.9	13613.1	2472.59	8558.64	4702.67	1203.3
286.15	14766.6	14092.5	2548.81	9200.89	4464.01	1198.51
286.1	15536.6	14640.9	2631.83	9908.22	4222.15	1193.84
286.05	16570.7	15270.5	2722.64	10686	3982.97	1189.24
286	16626.1	15990.3	2822.22	11537.2	3751.34	1184.67
285.95	17717.2	16808.7	2932.04	12466	3530.41	1180.23
285.9	18624.9	17732.5	3053.65	13475.4	3322	1175.8
285.85	19450.5	18764.9	3188.84	14565.6	3127.57	1171.39
285.8	20554.6	19909.6	3340.05	15737.6	2947.4	1167.01
285.75	20741.7	21165.2	3509.8	16987	2781.73	1162.61
285.7	22521.3	22529.4	3701.49	18308.8	2630.21	1158.28
285.65	23728.9	23996.1	3918.86	19693.6	2492.05	1153.85
285.6	24793.5	25551.9	4166.07	21124.4	2366.75	1149.38
285.55	26054	27181.2	4448.46	22581.3	2253.35	1144.88
285.5	27940.1	28857.5	4771.29	24033.3	2151.07	1140.31
285.45	29496.2	30550.1	5140.94	25444.2	2058.86	1135.61
285.4	30151.6	32221	5564.51	26769.9	1975.79	1130.81
285.35	32712	33823.8	6048.87	27958.1	1901.16	1125.99
285.3	33406.4	35313.4	6601.97	28956.4	1833.81	1120.96
285.25	35448.5	36643.6	7230.96	29712.5	1773.2	1115.91
285.2	35708.4	37778.9	7943.42	30183.9	1718.38	1110.69
285.15	36721.6	38697.2	8746.86	30341.9	1668.84	1105.5
285.1	39219.7	39392.2	9645.81	30176.2	1623.91	1100.24
285.05	40055.6	39877.8	10644.9	29696.6	1582.8	1094.76
285	40583	40182.4	11743.7	28932.6	1545.23	1089.22
284.95	41317.8	40345.3	12938.9	27927	1510.78	1083.68
284.9	40966.5	40406.6	14220.7	26730.4	1478.99	1078.09
284.85	41378.1	40399.8	15567.9	25398	1449.7	1072.58
284.8	41097.1	40343.2	16949.7	23978.8	1422.49	1067.06
284.75	40150	40233.8	18317	22519.5	1397.21	1061.61
284.7	40317	40044.8	19606.7	21056.5	1373.7	1056.3
284.65	40640.7	39726.4	20741.1	19617.9	1351.64	1051
284.6	39389.4	39215.2	21633.5	18227.2	1330.88	1045.7
284.55	37405.8	38446.8	22205.9	16898.2	1311.42	1040.56
284.5	36332.7	37375.1	22400.9	15642.5	1293.25	1035.68
284.45	34873.1	35984.9	22197.9	14465.3	1276.15	1030.94
284.4	33093.8	34298.6	21617.5	13368.6	1260.07	1026.39
284.35	31317.2	32375.2	20717.2	12354.4	1244.99	1022.06
284.3	29538.5	30290.5	19575	11419.9	1230.82	1017.96
284.25	27302.4	28129.4	18277.7	10563.8	1217.51	1014.07
284.2	24856.4	25965.6	16903	9781.93	1205.06	1010.46
284.15	24416.1	23857.7	15514.1	9069.97	1193.42	1007.13
284.1	21439.9	21851	14159.9	8424.03	1182.36	1003.88
284.05	19487.9	19971	12871.3	7838.92	1172.1	1000.98
284	17920.4	18234.8	11669.6	7310.46	1162.5	998.313
283.95	16299.7	16647	10564.6	6833.52	1153.48	995.839
283.9	14474.8	15206	9559.58	6403.21	1145.02	993.562
283.85	12991.7	13908.6	8655.16	6015.64	1137.12	991.505
283.8	11444	12745.1	7846.53	5666.09	1129.72	989.628
283.75	9946.36	11707.5	7129.08	5351.04	1122.79	987.938
283.7	9528.37	10784.5	6495.49	5066.62	1116.32	986.431
283.65	8276.25	9964.82	5937.93	4809.21	1110.16	984.983
283.6	6864.65	9238.75	5449.52	4576.16	1104.4	983.688
283.55	5930.99	8595.16	5022.12	4364.49	1099.03	982.564
283.5	5686.29	8025.03	4648.94	4171.94	1093.98	981.556
283.45	4961.36	7518.88	4322.8	3996.12	1089.17	980.587
283.4	4278.31	7068.31	4037.33	3835.1	1084.64	979.712
283.35	3916.99	6666.53	3787.23	3687.38	1080.37	978.923
283.3	3446.72	6306.53	3567.15	3551.26	1076.3	978.186
283.25	3118.73	5983.08	3373	3425.66	1072.46	977.511
283.2	2801.04	5691.06	3200.85	3309.35	1068.81	976.884
283.15	2392.9	5426.11	3047.38	3201.31	1065.33	976.301
283.1	2210.04	5185.01	2910.09	3100.83	1062.04	975.774
283.05	2306.04	4964.4	2786.49	3007.04	1058.9	975.276
283	1745.9	4761.97	2674.79	2919.39	1055.87	974.776
282.95	1590.26	4575.52	2573.41	2837.33	1053.02	974.348
282.9	1634.15	4403.07	2480.92	2760.29	1050.3	973.945
282.85	1547.96	4243.28	2396.3	2687.91	1047.67	973.545
282.8	1533.83	4094.65	2318.56	2619.73	1045.16	973.163
282.75	1553.46	3956.25	2246.99	2555.5	1042.74	972.79
282.7	1329.29	3827	2180.87	2494.87	1040.41	972.422
282.65	1339.18	3706.03	2119.65	2437.55	1038.18	972.086
282.6	1159.56	3592.72	2062.87	2383.36	1036.04	971.756
282.55	1097.26	3486.31	2010.08	2332.02	1033.99	971.453
282.5	1312.08	3386.34	1960.94	2283.4	1032.03	971.163
282.45	1099.72	3292.2	1915.08	2237.23	1030.11	970.856
282.4	993.878	3203.44	1872.22	2193.38	1028.28	970.578
282.35	1045.44	3119.74	1832.16	2151.74	1026.53	970.318
282.3	1056.38	3040.6	1794.59	2112.11	1024.82	970.058
282.25	1031.25	2965.8	1759.37	2074.39	1023.18	969.802
282.2	966.747	2894.97	1726.28	2038.46	1021.6	969.555
282.15	1186.25	2827.82	1695.14	2004.2	1020.07	969.32
282.1	931.913	2764.12	1665.82	1971.5	1018.57	969.065
282.05	901.981	2703.63	1638.19	1940.29	1017.15	968.844
282	953.621	2646.18	1612.14	1910.5	1015.77	968.631
