# Supplementary material for: Surfactant-free interfacial growth of graphdiyne hollow microspheres and the mechanistic origin of their SERS activity
Source: Nat Commun. 2023 Oct 9;14:6318. doi: 10.1038/s41467-023-42038-3 (PMC10562396; doi:10.1038/s41467-023-42038-3)
Supplement: Supplementary file 3 — Source Data [file 41467_2023_42038_MOESM3_ESM.zip › Source Data/source-data Fig 3.xlsx]

## Sheet: Fig. 3a
10-11M		10-10M		10-9M		10-8M
Raman shift (cm-1)	Intensity	Raman shift (cm-1)	Intensity	Raman shift (cm-1)	Intensity	Raman shift (cm-1)	Intensity
1800.19	102.132	1800.19	0.62888	1800.19	268.83	1800.19	221.322
1798.62	110.446	1798.62	-15.1716	1798.62	236.403	1798.62	148.418
1797.05	59.0156	1797.05	8.69869	1797.05	209.859	1797.05	0.21093
1795.47	20.5539	1795.47	-21.0416	1795.47	76.641	1795.47	-262.76
1793.9	31.6273	1793.9	23.0237	1793.9	80.7538	1793.9	-154.685
1792.33	20.9047	1792.33	10.2556	1792.33	86.1829	1792.33	47.7014
1790.76	32.0693	1790.76	41.1461	1790.76	-53.732	1790.76	243.112
1789.19	75.44	1789.19	22.0858	1789.19	-91.8633	1789.19	339.43
1787.61	53.8068	1787.61	51.6056	1787.61	-100.969	1787.61	302.519
1786.04	42.7832	1786.04	-16.523	1786.04	-32.0278	1786.04	175.788
1784.47	64.3649	1784.47	-0.73625	1784.47	9.51613	1784.47	194.923
1782.89	95.1062	1782.89	-15.6814	1782.89	118.172	1782.89	167.19
1781.32	87.5826	1781.32	-19.8352	1781.32	213.793	1781.32	146.332
1779.74	102.939	1779.74	-37.648	1779.74	326.797	1779.74	235.397
1778.17	80.8463	1778.17	-10.7118	1778.17	365.916	1778.17	390.782
1776.59	66.673	1776.59	-6.84531	1776.59	364.144	1776.59	528.951
1775.02	38.3249	1775.02	176.436	1775.02	367.312	1775.02	627.586
1773.44	49.2418	1773.44	263.025	1773.44	338.928	1773.44	610.384
1771.87	68.1147	1771.87	265.915	1771.87	244.676	1771.87	443.772
1770.29	64.4718	1770.29	246.694	1770.29	178.79	1770.29	510.435
1768.71	74.6183	1768.71	156.133	1768.71	138.017	1768.71	524.504
1767.13	82.5192	1767.13	156.942	1767.13	114.077	1767.13	653.182
1765.55	67.962	1765.55	213.879	1765.55	192.842	1765.55	620.578
1763.98	52.2319	1763.98	144.665	1763.98	225.149	1763.98	589.696
1762.4	73.5316	1762.4	100.224	1762.4	225.23	1762.4	459.192
1760.82	53.4683	1760.82	101.263	1760.82	164.187	1760.82	319.707
1759.24	62.4613	1759.24	91.1015	1759.24	76.5125	1759.24	342.604
1757.66	59.5469	1757.66	155.225	1757.66	12.0254	1757.66	349.87
1756.08	88.8467	1756.08	154.053	1756.08	25.7777	1756.08	294.366
1754.5	104.731	1754.5	75.5512	1754.5	25.1762	1754.5	315.493
1752.92	154.7	1752.92	37.0202	1752.92	36.4885	1752.92	321.149
1751.34	137.402	1751.34	65.0581	1751.34	72.5679	1751.34	213.148
1749.76	112.67	1749.76	76.6249	1749.76	194.418	1749.76	332.297
1748.18	97.2762	1748.18	142.935	1748.18	316.977	1748.18	351.739
1746.59	108.455	1746.59	86.4987	1746.59	481.227	1746.59	444.22
1745.01	112.867	1745.01	50.7306	1745.01	521.092	1745.01	559.124
1743.43	122.348	1743.43	20.5011	1743.43	436.235	1743.43	720.293
1741.85	71.2507	1741.85	2.38535	1741.85	383.857	1741.85	635.245
1740.26	67.5361	1740.26	35.6158	1740.26	276.957	1740.26	702.419
1738.68	74.5536	1738.68	115.271	1738.68	116.472	1738.68	605.409
1737.1	66.9418	1737.1	54.4675	1737.1	55.8918	1737.1	465.577
1735.51	63.116	1735.51	49.8079	1735.51	-11.6949	1735.51	349.114
1733.93	68.626	1733.93	125.136	1733.93	107.501	1733.93	613.428
1732.34	27.3936	1732.34	182.663	1732.34	205.107	1732.34	603.043
1730.76	47.9911	1730.76	267.33	1730.76	369.47	1730.76	885.698
1729.17	25.6989	1729.17	280.868	1729.17	352.666	1729.17	823.177
1727.58	-4.88969	1727.58	214.901	1727.58	281.971	1727.58	656.722
1726	-11.4467	1726	159.77	1726	163.146	1726	346.615
1724.41	32.33	1724.41	108.778	1724.41	175.384	1724.41	564.64
1722.82	20.7377	1722.82	73.2224	1722.82	126.162	1722.82	394.021
1721.24	58.5012	1721.24	90.3708	1721.24	109.67	1721.24	492.322
1719.65	83.9379	1719.65	132.639	1719.65	69.3592	1719.65	416.126
1718.06	56.9495	1718.06	97.4428	1718.06	118.698	1718.06	355.866
1716.47	45.1418	1716.47	132.393	1716.47	244.176	1716.47	291.087
1714.88	39.4264	1714.88	30.9779	1714.88	308.374	1714.88	502.644
1713.29	3.71474	1713.29	33.6464	1713.29	195.677	1713.29	469.898
1711.71	25.5242	1711.71	11.4045	1711.71	-7.28506	1711.71	404.099
1710.12	66.0528	1710.12	41.204	1710.12	-2.43001	1710.12	348.608
1708.52	28.6204	1708.52	30.577	1708.52	79.3562	1708.52	223.787
1706.93	14.0558	1706.93	106.972	1706.93	177.14	1706.93	150.701
1705.34	-0.59642	1705.34	40.6899	1705.34	154.088	1705.34	66.8493
1703.75	-18.0433	1703.75	66.2058	1703.75	104.234	1703.75	77.6941
1702.16	20.2455	1702.16	1.44831	1702.16	39.2721	1702.16	-14.3185
1700.57	67.7722	1700.57	-108.338	1700.57	108.791	1700.57	70.9171
1698.97	51.6023	1698.97	-38.2608	1698.97	206.672	1698.97	24.191
1697.38	36.5584	1697.38	111.3	1697.38	200.878	1697.38	-87.8426
1695.79	41.5942	1695.79	122.923	1695.79	112.284	1695.79	-89.1472
1694.2	19.2432	1694.2	116.017	1694.2	46.8727	1694.2	-135.691
1692.6	12.7956	1692.6	78.9786	1692.6	-59.3122	1692.6	30.1212
1691.01	11.1481	1691.01	-44.2167	1691.01	-134.81	1691.01	44.4165
1689.41	-14.9166	1689.41	-40.8805	1689.41	-78.2747	1689.41	-67.8661
1687.82	-9.11951	1687.82	-13.5276	1687.82	-117.626	1687.82	-141.9
1686.22	22.7311	1686.22	-14.8141	1686.22	-27.67	1686.22	-153.641
1684.63	16.4013	1684.63	-3.63981	1684.63	65.728	1684.63	-142.804
1683.03	35.704	1683.03	27.6352	1683.03	117.649	1683.03	-98.1674
1681.44	47.5765	1681.44	5.45854	1681.44	130.56	1681.44	-167.379
1679.84	57.8892	1679.84	-34.9909	1679.84	163.57	1679.84	-143.275
1678.24	84.3567	1678.24	-47.444	1678.24	-19.736	1678.24	-46.0228
1676.65	99.1821	1676.65	-36.0608	1676.65	-0.32319	1676.65	72.1873
1675.05	77.4069	1675.05	23.5132	1675.05	-4.13914	1675.05	218.613
1673.45	97.4676	1673.45	72.4928	1673.45	31.3991	1673.45	311.113
1671.85	129.281	1671.85	102.969	1671.85	192.857	1671.85	602.687
1670.25	137.504	1670.25	154.066	1670.25	339.775	1670.25	941.488
1668.65	134.619	1668.65	229.16	1668.65	389.602	1668.65	1074.61
1667.05	110.423	1667.05	267.774	1667.05	529.732	1667.05	1345.89
1665.46	103.131	1665.46	373.053	1665.46	660.333	1665.46	1672.14
1663.86	148.044	1663.86	415.131	1663.86	785.222	1663.86	2135.76
1662.25	280.556	1662.25	562.935	1662.25	1080.18	1662.25	3075.66
1660.65	366.891	1660.65	751.697	1660.65	1287.38	1660.65	3926.98
1659.05	418.031	1659.05	888.51	1659.05	1481.91	1659.05	4421.42
1657.45	401.424	1657.45	1034.43	1657.45	1633.32	1657.45	4616.97
1655.85	375.567	1655.85	1174.1	1655.85	1714.08	1655.85	4650.17
1654.25	345.247	1654.25	1102.66	1654.25	1569.81	1654.25	4120.22
1652.64	330.545	1652.64	1018.54	1652.64	1496.26	1652.64	3815
1651.04	257.018	1651.04	912.517	1651.04	1346.27	1651.04	3388.97
1649.44	209.835	1649.44	722.24	1649.44	1183.02	1649.44	2808.35
1647.83	127.788	1647.83	570.494	1647.83	1007.48	1647.83	2178.54
1646.23	86.631	1646.23	495.967	1646.23	810.495	1646.23	1763.23
1644.63	57.1751	1644.63	434.005	1644.63	669.189	1644.63	1308.53
1643.02	38.4378	1643.02	431.188	1643.02	751.53	1643.02	1241.17
1641.42	10.6966	1641.42	413.67	1641.42	825.033	1641.42	1339.23
1639.81	36.1258	1639.81	414.092	1639.81	872.859	1639.81	1291.57
1638.21	43.5814	1638.21	356.07	1638.21	799.883	1638.21	1153.56
1636.6	56.489	1636.6	321.999	1636.6	661.084	1636.6	915.55
1634.99	23.358	1634.99	278.988	1634.99	477.494	1634.99	542.64
1633.39	30.7827	1633.39	266.329	1633.39	446.821	1633.39	483.461
1631.78	5.22569	1631.78	254.677	1631.78	501.672	1631.78	595.443
1630.17	17.2141	1630.17	302.68	1630.17	574.117	1630.17	690.306
1628.56	12.4974	1628.56	376.205	1628.56	747.378	1628.56	838.827
1626.96	4.41691	1626.96	343.523	1626.96	906.767	1626.96	984.528
1625.35	4.51319	1625.35	327.277	1625.35	950.108	1625.35	874.013
1623.74	41.72	1623.74	305.964	1623.74	969.466	1623.74	867.778
1622.13	21.8451	1622.13	354.709	1622.13	1058.46	1622.13	929.338
1620.52	22.9116	1620.52	373.676	1620.52	1034.55	1620.52	1043.01
1618.91	4.88197	1618.91	363.147	1618.91	1013.7	1618.91	1182.35
1617.3	-1.64368	1617.3	286.328	1617.3	919.581	1617.3	1300.14
1615.69	46.1846	1615.69	332.845	1615.69	924.611	1615.69	1329.09
1614.08	78.181	1614.08	372.154	1614.08	899.937	1614.08	1315.77
1612.46	73.6748	1612.46	431.696	1612.46	1061.97	1612.46	1261.12
1610.85	56.6336	1610.85	441.846	1610.85	1139.72	1610.85	1386.28
1609.24	73.243	1609.24	448.676	1609.24	1239.2	1609.24	1437.44
1607.63	79.7922	1607.63	491.813	1607.63	1234.85	1607.63	1562.93
1606.02	111.827	1606.02	613.827	1606.02	1359.5	1606.02	1761.63
1604.4	126.507	1604.4	605.825	1604.4	1329.02	1604.4	1841.32
1602.79	103.083	1602.79	533.468	1602.79	1278.62	1602.79	1682.91
1601.18	72.5997	1601.18	464.558	1601.18	1157.14	1601.18	1646.24
1599.56	62.1907	1599.56	472.095	1599.56	1057.37	1599.56	1428.32
1597.95	59.0088	1597.95	488.955	1597.95	1070.29	1597.95	1469.45
1596.33	38.3931	1596.33	535.197	1596.33	1142.68	1596.33	1622.6
1594.72	55.289	1594.72	606.324	1594.72	1235.6	1594.72	1774.48
1593.1	80.9873	1593.1	645.933	1593.1	1342.44	1593.1	1892.3
1591.48	114.21	1591.48	736.452	1591.48	1482.12	1591.48	2199.44
1589.87	174.428	1589.87	787.727	1589.87	1575.16	1589.87	2365.72
1588.25	220.468	1588.25	813.674	1588.25	1739.84	1588.25	2814.57
1586.63	232.293	1586.63	883.021	1586.63	1798.98	1586.63	3302.46
1585.02	226.637	1585.02	997.654	1585.02	1801.72	1585.02	3757.99
1583.4	242.939	1583.4	1059.83	1583.4	1848.05	1583.4	3916.85
1581.78	233.517	1581.78	1163.83	1581.78	1866.55	1581.78	4021.97
1580.16	238.377	1580.16	1195.88	1580.16	1839.98	1580.16	3825.05
1578.54	210.059	1578.54	1133.35	1578.54	1810.98	1578.54	3688.31
1576.92	201.523	1576.92	1064.04	1576.92	1741.33	1576.92	3664.09
1575.3	154.295	1575.3	959.732	1575.3	1647.18	1575.3	3546.31
1573.68	152.349	1573.68	910.34	1573.68	1598.47	1573.68	3217.18
1572.06	153.977	1572.06	849.418	1572.06	1519.95	1572.06	2951.46
1570.44	138.294	1570.44	814.492	1570.44	1405.28	1570.44	2511.98
1568.82	85.6344	1568.82	649.69	1568.82	1312.98	1568.82	2124.86
1567.2	74.9318	1567.2	556.413	1567.2	1175.4	1567.2	2015.74
1565.58	53.5864	1565.58	505.786	1565.58	1194.38	1565.58	1827.01
1563.96	44.5439	1563.96	530.592	1563.96	1243.57	1563.96	1856.77
1562.33	54.5954	1562.33	552.455	1562.33	1269.98	1562.33	1861.48
1560.71	41.7583	1560.71	572.033	1560.71	1343.96	1560.71	1775.73
1559.09	29.2899	1559.09	498.539	1559.09	1322.43	1559.09	1596.21
1557.46	50.8392	1557.46	573.335	1557.46	1351.45	1557.46	1619.71
1555.84	75.2191	1555.84	584.149	1555.84	1393.45	1555.84	1561.43
1554.21	49.0884	1554.21	628.726	1554.21	1360.83	1554.21	1680.01
1552.59	34.4185	1552.59	703.482	1552.59	1481.77	1552.59	1838
1550.96	26.8473	1550.96	738.52	1550.96	1600.5	1550.96	2095.23
1549.34	34.2902	1549.34	756.152	1549.34	1556.58	1549.34	2234.54
1547.71	43.1373	1547.71	866.211	1547.71	1674.07	1547.71	2495.92
1546.09	45.0759	1546.09	927.018	1546.09	1648.23	1546.09	2438.52
1544.46	-4.18336	1544.46	970.015	1544.46	1555.65	1544.46	2267.49
1542.83	9.54522	1542.83	974.696	1542.83	1537.93	1542.83	2126.52
1541.21	13.856	1541.21	873.012	1541.21	1383.73	1541.21	2043.43
1539.58	33.8614	1539.58	786.579	1539.58	1279.56	1539.58	1884.49
1537.95	27.6683	1537.95	657.452	1537.95	1294.23	1537.95	1837.93
1536.32	24.7976	1536.32	600.74	1536.32	1186.92	1536.32	1639.12
1534.69	-17.7584	1534.69	625.74	1534.69	1134.65	1534.69	1502.72
1533.06	38.4149	1533.06	686.566	1533.06	1042.28	1533.06	1573.52
1531.44	41.8984	1531.44	657.313	1531.44	852.462	1531.44	1563.35
1529.8	62.666	1529.8	682.721	1529.8	943.444	1529.8	1668.7
1528.17	80.6136	1528.17	622.812	1528.17	1108.93	1528.17	1685.23
1526.54	140.198	1526.54	620.149	1526.54	1089.57	1526.54	1865.65
1524.91	160.894	1524.91	644.924	1524.91	1182.74	1524.91	2158.46
1523.28	252.143	1523.28	667.279	1523.28	1173.07	1523.28	2597.67
1521.65	259.545	1521.65	703.718	1521.65	1194.47	1521.65	3096.07
1520.02	252.467	1520.02	788.182	1520.02	1274.98	1520.02	3526.21
1518.38	283.867	1518.38	917.27	1518.38	1422.99	1518.38	3745.85
1516.75	324.225	1516.75	976.736	1516.75	1478.3	1516.75	4003.07
1515.12	343.559	1515.12	1035.22	1515.12	1546.47	1515.12	4269.55
1513.49	338.892	1513.49	1046.36	1513.49	1489.69	1513.49	4407.44
1511.85	283.53	1511.85	1000.19	1511.85	1547.2	1511.85	4461.61
1510.22	239.785	1510.22	979.492	1510.22	1493.64	1510.22	4033.89
1508.58	212.518	1508.58	902.788	1508.58	1356.71	1508.58	3460.87
1506.95	178.308	1506.95	765.053	1506.95	1235.61	1506.95	2798.97
1505.31	142.343	1505.31	687.424	1505.31	1063.83	1505.31	2366.65
1503.68	88.7055	1503.68	626.113	1503.68	905.253	1503.68	2042.92
1502.04	52.4464	1502.04	516.745	1502.04	766.604	1502.04	1734.42
1500.4	23.9325	1500.4	477.143	1500.4	685.343	1500.4	1388.96
1498.77	-1.32504	1498.77	367.551	1498.77	504.447	1498.77	1045.6
1497.13	-0.04981	1497.13	314.162	1497.13	472.067	1497.13	866.707
1495.49	3.12417	1495.49	276.706	1495.49	456.532	1495.49	751.021
1493.86	17.7433	1493.86	352.145	1493.86	476.58	1493.86	726.888
1492.22	39.0487	1492.22	381.242	1492.22	437.506	1492.22	696.731
1490.58	19.1005	1490.58	390.061	1490.58	417.22	1490.58	613.116
1488.94	30.6706	1488.94	323.141	1488.94	340.496	1488.94	550.394
1487.3	45.3574	1487.3	273.375	1487.3	409.192	1487.3	600.582
1485.66	68.8656	1485.66	193.252	1485.66	304.803	1485.66	500.036
1484.02	64.4408	1484.02	241.458	1484.02	187.98	1484.02	482.222
1482.38	76.1617	1482.38	269.221	1482.38	128.446	1482.38	412.744
1480.74	54.6226	1480.74	275.672	1480.74	223.992	1480.74	400.27
1479.1	20.5314	1479.1	143.287	1479.1	200.398	1479.1	312.45
1477.46	-8.31824	1477.46	79.8248	1477.46	317.615	1477.46	171.73
1475.81	-17.1338	1475.81	-31.3772	1475.81	251.169	1475.81	-10.5832
1474.17	-29.0982	1474.17	-52.2383	1474.17	135.927	1474.17	-38.7334
1472.53	-11.5842	1472.53	16.9603	1472.53	103.226	1472.53	-64.828
1470.88	6.23469	1470.88	141.006	1470.88	213.731	1470.88	10.8613
1469.24	-18.5971	1469.24	176.35	1469.24	219.96	1469.24	-40.4575
1467.6	-2.61859	1467.6	191.385	1467.6	333.981	1467.6	-62.6162
1465.95	9.36299	1465.95	138.447	1465.95	360.949	1465.95	-7.14885
1464.31	28.0263	1464.31	67.47	1464.31	397.999	1464.31	247.631
1462.66	42.4791	1462.66	112.068	1462.66	338.647	1462.66	391.852
1461.02	48.2272	1461.02	158.194	1461.02	334.332	1461.02	511.683
1459.37	40.1123	1459.37	178.548	1459.37	291.705	1459.37	444.045
1457.73	48.6163	1457.73	158.969	1457.73	193.178	1457.73	245.409
1456.08	62.5582	1456.08	97.583	1456.08	146.103	1456.08	204.434
1454.43	73.0123	1454.43	51.8679	1454.43	224.535	1454.43	205.447
1452.79	92.406	1452.79	140.128	1452.79	251.782	1452.79	174.897
1451.14	80.9807	1451.14	119.75	1451.14	372.765	1451.14	347.819
1449.49	42.8233	1449.49	-2.79868	1449.49	301.097	1449.49	301.783
1447.84	18.5205	1447.84	-16.7997	1447.84	157.844	1447.84	175.166
1446.2	16.0072	1446.2	-63.2251	1446.2	9.32088	1446.2	180.899
1444.54	32.4218	1444.54	-51.0635	1444.54	-67.195	1444.54	122.996
1442.9	40.3216	1442.9	-5.06236	1442.9	-121.372	1442.9	57.8518
1441.25	37.9517	1441.25	-20.1691	1441.25	-73.6171	1441.25	41.7944
1439.6	33.5083	1439.6	-60.3397	1439.6	-95.8866	1439.6	29.0919
1437.95	30.0413	1437.95	14.9475	1437.95	-46.2723	1437.95	82.3518
1436.29	34.7139	1436.29	96.059	1436.29	-24.0264	1436.29	175.636
1434.64	62.1189	1434.64	144.806	1434.64	104.884	1434.64	465.47
1432.99	53.6345	1432.99	144.488	1432.99	246.541	1432.99	717.263
1431.34	67.3878	1431.34	155.649	1431.34	413.25	1431.34	900.731
1429.69	77.1126	1429.69	161.41	1429.69	410.172	1429.69	878.089
1428.04	48.9788	1428.04	170.817	1428.04	262.254	1428.04	793.511
1426.38	44.0551	1426.38	206.182	1426.38	239.38	1426.38	632.555
1424.73	26.8713	1424.73	131.339	1424.73	161.681	1424.73	412.613
1423.07	-16.8919	1423.07	43.9067	1423.07	139.396	1423.07	218.678
1421.42	-34.6684	1421.42	57.4858	1421.42	83.4249	1421.42	99.6981
1419.77	-52.3554	1419.77	67.3294	1419.77	26.8956	1419.77	-139.323
1418.11	-59.9954	1418.11	105.836	1418.11	-24.1923	1418.11	-224.569
1416.46	2.51712	1416.46	96.5249	1416.46	52.283	1416.46	-233.295
1414.8	38.0981	1414.8	43.2863	1414.8	88.5459	1414.8	-199.074
1413.14	54.4348	1413.14	4.99954	1413.14	271.751	1413.14	-47.7963
1411.49	56.8741	1411.49	36.8394	1411.49	280.354	1411.49	-15.4147
1409.83	32.2715	1409.83	20.1177	1409.83	363.732	1409.83	13.4264
1408.17	18.7424	1408.17	59.2467	1408.17	440.756	1408.17	19.9781
1406.52	16.0553	1406.52	24.3962	1406.52	416.624	1406.52	18.496
1404.86	10.2576	1404.86	47.7201	1404.86	344.525	1404.86	131.65
1403.2	21.0664	1403.2	63.7252	1403.2	325.88	1403.2	306.809
1401.54	18.7056	1401.54	93.2251	1401.54	207.869	1401.54	353.318
1399.88	35.7029	1399.88	83.3069	1399.88	165.299	1399.88	440.438
1398.22	76.8952	1398.22	139.619	1398.22	276.612	1398.22	629.037
1396.56	115.153	1396.56	138.739	1396.56	395.406	1396.56	717.944
1394.9	144.287	1394.9	210.933	1394.9	580.14	1394.9	919.556
1393.24	141.143	1393.24	270.299	1393.24	727.47	1393.24	1126.47
1391.58	108.463	1391.58	305.864	1391.58	767.019	1391.58	1206.88
1389.92	67.1802	1389.92	299.053	1389.92	713.427	1389.92	1190.14
1388.26	34.835	1388.26	276.19	1388.26	642.888	1388.26	1291.19
1386.59	47.6076	1386.59	301.941	1386.59	613.787	1386.59	1385.29
1384.93	65.0681	1384.93	365.635	1384.93	718.339	1384.93	1481.58
1383.27	121.764	1383.27	428.8	1383.27	811.942	1383.27	1720.75
1381.61	204.063	1381.61	481.625	1381.61	995.441	1381.61	2008.15
1379.94	268.034	1379.94	602.496	1379.94	1318.59	1379.94	2557.64
1378.28	357.216	1378.28	746.141	1378.28	1628.9	1378.28	3466.2
1376.61	454.56	1376.61	978.7	1376.61	2054.75	1376.61	4585.63
1374.95	508.564	1374.95	1277.74	1374.95	2499.08	1374.95	5593.1
1373.28	550.294	1373.28	1459.84	1373.28	2761.94	1373.28	6399.46
1371.62	562.62	1371.62	1536.54	1371.62	2900.52	1371.62	6933.52
1369.95	512.881	1369.95	1597.9	1369.95	2965.29	1369.95	6975.59
1368.29	433.693	1368.29	1487.73	1368.29	2695.17	1368.29	6387.43
1366.62	359.419	1366.62	1334.09	1366.62	2416.33	1366.62	5613.04
1364.95	284.258	1364.95	1286.35	1364.95	2260.63	1364.95	4832.7
1363.28	223.389	1363.28	1245.59	1363.28	2099.94	1363.28	4141.72
1361.62	210.177	1361.62	1100.35	1361.62	1970.32	1361.62	3810.07
1359.95	172.178	1359.95	1026.43	1359.95	1873.02	1359.95	3374.15
1358.28	149.118	1358.28	817.215	1358.28	1708.88	1358.28	2638.35
1356.61	123.064	1356.61	625.697	1356.61	1460.89	1356.61	2218.16
1354.94	104.223	1354.94	499.41	1354.94	1316.28	1354.94	1833.1
1353.27	98.6424	1353.27	464.136	1353.27	1196.74	1353.27	1644.97
1351.6	124.904	1351.6	421.587	1351.6	1141.77	1351.6	1565.48
1349.93	131.087	1349.93	484.041	1349.93	1074.98	1349.93	1473.98
1348.26	154.412	1348.26	475.936	1348.26	1070.26	1348.26	1200.49
1346.59	135.646	1346.59	460.158	1346.59	910.387	1346.59	1112.81
1344.92	99.0876	1344.92	372.293	1344.92	794.384	1344.92	982.284
1343.24	83.1457	1343.24	299.474	1343.24	638.948	1343.24	837.309
1341.57	84.1867	1341.57	277.217	1341.57	522.694	1341.57	725.838
1339.9	87.5626	1339.9	295.305	1339.9	535.504	1339.9	837.232
1338.23	90.3148	1338.23	272.954	1338.23	663.515	1338.23	816.299
1336.55	85.2655	1336.55	284.328	1336.55	728.403	1336.55	1035.87
1334.88	71.9343	1334.88	276.293	1334.88	783.759	1334.88	1200.97
1333.21	75.5597	1333.21	296.769	1333.21	763.519	1333.21	1339
1331.53	106.561	1331.53	337.763	1331.53	758.67	1331.53	1537.69
1329.86	145.008	1329.86	410.625	1329.86	835.202	1329.86	1701.33
1328.18	177.631	1328.18	467.075	1328.18	905.028	1328.18	1739.81
1326.5	201.129	1326.5	526.043	1326.5	864.975	1326.5	1966.84
1324.83	202.579	1324.83	636.166	1324.83	883.051	1324.83	1971.17
1323.15	203.178	1323.15	630.035	1323.15	1013.28	1323.15	2160.11
1321.47	233.047	1321.47	591.367	1321.47	1154.04	1321.47	2333.34
1319.8	279.87	1319.8	554.475	1319.8	1331.98	1319.8	2496.67
1318.12	293.185	1318.12	552.438	1318.12	1342.7	1318.12	2578.16
1316.44	297.312	1316.44	553.178	1316.44	1186.09	1316.44	2652.62
1314.76	265.497	1314.76	615.743	1314.76	1016.32	1314.76	2615.37
1313.08	223.33	1313.08	574.295	1313.08	1009.74	1313.08	2458.4
1311.4	172.921	1311.4	500.295	1311.4	915.53	1311.4	2193.73
1309.72	157.695	1309.72	417.268	1309.72	895.706	1309.72	2023.95
1308.04	128.265	1308.04	420.304	1308.04	875.75	1308.04	1764.75
1306.37	122.384	1306.37	395.06	1306.37	719.973	1306.37	1658.77
1304.68	102.935	1304.68	383.592	1304.68	592.955	1304.68	1604.79
1303	98.7464	1303	321.278	1303	652.195	1303	1338.27
1301.32	95.6771	1301.32	289.017	1301.32	564.42	1301.32	1169.35
1299.64	94.0975	1299.64	221.618	1299.64	475.025	1299.64	939.382
1297.96	71.8302	1297.96	197.628	1297.96	531.215	1297.96	798.271
1296.27	52.9987	1296.27	123.623	1296.27	468.778	1296.27	714.381
1294.59	48.9792	1294.59	148.383	1294.59	461.562	1294.59	712.989
1292.91	82.1367	1292.91	135.258	1292.91	538.889	1292.91	635.24
1291.22	108.528	1291.22	153.262	1291.22	520.43	1291.22	631.683
1289.54	94.067	1289.54	71.5123	1289.54	414.649	1289.54	524.036
1287.85	55.7242	1287.85	77.8958	1287.85	326.885	1287.85	485.293
1286.17	45.7845	1286.17	90.6277	1286.17	190.155	1286.17	405.733
1284.48	62.4525	1284.48	160.197	1284.48	117.811	1284.48	454.55
1282.8	92.3277	1282.8	146.435	1282.8	173.096	1282.8	456.608
1281.11	98.9005	1281.11	112.059	1281.11	276.772	1281.11	387.081
1279.43	80.9029	1279.43	46.7261	1279.43	368.448	1279.43	365.568
1277.74	32.938	1277.74	61.8481	1277.74	364.82	1277.74	209.957
1276.05	4.8715	1276.05	3.00094	1276.05	282.491	1276.05	135.489
1274.36	-12.9372	1274.36	-44.2007	1274.36	128.872	1274.36	33.7767
1272.68	1.85232	1272.68	-117.654	1272.68	67.7941	1272.68	43.3343
1270.99	-1.03334	1270.99	-126.876	1270.99	-42.1494	1270.99	-69.242
1269.3	5.22109	1269.3	-120.188	1269.3	-111.39	1269.3	-138.504
1267.61	-0.24065	1267.61	-74.4724	1267.61	-89.0669	1267.61	-181.412
1265.92	6.05359	1265.92	-81.6646	1265.92	-15.0087	1265.92	-171.22
1264.23	8.66944	1264.23	-76.0694	1264.23	61.1943	1264.23	-203.839
1262.54	34.1242	1262.54	-73.9896	1262.54	69.4209	1262.54	-122.274
1260.85	-6.02992	1260.85	-153.624	1260.85	1.70616	1260.85	-144.335
1259.16	-15.7315	1259.16	-164.637	1259.16	-117.717	1259.16	-155.729
1257.46	-26.2486	1257.46	-130.587	1257.46	-180.649	1257.46	-134.241
1255.77	-10.0598	1255.77	-77.0474	1255.77	-164.088	1255.77	-112.097
1254.08	18.485	1254.08	-11.5849	1254.08	18.8978	1254.08	-41.7015
1252.39	23.5583	1252.39	87.631	1252.39	190.399	1252.39	78.0134
1250.7	-1.40541	1250.7	59.3936	1250.7	357.519	1250.7	236.437
1249	29.4818	1249	66.1951	1249	441.726	1249	393.251
1247.31	23.903	1247.31	57.0747	1247.31	400.258	1247.31	349.645
1245.61	23.7537	1245.61	0.87209	1245.61	248.303	1245.61	310.02
1243.92	40.1246	1243.92	-28.2579	1243.92	197.653	1243.92	258.592
1242.22	37.7995	1242.22	-58.3122	1242.22	199.68	1242.22	155.971
1240.53	15.1013	1240.53	-58.202	1240.53	162.824	1240.53	22.3501
1238.83	32.1562	1238.83	-41.7235	1238.83	126.525	1238.83	147.844
1237.13	39.202	1237.13	-18.3803	1237.13	124.442	1237.13	201.281
1235.44	59.8255	1235.44	-4.07779	1235.44	126.448	1235.44	321.905
1233.74	74.2228	1233.74	27.4645	1233.74	236.744	1233.74	382.568
1232.04	56.4813	1232.04	-40.5959	1232.04	371.684	1232.04	334.624
1230.35	11.0719	1230.35	-12.1663	1230.35	457.484	1230.35	65.5237
1228.65	-16.3086	1228.65	32.4834	1228.65	443.786	1228.65	148.801
1226.95	-22.421	1226.95	112.191	1226.95	437.689	1226.95	143.573
1225.25	-3.10938	1225.25	197.876	1225.25	340.778	1225.25	223.464
1223.55	7.13135	1223.55	183.289	1223.55	325.179	1223.55	315.439
1221.85	13.3295	1221.85	188.691	1221.85	405.697	1221.85	532.147
1220.15	25.2776	1220.15	170.551	1220.15	443.707	1220.15	672.987
1218.45	25.5328	1218.45	176.123	1218.45	617.548	1218.45	980.696
1216.75	29.7303	1216.75	257.674	1216.75	813.518	1216.75	1162.29
1215.05	48.3594	1215.05	347.947	1215.05	898.505	1215.05	1272.62
1213.35	59.4496	1213.35	359.801	1213.35	1058.44	1213.35	1413.59
1211.64	79.3242	1211.64	402.815	1211.64	1117.65	1211.64	1522.91
1209.94	105.392	1209.94	413.198	1209.94	1043.84	1209.94	1690.18
1208.24	109.481	1208.24	416.485	1208.24	1089.36	1208.24	1636.23
1206.54	79.3993	1206.54	444.339	1206.54	1027.35	1206.54	1530.38
1204.83	78.3842	1204.83	460.492	1204.83	1051.29	1204.83	1506.87
1203.13	93.7083	1203.13	482.669	1203.13	1139.08	1203.13	1648.83
1201.42	125.379	1201.42	465.369	1201.42	1192.93	1201.42	2009.35
1199.72	169.689	1199.72	508.803	1199.72	1357.93	1199.72	2478.73
1198.01	186.323	1198.01	567.156	1198.01	1487.47	1198.01	2757.12
1196.31	196.354	1196.31	633.929	1196.31	1449.28	1196.31	3012.22
1194.6	199.988	1194.6	679.539	1194.6	1429.64	1194.6	3038.43
1192.89	233.183	1192.89	737.494	1192.89	1350.84	1192.89	3002.02
1191.19	251.834	1191.19	697.279	1191.19	1239.24	1191.19	2933.97
1189.48	228.376	1189.48	635.221	1189.48	1246.34	1189.48	2676.61
1187.77	170.204	1187.77	594.593	1187.77	1172.27	1187.77	2318.49
1186.07	170.851	1186.07	524.628	1186.07	1038.64	1186.07	1955.68
1184.36	127.509	1184.36	481.013	1184.36	886.853	1184.36	1513.47
1182.65	117.308	1182.65	397.096	1182.65	773.874	1182.65	1296.51
1180.94	102.7	1180.94	302.643	1180.94	649.928	1180.94	1106.51
1179.23	67.5894	1179.23	200.866	1179.23	568.779	1179.23	957.638
1177.52	38.2541	1177.52	209.018	1177.52	427.277	1177.52	799.941
1175.81	49.8738	1175.81	224.056	1175.81	310.199	1175.81	599.146
1174.1	15.7561	1174.1	216.76	1174.1	232.008	1174.1	500.353
1172.39	7.35194	1172.39	189.48	1172.39	294.553	1172.39	552.598
1170.68	4.0338	1170.68	140.082	1170.68	247.842	1170.68	509.333
1168.96	-2.24588	1168.96	109.318	1168.96	150.43	1168.96	337.286
1167.25	-4.93869	1167.25	108.907	1167.25	45.1051	1167.25	170.795
1165.54	-1.7999	1165.54	39.6887	1165.54	-50.4253	1165.54	-72.9288
1163.83	-9.94128	1163.83	-19.3388	1163.83	-60.9419	1163.83	-107.989
1162.11	-6.74034	1162.11	-73.1805	1162.11	-87.2253	1162.11	-125.163
1160.4	10.0343	1160.4	-82.1151	1160.4	-130.383	1160.4	-11.4214
1158.68	11.235	1158.68	-48.6656	1158.68	-197.419	1158.68	-140.668
1156.97	-14.6666	1156.97	-42.3649	1156.97	-198.102	1156.97	-193.521
1155.25	-28.1506	1155.25	-55.7241	1155.25	-155.846	1155.25	-188.506
1153.54	-13.3312	1153.54	5.3559	1153.54	-68.5646	1153.54	-82.3522
1151.82	-9.61529	1151.82	3.06268	1151.82	-97.6883	1151.82	-55.0902
1150.11	3.0248	1150.11	18.6074	1150.11	-29.6322	1150.11	15.4578
1148.39	-4.01787	1148.39	-5.03813	1148.39	-30.185	1148.39	106.242
1146.67	-15.1888	1146.67	-5.77775	1146.67	-31.5397	1146.67	255.242
1144.96	1.8492	1144.96	-31.1011	1144.96	26.4555	1144.96	462.538
1143.24	44.0233	1143.24	5.4717	1143.24	71.7992	1143.24	539.887
1141.52	57.7736	1141.52	33.7646	1141.52	35.7058	1141.52	518.878
1139.8	62.5412	1139.8	43.1429	1139.8	107.219	1139.8	396.042
1138.08	64.0756	1138.08	88.888	1138.08	149.042	1138.08	476.38
1136.36	57.3339	1136.36	152.122	1136.36	153.356	1136.36	597.696
1134.64	44.585	1134.64	165.408	1134.64	134.176	1134.64	698.221
1132.92	21.9901	1132.92	152.434	1132.92	91.9608	1132.92	664.961
1131.2	5.9432	1131.2	134.04	1131.2	-64.1438	1131.2	567.597
1129.48	-4.62095	1129.48	61.3588	1129.48	-96.2994	1129.48	510.209
1127.76	9.41844	1127.76	52.8246	1127.76	-80.3237	1127.76	440.262
1126.04	33.9588	1126.04	30.0727	1126.04	-48.9651	1126.04	430.173
1124.31	33.1529	1124.31	39.8152	1124.31	38.5446	1124.31	346.44
1122.59	28.5833	1122.59	29.1805	1122.59	83.5818	1122.59	193.076
1120.87	28.1839	1120.87	73.3214	1120.87	58.387	1120.87	198.497
1119.14	7.43328	1119.14	98.8452	1119.14	18.3908	1119.14	244.863
1117.42	-17.1944	1117.42	80.451	1117.42	-56.3551	1117.42	102.423
1115.7	-9.14644	1115.7	22.9769	1115.7	-34.8486	1115.7	66.9078
1113.97	5.22557	1113.97	2.57878	1113.97	40.5401	1113.97	-43.2656
1112.25	27.2374	1112.25	-35.6983	1112.25	67.3137	1112.25	-155.322
1110.52	30.7779	1110.52	30.4683	1110.52	159.984	1110.52	-35.5866
1108.79	47.7843	1108.79	111.378	1108.79	185.155	1108.79	51.2927
1107.07	23.8995	1107.07	80.7463	1107.07	108.538	1107.07	18.2176
1105.34	24.6797	1105.34	49.2828	1105.34	70.0429	1105.34	217.122
1103.62	38.7362	1103.62	59.5311	1103.62	96.4871	1103.62	419.844
1101.89	39.0313	1101.89	52.637	1101.89	150.252	1101.89	503.287
1100.16	21.48	1100.16	88.8517	1100.16	232.962	1100.16	479.386
1098.43	12.6645	1098.43	127.761	1098.43	253.162	1098.43	399.729
1096.7	-32.5004	1096.7	151.817	1096.7	300.574	1096.7	329.37
1094.97	-27.2573	1094.97	194.944	1094.97	218.728	1094.97	400.354
1093.24	-12.1473	1093.24	219.566	1093.24	265.954	1093.24	461.431
1091.51	1.39661	1091.51	200.443	1091.51	305.543	1091.51	511.896
1089.79	26.8911	1089.79	192.954	1089.79	344.446	1089.79	491.2
1088.05	30.6173	1088.05	193.641	1088.05	380.604	1088.05	541.408
1086.32	20.6012	1086.32	250.575	1086.32	409.092	1086.32	586.926
1084.59	27.8599	1084.59	272.805	1084.59	354.221	1084.59	657.038
1082.86	19.7502	1082.86	240.021	1082.86	364.153	1082.86	647.71
1081.13	12.7213	1081.13	183.169	1081.13	333.656	1081.13	563.116
1079.39	2.17891	1079.39	157.145	1079.39	334.052	1079.39	429.292
1077.66	12.3141	1077.66	156.756	1077.66	308.74	1077.66	418.854
1075.93	12.6838	1075.93	122.75	1075.93	219.229	1075.93	371.396
1074.19	-3.83835	1074.19	79.32	1074.19	233.998	1074.19	396.422
1072.46	-11.5504	1072.46	96.4859	1072.46	340.938	1072.46	538.239
1070.72	-12.8207	1070.72	114.198	1070.72	350.06	1070.72	529.156
1068.99	-13.4328	1068.99	128.376	1068.99	382.387	1068.99	507.258
1067.25	9.49549	1067.25	180.811	1067.25	405.466	1067.25	558.591
1065.52	9.50401	1065.52	161.954	1065.52	371.425	1065.52	617.603
1063.78	6.51369	1063.78	160.243	1063.78	327.453	1063.78	601.672
1062.04	25.2536	1062.04	229.139	1062.04	393.041	1062.04	727.758
1060.31	34.1045	1060.31	211.739	1060.31	350.525	1060.31	735.869
1058.57	45.867	1058.57	156.343	1058.57	281.761	1058.57	597.561
1056.83	47.5947	1056.83	85.2141	1056.83	264.795	1056.83	588.347
1055.09	30.5729	1055.09	73.1044	1055.09	205.018	1055.09	477.932
1053.36	27.6175	1053.36	70.1857	1053.36	172.66	1053.36	257.676
1051.62	22.1743	1051.62	145.81	1051.62	181.11	1051.62	249.131
1049.88	22.1886	1049.88	167.419	1049.88	157.306	1049.88	156.35
1048.14	18.8247	1048.14	108.446	1048.14	106.654	1048.14	-7.82338
1046.4	32.5527	1046.4	-8.27992	1046.4	87.5871	1046.4	21.8705
1044.66	47.9566	1044.66	-14.5592	1044.66	103.403	1044.66	17.4119
1042.91	57.4847	1042.91	-56.3078	1042.91	131.468	1042.91	105.905
1041.17	29.9913	1041.17	-27.6659	1041.17	90.5414	1041.17	223.162
1039.43	8.98999	1039.43	16.2878	1039.43	-5.26309	1039.43	123.023
1037.69	-0.35696	1037.69	40.7214	1037.69	55.5705	1037.69	1.78453
1035.95	-7.3891	1035.95	18.3965	1035.95	60.0107	1035.95	-134.568
1034.2	-8.74152	1034.2	58.352	1034.2	43.9837	1034.2	-72.0632
1032.46	14.6349	1032.46	60.7908	1032.46	-12.7384	1032.46	105.003
1030.71	20.0609	1030.71	55.7075	1030.71	32.1234	1030.71	213.835
1028.97	20.4292	1028.97	34.5728	1028.97	19.9403	1028.97	248.033
1027.22	41.9667	1027.22	17.7604	1027.22	139.361	1027.22	262.017
1025.48	36.9219	1025.48	-22.3557	1025.48	41.0804	1025.48	30.6792
1023.73	21.6929	1023.73	4.59649	1023.73	-28.8996	1023.73	-111.805
1021.99	16.3925	1021.99	44.2853	1021.99	-166.126	1021.99	-33.5472
1020.24	-5.08412	1020.24	52.2942	1020.24	-142.886	1020.24	29.5552
1018.49	-21.0473	1018.49	23.127	1018.49	-108.434	1018.49	143.563
1016.75	-24.0082	1016.75	-22.8792	1016.75	10.3185	1016.75	151.283
1015	-13.0425	1015	-56.4193	1015	20.6191	1015	-22.2924
1013.25	7.94216	1013.25	-78.7661	1013.25	-0.56614	1013.25	-194.001
1011.5	29.5759	1011.5	-76.0207	1011.5	-58.5737	1011.5	-162.025
1009.75	43.4652	1009.75	-31.9314	1009.75	-71.2854	1009.75	-113.184
1008.01	48.003	1008.01	-7.62175	1008.01	-11.9862	1008.01	-81.9273
1006.26	27.3252	1006.26	-2.79527	1006.26	10.0376	1006.26	-58.0079
1004.51	15.8456	1004.51	-17.4057	1004.51	-16.8507	1004.51	1.30789
1002.75	7.99466	1002.75	-50.904	1002.75	-46.0503	1002.75	28.0629
1001	-0.04437	1001	-73.3674	1001	53.5711	1001	52.143
999.252	3.59094	999.252	-42.0184	999.252	113.543	999.252	100.039
997.5	-2.04404	997.5	-15.2527	997.5	225.089	997.5	44.5864
995.748	-3.93332	995.748	0.56586	995.748	121.195	995.748	-5.62549
993.996	19.9479	993.996	-3.13575	993.996	-23.4929	993.996	-53.2788
992.242	37.6467	992.242	6.9069	992.242	-30.0762	992.242	-55.4981
990.488	34.3991	990.488	3.06624	990.488	14.462	990.488	24.8178
988.734	22.5069	988.734	48.6489	988.734	91.8199	988.734	30.569
986.98	1.40886	986.98	57.0307	986.98	122.143	986.98	65.2819
985.227	-1.92483	985.227	85.2365	985.227	96.7461	985.227	76.6954
983.471	-7.45557	983.471	48.512	983.471	46.7422	983.471	-6.53832
981.715	7.3671	981.715	16.3726	981.715	-6.45249	981.715	-90.9749
979.959	15.7509	979.959	-36.4564	979.959	-31.0998	979.959	-63.2985
978.203	5.57048	978.203	-53.8791	978.203	-1.28232	978.203	65.7049
976.447	6.03386	976.447	-39.59	976.447	-7.73072	976.447	176.177
974.689	-10.095	974.689	45.897	974.689	26.6445	974.689	202.222
972.932	-14.3421	972.932	72.4757	972.932	116.32	972.932	150.666
971.174	1.49991	971.174	98.3885	971.174	94.443	971.174	4.79533
969.416	16.5219	969.416	66.8326	969.416	157.125	969.416	67.9357
967.656	28.8549	967.656	9.87565	967.656	174.88	967.656	288.412
965.898	37.9713	965.898	31.0401	965.898	156.592	965.898	374.234
964.139	12.1753	964.139	54.7136	964.139	67.8152	964.139	387.583
962.379	15.4596	962.379	62.6091	962.379	61.3478	962.379	413.632
960.617	7.17247	960.617	52.9871	960.617	68.9219	960.617	288.762
958.857	-5.4512	958.857	115.842	958.857	103.839	958.857	279.257
957.096	-0.25245	957.096	100	957.096	128.819	957.096	166.047
955.334	8.47688	955.334	95.6972	955.334	119.295	955.334	163.766
953.572	14.1874	953.572	56.6867	953.572	-2.42652	953.572	195.061
951.809	39.3789	951.809	48.17	951.809	-25.2826	951.809	301.74
950.047	44.2109	950.047	-3.09265	950.047	35.5157	950.047	360.687
948.283	45.1474	948.283	55.8797	948.283	78.4686	948.283	394.772
946.52	51.2842	946.52	-1.41304	946.52	100.316	946.52	314.606
944.756	45.0134	944.756	-29.1423	944.756	97.0267	944.756	184.236
942.99	26.3434	942.99	-54.5787	942.99	62.2137	942.99	196.834
941.225	23.065	941.225	-30.2338	941.225	108.362	941.225	264.838
939.461	37.4782	939.461	42.3801	939.461	145.881	939.461	417.416
937.693	44.312	937.693	108.092	937.693	197.519	937.693	508.202
935.928	45.5427	935.928	98.9402	935.928	191.07	935.928	534.826
934.162	32.1804	934.162	101.011	934.162	146.534	934.162	400.966
932.395	2.49256	932.395	49.2982	932.395	114.139	932.395	413.545
930.627	-12.6123	930.627	13.5848	930.627	82.4069	930.627	419.628
928.859	7.28924	928.859	10.1688	928.859	22.6224	928.859	390.649
927.09	-2.36459	927.09	-3.88829	927.09	47.1341	927.09	360.901
925.322	-2.71236	925.322	-22.3132	925.322	85.2313	925.322	177.114
923.553	-4.99891	923.553	-51.0554	923.553	54.9114	923.553	59.0105
921.783	-11.4148	921.783	-70.3447	921.783	-40.5428	921.783	-51.3723
920.014	-11.6556	920.014	-62.9221	920.014	-139.62	920.014	-136.255
918.242	-4.85843	918.242	-58.4315	918.242	-251.146	918.242	-107.441
916.471	-10.0992	916.471	-22.7487	916.471	-217.115	916.471	40.739
914.701	6.5617	914.701	3.13296	914.701	-100.186	914.701	75.7329
912.928	13.8505	912.928	27.3276	912.928	7.38936	912.928	192.032
911.156	16.4116	911.156	25.8139	911.156	77.1443	911.156	157.288
909.385	-0.40259	909.385	-13.3	909.385	52.398	909.385	-4.42969
907.611	-15.7747	907.611	-64.1207	907.611	-68.6997	907.611	-155.772
905.838	-38.1131	905.838	-154.133	905.838	-104.123	905.838	-292.095
904.064	-38.6265	904.064	-205.26	904.064	-169.692	904.064	-356.76
902.289	-30.6055	902.289	-197.442	902.289	-144.399	902.289	-360.947
900.516	-15.2983	900.516	-185.69	900.516	-148.693	900.516	-362.255
898.74	-8.83169	898.74	-111.642	898.74	-219.546	898.74	-274.915
896.965	-3.29195	896.965	-13.8168	896.965	-268.369	896.965	-164.951
895.189	-9.76069	895.189	-26.8569	895.189	-214.723	895.189	-154.818
893.412	-4.06345	893.412	-11.7315	893.412	-215.477	893.412	-96.0443
891.637	-7.36835	891.637	-33.3527	891.637	-196.804	891.637	-116.033
889.859	-3.67369	889.859	-121.504	889.859	-225.128	889.859	-299.157
888.082	-4.21876	888.082	-128.279	888.082	-264.2	888.082	-274.971
886.303	-8.42258	886.303	-90.2875	886.303	-250.377	886.303	-198.688
884.525	-18.5828	884.525	-101.917	884.525	-120.875	884.525	-152.981
882.746	-13.3394	882.746	-82.2688	882.746	-54.7665	882.746	-116.625
880.967	-22.7282	880.967	-72.1881	880.967	-53.1999	880.967	-138.996
879.188	-18.964	879.188	-75.6912	879.188	-28.5868	879.188	-253.8
877.406	-19.7776	877.406	-23.1819	877.406	-29.133	877.406	-88.4489
875.627	-10.8875	875.627	13.9654	875.627	-88.324	875.627	13.9158
873.846	-10.2082	873.846	41.8617	873.846	-13.5525	873.846	158.784
872.064	-17.7826	872.064	97.7914	872.064	-10.5291	872.064	163.244
870.283	-12.1767	870.283	100.804	870.283	19.4385	870.283	138.615
868.5	-8.03383	868.5	129.779	868.5	51.384	868.5	99.9824
866.719	6.78016	866.719	138.312	866.719	84.0726	866.719	152.612
864.936	14.9904	864.936	129.546	864.936	69.1196	864.936	126.696
863.152	7.49265	863.152	112.637	863.152	67.5947	863.152	88.7022
861.367	3.52339	861.367	120.46	861.367	63.018	861.367	80.1571
859.584	13.9907	859.584	132.916	859.584	72.8997	859.584	223.371
857.799	14.4894	857.799	138.3	857.799	34.1236	857.799	341.495
856.014	16.305	856.014	154.027	856.014	52.1985	856.014	340.706
854.229	12.2975	854.229	166.303	854.229	122.673	854.229	317.181
852.441	-4.83219	852.441	151.432	852.441	100.512	852.441	171.268
850.656	6.41562	850.656	93.1234	850.656	81.6902	850.656	87.7998
848.869	14.095	848.869	62.5328	848.869	150.162	848.869	273.773
847.082	15.5049	847.082	3.90544	847.082	54.2924	847.082	281.408
845.293	7.88609	845.293	-1.96781	845.293	14.1	845.293	216.595
843.506	8.34753	843.506	22.1512	843.506	71.1577	843.506	181.914
841.717	1.6877	841.717	58.5974	841.717	95.8344	841.717	147.029
839.928	-1.09494	839.928	56.2442	839.928	186.146	839.928	232.856
838.139	4.97496	838.139	39.1086	838.139	327.81	838.139	368.965
836.35	2.22907	836.35	27.8146	836.35	277.612	836.35	410.77
834.559	5.3123	834.559	36.7106	834.559	273.095	834.559	451.355
832.768	17.5772	832.768	85.6239	832.768	196.616	832.768	369.131
830.977	18.5987	830.977	108.858	830.977	138.407	830.977	291.524
829.186	11.2612	829.186	108.893	829.186	97.0696	829.186	158.074
827.393	7.98946	827.393	81.1667	827.393	48.2847	827.393	-27.6054
825.602	3.17942	825.602	32.2064	825.602	14.9371	825.602	-65.6129
823.809	2.17407	823.809	32.8386	823.809	69.1896	823.809	81.7077
822.016	12.764	822.016	77.7494	822.016	30.1909	822.016	201.5
820.221	23.1984	820.221	114.984	820.221	56.6394	820.221	255.82
818.428	22.6721	818.428	114.732	818.428	58.9449	818.428	247.247
816.633	16.8167	816.633	54.2347	816.633	27.3783	816.633	131.144
814.838	18.8142	814.838	-5.9025	814.838	113.536	814.838	70.7534
813.043	3.10584	813.043	28.9104	813.043	134.95	813.043	140.054
811.246	3.56429	811.246	23.1613	811.246	114.876	811.246	184.093
809.451	9.0551	809.451	78.0124	809.451	107.313	809.451	288.907
807.654	4.18297	807.654	82.4274	807.654	79.3249	807.654	338.042
805.857	10.8146	805.857	95.1011	805.857	61.9094	805.857	293.564
804.059	26.1982	804.059	104.603	804.059	106.32	804.059	335.953
802.262	37.4312	802.262	141.972	802.262	90.5159	802.262	413.491
800.463	48.0009	800.463	114.825	800.463	103.878	800.463	478.08
798.664	39.7867	798.664	165.843	798.664	151.167	798.664	677.496
796.865	38.6695	796.865	153.49	796.865	220.132	796.865	798.94
795.064	36.6954	795.064	183.747	795.064	299.869	795.064	861.98
793.266	64.7532	793.266	189.896	793.266	364.023	793.266	1019.43
791.465	86.5975	791.465	250.631	791.465	428.758	791.465	1293.79
789.664	119.246	789.664	365.133	789.664	561.593	789.664	1755.3
787.861	161.06	787.861	499.259	787.861	738.771	787.861	2381.23
786.061	240.829	786.061	642.845	786.061	1044.73	786.061	3225.42
784.258	288.38	784.258	791.442	784.258	1287.58	784.258	3836.04
782.455	325.469	782.455	900.331	782.455	1471.78	782.455	4184.06
780.652	305.95	780.652	957.171	780.652	1489.78	780.652	4157.95
778.85	262.944	778.85	890.4	778.85	1347.71	778.85	3650.56
777.045	203.055	777.045	754.922	777.045	1061.96	777.045	2929.73
775.24	152.187	775.24	610.957	775.24	851.403	775.24	2319.83
773.436	89.1961	773.436	494.185	773.436	584.342	773.436	1681.15
771.631	51.8185	771.631	397.919	771.631	363.862	771.631	1164.1
769.824	33.5317	769.824	308.138	769.824	285.946	769.824	807.321
768.018	28.0728	768.018	213.183	768.018	256.992	768.018	483.764
766.211	21.4318	766.211	185.949	766.211	214.638	766.211	369.877
764.404	17.568	764.404	160.441	764.404	312.899	764.404	378.333
762.598	1.5868	762.598	169.944	762.598	324.535	762.598	392.579
760.789	-10.2975	760.789	135.043	760.789	260.971	760.789	413.615
758.98	-12.3127	758.98	87.6031	758.98	271.346	758.98	417.581
757.172	-7.32071	757.172	94.4897	757.172	220.764	757.172	381.581
755.363	-7.73959	755.363	122.475	755.363	115.036	755.363	365.582
753.553	7.62193	753.553	136.058	753.553	141.286	753.553	350.573
751.744	10.1562	751.744	150.044	751.744	130.085	751.744	275.991
749.934	5.26445	749.934	159.91	749.934	111.241	749.934	326.061
748.123	-3.26872	748.123	160.325	748.123	119.814	748.123	299.78
746.311	-4.28756	746.311	201.162	746.311	115.42	746.311	269.356
744.498	-16.4253	744.498	179.883	744.498	102.135	744.498	376.146
742.688	-14.2256	742.688	145.23	742.688	129.715	742.688	360.449
740.875	-16.9718	740.875	97.3032	740.875	154.937	740.875	342.151
739.061	-8.51379	739.061	123.227	739.061	177.621	739.061	408.801
737.248	1.47623	737.248	144.625	737.248	180.326	737.248	388.481
735.434	6.72884	735.434	204.096	735.434	219.15	735.434	363.104
733.619	10.8509	733.619	179.154	733.619	257.675	733.619	400.778
731.805	11.6542	731.805	157.603	731.805	248.577	731.805	190.628
729.988	1.9391	729.988	156.159	729.988	179.04	729.988	80.4956
728.174	-4.79916	728.174	100.714	728.174	64.1846	728.174	-3.4005
726.357	-6.62562	726.357	51.7522	726.357	21.7194	726.357	54.1309
724.541	-15.4688	724.541	15.7151	724.541	-21.9142	724.541	157.045
722.723	-1.66196	722.723	-17.4304	722.723	72.9217	722.723	297.26
720.906	20.8572	720.906	-30.401	720.906	77.2252	720.906	197.364
719.088	24.4729	719.088	23.6406	719.088	61.3543	719.088	93.1512
717.27	15.7136	717.27	-40.1553	717.27	-62.3897	717.27	-25.6244
715.451	8.87566	715.451	-65.1746	715.451	-29.1026	715.451	-20.6656
713.631	3.89512	713.631	-55.8185	713.631	-29.7474	713.631	53.9584
711.812	-13.0369	711.812	31.5604	711.812	78.7778	711.812	165.903
709.992	-22.1512	709.992	86.8782	709.992	38.179	709.992	41.6142
708.172	-38.5272	708.172	105.77	708.172	9.47309	708.172	-80.7595
706.35	-34.955	706.35	56.7948	706.35	-109.721	706.35	-188.284
704.529	-4.59382	704.529	-21.1551	704.529	-86.9668	704.529	-171.861
702.707	19.1742	702.707	-30.0118	702.707	-42.9323	702.707	-130.972
700.885	21.5396	700.885	1.51376	700.885	35.2492	700.885	-69.5908
699.062	3.76468	699.062	-12.8868	699.062	-51.6383	699.062	-150.367
697.238	-16.7983	697.238	-36.5946	697.238	-110.087	697.238	-90.763
695.414	-26.2059	695.414	-23.0904	695.414	-132.256	695.414	-94.373
693.592	-33.867	693.592	-54.0096	693.592	-136.319	693.592	-49.8749
691.766	-31.1723	691.766	-25.2588	691.766	-116.768	691.766	-28.6234
689.941	-13.7249	689.941	-5.22178	689.941	-110.61	689.941	-60.6631
688.115	-11.6957	688.115	-5.38107	688.115	-130.006	688.115	-184.945
686.291	-11.799	686.291	-17.7538	686.291	-146.639	686.291	-168.781
684.463	-0.52471	684.463	-4.53505	684.463	-128.651	684.463	-246.794
682.637	-25.0618	682.637	-34.5458	682.637	-134.528	682.637	-229.418
680.811	-43.0877	680.811	-57.8855	680.811	-143.935	680.811	-205.105
678.982	-52.1132	678.982	-35.419	678.982	-143.144	678.982	-143.56
677.154	-49.5721	677.154	-21.9812	677.154	-72.6736	677.154	-80.8359
675.326	-29.032	675.326	-32.2858	675.326	-104.116	675.326	-98.2335
673.496	3.21896	673.496	-8.11614	673.496	-87.8009	673.496	-40.0558
671.668	18.5192	671.668	5.37462	671.668	-103.74	671.668	110.809
669.838	18.5059	669.838	-31.7583	669.838	-133.998	669.838	92.8525
668.008	11.3496	668.008	-18.9204	668.008	-144.428	668.008	58.1688
666.176	7.52973	666.176	-39.6934	666.176	-132.993	666.176	84.0849
664.346	2.80904	664.346	-25.1964	664.346	-170.388	664.346	-30.4704
662.514	-7.31968	662.514	32.8702	662.514	-140.349	662.514	-72.8149
660.682	7.45694	660.682	50.7069	660.682	-124.329	660.682	-24.9954
658.85	5.54175	658.85	-1.34961	658.85	-84.3428	658.85	-50.0637
657.016	-2.21873	657.016	-19.4381	657.016	-64.2988	657.016	-96.8617
655.182	1.81407	655.182	-23.591	655.182	-12.3507	655.182	-20.0441
653.35	-8.0126	653.35	4.64016	653.35	18.9374	653.35	-0.91339
651.514	5.5526	651.514	64.6984	651.514	58.7609	651.514	59.7226
649.68	29.7004	649.68	71.4235	649.68	71.5173	649.68	112.214
647.844	33.8308	647.844	38.4981	647.844	87.3255	647.844	217.453
646.008	36.5366	646.008	53.9109	646.008	100.679	646.008	296.002
644.172	27.3353	644.172	17.4484	644.172	110.589	644.172	337.475
642.336	5.24329	642.336	19.6143	642.336	128.468	642.336	343.985
640.498	3.78163	640.498	57.1131	640.498	156.255	640.498	275.48
638.662	6.08716	638.662	115.615	638.662	146.243	638.662	142.216
636.824	-0.30583	636.824	126.367	636.824	114.045	636.824	-11.8568
634.984	10.7664	634.984	169.161	634.984	159.191	634.984	-6.26851
633.146	0.52816	633.146	116.324	633.146	162.691	633.146	48.9188
631.307	3.27051	631.307	106.549	631.307	177.791	631.307	242.236
629.467	14.8358	629.467	97.0934	629.467	214.573	629.467	397.005
627.627	54.6493	627.627	178.101	627.627	430.262	627.627	969.824
625.787	177.601	625.787	462.608	625.787	979.116	625.787	2612.1
623.945	378.499	623.945	937.766	623.945	1765.4	623.945	4988.68
622.104	516.493	622.104	1322.98	622.104	2255.46	622.104	6624.45
620.262	535.558	620.262	1445.66	620.262	2284.14	620.262	6732.78
618.42	429.706	618.42	1203.2	618.42	1847.99	618.42	5210.25
616.576	232.019	616.576	731.877	616.576	1199.12	616.576	2893.08
614.734	93.2554	614.734	393.115	614.734	727.779	614.734	1379.44
612.891	43.3198	612.891	214.391	612.891	448.766	612.891	765.669
611.045	19.0534	611.045	160.992	611.045	272.369	611.045	483.942
609.201	6.6561	609.201	167.33	609.201	195.145	609.201	397.344
607.355	10.0798	607.355	146.344	607.355	152.16	607.355	391.147
605.51	0.93348	605.51	87.9769	605.51	134.716	605.51	302.309
603.664	-6.73187	603.664	60.133	603.664	115.073	603.664	283.805
601.818	-2.10368	601.818	11.5508	601.818	53.625	601.818	157.778
599.971	1.75504	599.971	-0.15742	599.971	49.9342	599.971	91.9407
598.123	3.3266	598.123	35.3044	598.123	67.4577	598.123	136.289
596.275	8.20847	596.275	59.9753	596.275	26.5638	596.275	177.343
594.428	9.46263	594.428	67.2386	594.428	-2.56174	594.428	119.643
592.578	-6.78076	592.578	17.1344	592.578	-37.5226	592.578	8.01267
590.729	-13.1542	590.729	-49.901	590.729	-78.8603	590.729	-157.942
588.879	-19.6495	588.879	-59.0868	588.879	-73.2237	588.879	-143.056
587.029	-20.871	587.029	-75.6703	587.029	-62.9473	587.029	-95.1188
585.18	-16.4257	585.18	-37.5354	585.18	-46.5635	585.18	-33.3658
583.328	-5.81783	583.328	20.3575	583.328	-22.7075	583.328	56.958
581.477	0.08411	581.477	-14.011	581.477	-13.1336	581.477	36.7413
579.625	6.11514	579.625	-38.6534	579.625	16.5218	579.625	27.7605
577.771	1.85868	577.771	-50.7424	577.771	17.4256	577.771	13.1867
575.92	4.20629	575.92	-100.314	575.92	32.5513	575.92	-14.9281
574.066	1.855	574.066	-99.68	574.066	54.4367	574.066	-53.481
572.213	-5.24392	572.213	-96.6005	572.213	39.782	572.213	-45.8009
570.357	-10.3088	570.357	-72.1722	570.357	98.5212	570.357	-57.4806
568.504	-5.03976	568.504	-29.3821	568.504	174.023	568.504	-23.6335
566.648	-1.54608	566.648	-15.807	566.648	159.984	566.648	0.33807
564.793	11.65	564.793	5.95604	564.793	169.113	564.793	97.8559
562.936	18.1293	562.936	10.8744	562.936	126.572	562.936	127.368
561.08	1.98708	561.08	-22.5841	561.08	36.8272	561.08	81.6262
559.223	-7.37911	559.223	-13.8594	559.223	38.7146	559.223	22.3828
557.365	-8.88408	557.365	-10.6913	557.365	11.2311	557.365	-94.2837
555.508	-16.0179	555.508	31.0921	555.508	2.34363	555.508	-172.314
553.648	-0.87587	553.648	54.953	553.648	-19.0917	553.648	-196.304
551.791	0.91755	551.791	66.1238	551.791	-25.6902	551.791	-227.585
549.932	6.93418	549.932	40.048	549.932	-24.0657	549.932	-169.887
548.07	10.1785	548.07	39.3479	548.07	-20.5287	548.07	-38.2416
546.211	12.7194	546.211	10.633	546.211	-0.24004	546.211	110.385
544.35	11.7713	544.35	18.781	544.35	29.6354	544.35	213.829
542.488	18.4173	542.488	35.1768	542.488	65.1144	542.488	341.907
540.627	6.72793	540.627	39.3601	540.627	23.8786	540.627	324.292
538.766	8.75306	538.766	24.1815	538.766	52.3356	538.766	353.323
536.902	1.66969	536.902	43.1513	536.902	23.1444	536.902	339.545
535.039	-2.81848	535.039	8.44899	535.039	-22.5638	535.039	223.722
533.176	16.9201	533.176	-0.03689	533.176	-26.0996	533.176	224.921
531.312	27.1198	531.312	48.4355	531.312	12.4727	531.312	353.229
529.447	34.1494	529.447	71.7839	529.447	-20.0281	529.447	448.788
527.584	25.789	527.584	76.0878	527.584	43.3212	527.584	517.819
525.719	12.5613	525.719	65.2717	525.719	47.346	525.719	448.214
523.852	-1.43908	523.852	15.296	523.852	23.0525	523.852	240.528
521.986	7.19481	521.986	1.88898	521.986	46.5241	521.986	169.511
520.119	15.9345	520.119	19.5982	520.119	52.4822	520.119	112.379
518.252	40.5953	518.252	12.739	518.252	30.7615	518.252	99.438
516.385	31.2275	516.385	33.9303	516.385	-17.5995	516.385	75.2706
514.516	13.2216	514.516	20.204	514.516	-49.8393	514.516	96.4107
512.648	-7.00065	512.648	19.9418	512.648	-55.6562	512.648	77.3873
510.779	-24.9083	510.779	20.8503	510.779	-102.219	510.779	10.2021
508.91	-27.2871	508.91	4.03918	508.91	-91.2956	508.91	-56.1917
507.039	-7.53461	507.039	-55.1242	507.039	-55.2304	507.039	-133.749
505.168	0.67139	505.168	-58.6308	505.168	-68.6722	505.168	-151.622
503.299	5.89647	503.299	-54.0862	503.299	-39.4468	503.299	-111.644
501.426	4.24116	501.426	-19.1269	501.426	-33.6377	501.426	-90.1529

## Sheet: Fig. 3b
Raman shift (cm-1)
1800.19	-279.973	-210.446	-226.123	-115.686	-77.9895	-51.9998	-173.435	-178.891	-111.562	-115.763	-184.463	-249.571	-218.242	-243.654	-263.459	39.1032	31.0054	0.04515	-62.3963	-204.498
1798.62	-202.388	-52.7323	-111.099	-115.04	15.3092	-31.3781	-98.8782	-45.3792	39.4343	-102.675	-35.1866	13.9745	-202.293	-71.7226	-153.182	-24.9525	-4.04452	-15.7681	0.66696	-128.166
1797.05	-27.383	-58.762	-112.393	-10.0816	83.8841	-4.37025	189.527	32.8499	139.807	-7.48138	-19.3633	200.879	-214.996	6.15557	58.692	42.3108	137.197	53.5455	85.5455	-110.006
1795.47	28.9809	-48.7363	-42.3051	12.3644	142.339	108.297	175.167	61.8734	275.98	164.955	97.5239	224.065	-259.788	98.2115	44.2903	49.7523	280.52	113.445	190.098	-77.8055
1793.9	79.5769	-45.7289	32.0474	-22.4495	27.6638	68.524	176.081	48.4624	231	250.549	94.2337	25.6827	-124.739	161.13	-3.19466	4.37972	249.94	-25.991	165.527	-126.836
1792.33	-32.8016	-46.561	-111.668	-81.1805	-122.205	-103.514	-14.6849	-135.124	138.455	134.163	-62.3882	-211.764	-106.444	45.7488	-165.595	-113.675	39.3628	-88.4692	-9.60515	-159.993
1790.76	-232.936	-63.9892	-261.885	-155.267	-130.701	-258.068	-186.278	-220.027	101.909	-28.3329	-198.758	-375.638	-144.994	-142.458	-240.51	-171.209	-45.6758	-226.487	-232.265	-226.366
1789.19	-332.793	-68.6057	-148.142	-174.272	-150	-262.288	-284.759	-297.432	-85.8889	-217.89	-167.843	-416.321	-161.411	-109.582	-236.652	-186.8	-155.074	-316.413	-315.94	-232.007
1787.61	-318.393	-108.424	-158.093	-225.174	-210.761	-129.408	-161.057	-339.08	-173.592	-290.366	-293.363	-398.916	-113.633	-38.8829	-155.763	-111.678	-260.572	-255.914	-382.533	-203.827
1786.04	-188.391	8.11052	-12.2415	-123.296	-94.0536	124.482	-101.293	-214.268	-132.67	-185.594	-180.291	-212.855	36.8568	92.6131	-101.1	40.8559	-160.073	-48.7794	-14.5587	-16.5481
1784.47	109.538	6.84596	24.3093	-18.3778	-33.9641	195.406	104.685	-40.9863	-87.0013	13.7042	-87.3953	-16.5185	266.266	264.88	-25.9476	25.5116	-69.7794	25.3277	123.455	-30.8891
1782.89	252.473	90.4269	-27.5029	95.6415	86.1687	144.937	203.034	56.7958	-15.5148	114.543	30.6642	201.764	323.237	111.161	-5.98032	161.162	-9.19788	66.4444	197.875	6.83052
1781.32	293.022	85.1736	34.4462	117.608	123.062	49.1675	185.532	229.625	15.3771	165.683	127.626	366.083	186.753	-43.1924	21.6361	217.303	186.898	34.7195	174.156	-22.0913
1779.74	210.276	72.0736	166.037	12.4351	15.0091	-28.9341	108.799	214.779	-92.4123	84.8662	202.273	317.673	76.543	-38.4257	61.4118	191.484	114.621	-57.2858	129.793	-11.4528
1778.17	105.842	94.8606	201.375	23.8448	-45.1002	51.6904	212.784	143.449	-42.0409	181.197	174.123	248.361	111.254	0.54398	98.288	264.928	136.52	-80.0888	135.357	179.557
1776.59	26.3675	163.613	246.139	47.9802	-10.2132	87.1019	201.155	169.486	99.6278	110.882	266.767	229.399	135.806	-4.50238	76.8166	272.834	151.535	40.0952	333.223	334.833
1775.02	169.141	169.824	183.531	152.955	124.783	268.633	317.914	158.268	386.424	327.066	379.001	288.171	301.635	49.0468	78.763	291.006	229.753	177.004	397.234	383.864
1773.44	196.546	262.606	183.248	201.339	264.92	213.163	238.663	133.306	364.502	345.715	370.797	279.011	284.658	-0.76451	83.0618	335.439	151.082	154.91	294.868	406.689
1771.87	161.282	163.63	57.8398	55.4759	187.555	55.6552	58.0772	22.413	85.1291	128.388	221.147	131.71	229.597	-26.3189	35.6465	234.587	-0.54275	21.2731	45.1086	161.911
1770.29	61.4097	128.388	-128.903	-130.203	69.1788	28.8667	-9.49625	-60.0056	44.3569	-51.4972	144.87	65.6261	255.806	57.6087	44.025	75.2973	-176.402	-107.42	-61.0604	-63.6108
1768.71	-36.9209	78.512	-162.929	-24.3627	37.9733	77.0268	23.039	-145.989	32.3678	92.2163	35.6125	43.7195	225.598	151.089	101.867	49.3303	-146.785	-224.572	19.9784	87.073
1767.13	-39.3563	37.0604	-36.4371	50.9236	-15.9948	85.6056	2.30655	-112.351	135.633	21.516	0.94138	67.4976	207.255	147.8	115.272	20.1645	-162.224	-217.256	83.0725	57.3847
1765.55	118.796	12.5078	61.6977	143.262	66.7718	199.602	53.3909	-92.8212	173.677	116.913	51.7344	93.8105	184.323	41.2209	130.353	173.759	-61.3793	-110.557	200.274	107.266
1763.98	173.935	48.2208	209.72	128.534	62.5122	125.067	33.0457	-95.1356	87.8473	53.374	-14.5042	-28.2078	-0.19454	-65.3769	116.76	191.111	-109.724	8.37996	168.084	186.741
1762.4	181.208	-68.5063	164.85	86.2072	-38.779	-43.8551	27.045	-123.328	-154.346	-110.072	-19.8821	-5.64895	-194.655	-121.8	67.6469	232.534	-186.617	-17.7941	53.6343	96.7115
1760.82	-1.10028	-105.57	-27.7863	-103.647	-50.8978	-108.552	49.4601	-124.787	-97.3177	-167.327	21.6554	85.5174	-211.27	22.7815	-55.6045	99.0301	-80.8273	60.8604	-69.6873	-98.2018
1759.24	-104.999	-210.804	-57.0906	-127.495	-52.8889	-88.723	-1.97975	-136.61	-219.227	47.727	8.49691	149.282	-137.57	0.35947	-120.777	-102.785	-1.74157	105.094	-140.7	12.3945
1757.66	-142.146	-144.518	-13.2218	-52.2647	-54.3649	-78.4094	-5.38817	-141.568	-71.3998	93.0081	-113.805	175.415	65.8786	2.33853	-164.629	-228.496	27.3807	4.15829	-100.779	11.1617
1756.08	-77.3737	-12.3084	-38.1875	-8.89118	24.6198	-35.3484	63.4688	-62.9556	-16.7652	109.46	-71.9344	90.8707	209.626	-10.8142	-168.82	-172.003	30.3558	-46.1317	-11.7942	8.9334
1754.5	-95.9773	215.358	-49.1037	-51.9365	44.9357	43.735	167.82	-64.6683	98.6097	39.9018	-100.23	-65.9554	156.618	-71.2368	-144.373	-30.2686	-74.7293	-106.423	-3.95618	-4.1581
1752.92	-101.566	220.211	-98.6464	-9.55823	-35.2275	36.5025	204.453	78.2883	141.205	-93.5502	-52.3552	-1.22112	60.725	-137.281	-62.9232	-27.8772	-131.925	-151.304	83.2444	6.84994
1751.34	-142.56	169.089	-112.1	13.5999	-6.24567	100.693	124.093	16.8729	133.896	-148.289	87.9664	138.208	-14.9165	-157.625	-15.8883	115.47	24.6044	-92.9142	10.7627	-56.1913
1749.76	27.758	29.0752	-35.732	23.5434	135.607	101.426	34.1288	52.9669	185.271	-51.9323	182.158	371.046	-0.10332	-81.0083	132.291	110.026	132.575	4.16689	35.6969	-3.54415
1748.18	99.331	21.5202	112.114	134.722	142.868	101.22	29.412	109.239	315.126	40.8719	87.4406	371.475	1.66973	100.416	236.807	124.137	113.712	51.9575	146.487	38.9941
1746.59	303.633	68.4151	167.686	169.717	136.04	130.874	129.587	297.48	291.978	138.41	132.665	344.839	15.5777	306.843	278.771	228.289	150.895	126.459	337.329	119.397
1745.01	332.056	351.208	242.424	250.174	74.7241	170.224	290.665	345.715	355.392	244.031	184.548	284.463	-32.0386	409.289	291.178	363.999	121.201	126.355	429.322	170.238
1743.43	296.911	343.827	293.381	253.585	-60.9615	173.983	396.187	474.944	401.126	318.529	246.653	259.376	77.8473	333.607	132.155	254.571	140.578	208.74	530.105	200.829
1741.85	306.483	251.743	292.062	214.071	-104.222	158.715	350.716	284.106	270.674	332.611	269.997	241.298	104.393	48.3738	53.654	235.102	192.235	231.487	443.576	195.836
1740.26	378.242	224.182	269	247.234	130.071	170.058	334.169	292.092	433.861	377.918	281.968	371.069	212.35	97.6744	103.207	228.024	268.874	252.105	519.376	260.961
1738.68	352.184	165.617	140.79	308.777	180.366	191.196	316.213	211.295	337.879	341.93	129.539	216.103	210.097	40.9588	82.9818	183.083	152.675	111.96	383.315	241.418
1737.1	329.514	190.915	55.6787	327.294	237.288	212.818	221.148	380.681	297.631	213.193	139.067	195.007	222.915	117.031	173.612	235.189	104.941	14.6149	341.563	281.09
1735.51	311.943	273.293	134.533	291.737	273.237	204.289	148.365	309.306	313.345	186.986	165.778	210.085	96.6327	172.298	229.627	189.803	41.3407	-13.3523	357.904	194.669
1733.93	268.879	216.507	359.563	154.254	238.393	172.965	199.84	308.335	339.039	231.155	285.796	175.867	123.554	255.943	232.101	122.48	79.3744	146.475	412.198	102.931
1732.34	225.101	126.221	290.629	49.4758	133.493	98.273	181.307	155.603	244.425	150.454	282.451	29.7487	99.7508	93.6497	230.492	89.4053	44.4066	221.521	410.578	-13.8624
1730.76	365.149	193.131	328.093	203.768	269.869	161.084	305.417	309.051	383.611	349.752	460.194	53.365	171.156	202.409	268.194	225.192	185.969	357.375	621.867	79.379
1729.17	360.116	177.803	250.516	355.091	280.006	203.617	315.559	422.11	341.227	390.981	459.591	153.945	214.207	235.275	293.423	281.949	217.05	356.982	637.577	193.496
1727.58	302.502	250.649	287.211	467.352	374.951	207.22	223.132	561.003	489.795	417.561	408.381	376.605	418.657	406.331	289.678	369.259	209.146	328.693	519.387	356.394
1726	304.167	243.012	438.209	357.314	447.162	337.609	243.385	551.001	505.207	394.136	364.598	474.06	466.688	440.512	168.547	352.91	302.306	307.172	524.297	399.825
1724.41	287.465	235.953	529.598	282.606	357.768	389.947	340.532	416.497	467.228	333.969	337.981	441.401	431.199	482.371	129.355	283.214	307.788	414.981	495.932	380.22
1722.82	259.743	141.821	243.674	190.855	127.167	212.565	229.16	183.093	267.741	106.896	161.074	267.403	298.621	234.996	-55.058	191.59	271.778	293.94	436.182	235.03
1721.24	252.11	105.612	93.173	176.891	39.2808	119.553	143.767	133.315	134.342	-24.5008	118.424	53.6512	54.9563	125.326	-70.0932	35.9203	264.189	144.849	386.464	91.8505
1719.65	155.978	-4.23688	123.364	161.429	-56.6396	11.9063	21.0872	255.49	61.3895	-133.146	90.0671	92.4928	-7.57298	59.7911	80.8624	-38.8978	345.84	90.4685	337.175	89.8633
1718.06	158.701	-20.8199	179.719	123.617	58.3884	-9.40948	38.1611	342.808	63.8772	-85.868	83.8631	193.8	73.4548	125.565	129.653	61.8689	288.157	-30.4623	288.161	140.348
1716.47	315.785	78.3065	281.479	137.192	224.725	132.573	256.899	531.419	299.95	81.3493	306.642	328.257	237.501	194.355	160.445	331.402	456.519	-23.1324	404.73	210.031
1714.88	464.353	162.401	244.205	190.428	304.564	240.884	381.793	628.812	485.772	278.047	463.596	408.284	317.864	221.17	207.271	557.399	489.224	152.538	503.08	155.646
1713.29	574.537	204.065	165.442	217.739	235.085	46.3395	258.576	431.895	459.747	298.799	415.278	413.327	221.986	213.77	115.981	528.747	416.934	257.495	450.404	96.8749
1711.71	541.733	149.444	62.22	160.634	106.264	69.6008	87.4996	267.148	309.945	228.225	309.151	240.496	14.556	165.391	64.276	299.86	208.047	175.072	283.381	11.9579
1710.12	544.671	3.25759	105.222	122.521	24.8283	-70.118	100.612	163.04	230.831	98.5143	219.055	137.851	-88.5583	166.425	133.389	39.4843	131.665	73.825	-33.6487	56.3879
1708.52	387.154	9.94903	-25.2808	52.1802	12.3087	-101.334	106.043	87.4135	-16.2736	27.457	34.6172	42.2152	-186.515	96.608	74.5439	-116.091	29.0625	-1.38541	-144.989	97.8435
1706.93	249.712	35.0241	-62.031	31.0902	45.1695	-120.59	130.499	-32.9527	-40.1562	21.7356	-27.0183	49.7558	-38.3521	17.7444	57.9412	-115.934	25.3934	6.1182	-142.115	148.013
1705.34	-8.0077	31.1017	-50.5742	-0.66265	61.9507	-62.6157	122.925	55.5493	-86.32	-5.57596	-104.742	-70.4144	101.187	-41.7609	-54.2678	-45.9805	29.7866	-30.7203	-50.8218	71.6007
1703.75	-59.8999	33.3639	69.7538	-115.748	43.1839	-108.356	11.6199	0.96911	-36.8618	86.1851	-102.244	-102.686	156.536	-9.03797	-69.5194	34.6971	50.2317	-20.598	127.845	7.8208
1702.16	-53.7845	-41.1719	134.75	-311.322	-113.983	69.0892	-134.462	7.35214	-52.9616	100.626	-119.754	-189.923	8.08186	-20.243	-120.253	-66.7107	-10.4385	-106.773	246.527	-85.8759
1700.57	61.3332	-108.528	201.94	-174.913	-196.326	73.9616	-49.7865	6.49955	65.5533	-26.5013	-23.9367	-136.867	-159.208	74.9648	-80.7382	4.12183	-10.6892	-125.568	174.951	-171.899
1698.97	132.7	-51.3816	160.753	-46.5268	-238.157	54.5115	28.9408	34.2645	77.2948	-36.6265	-46.1053	-110.609	-181.725	154.69	-30.9576	109.379	78.1294	-1.17068	125	-106.008
1697.38	154.212	-12.7006	193.963	131.728	-154.067	87.2087	163.056	-13.148	154.124	-28.4621	41.6635	108.023	-40.5772	151.313	52.8332	124.908	113.554	132.592	106.422	-5.80148
1695.79	61.9639	58.1307	245.651	165.361	-110.894	185.381	256.332	105.503	119.774	-46.0289	97.0809	54.7291	157.263	177.215	19.7925	168.811	106.773	115.293	64.0425	22.5528
1694.2	27.2758	21.2517	165.25	-59.2531	-122.276	152.671	220.386	252.421	51.1681	21.3488	136.756	11.43	262.681	11.9256	89.1556	201.891	-4.87773	88.7766	140.318	5.67867
1692.6	-41.9086	2.86888	76.6179	-287.38	-208.173	146.612	-21.4597	271.871	-192.077	-71.6566	67.6317	-32.6867	153.406	-142.856	12.328	-31.6955	-216.245	-73.7334	42.0806	-112.298
1691.01	-55.3616	-14.3851	-85.3539	-255.958	-327.07	32.5649	-234.879	333.808	-356.029	-196.647	75.0202	-70.1033	-27.7927	-273.704	-57.1054	-63.4589	-398.502	-154.527	-3.63629	-230.416
1689.41	-72.1693	-108.664	-190.896	-185.076	-349.74	-110.318	-325.335	227.009	-360.874	-243.476	-32.6159	-206.903	-124.786	-211.238	-35.0013	-123.541	-438.068	-156.333	-80.416	-259.338
1687.82	46.8379	-113.989	-133.569	-34.4472	-238.66	-237.591	-185.02	136.817	-177.944	-179.67	-56.0351	-122.107	-112.062	-112.715	-86.8777	-186.104	-171.964	-50.7659	-29.7526	-230.221
1686.22	144.105	-81.9825	-92.7802	77.1211	-72.274	-242.294	-66.5469	12.9857	-56.1272	-119.884	-11.4858	-120.344	-28.249	36.9828	-75.4552	-96.508	133.087	5.33161	-4.0867	-128.991
1684.63	72.1626	-212.605	-5.7525	69.5112	26.3517	-227.384	41.6614	-41.4916	-104.305	-98.8017	121.831	-62.2523	-17.448	114.977	-28.3119	-66.8056	139.968	-8.04765	-96.407	-4.26012
1683.03	63.6193	-195.293	98.6485	19.0712	120.362	-82.2923	143.306	7.62756	-83.9436	-37.746	52.9977	-20.0071	0.50424	135.861	-64.6161	-25.0003	85.1772	-12.5526	-194.855	-16.809
1681.44	28.4346	-231.264	40.1802	-50.3987	130.462	-32.7824	99.2687	74.7043	-186.507	-45.3263	54.5227	-10.5711	-10.9371	61.8103	10.7274	-5.23136	-88.6433	-32.6198	-281.055	-16.2385
1679.84	24.8071	-138.226	64.128	-12.9393	159.42	68.5318	190.526	47.6854	-36.7995	-64.4334	77.4315	108.881	7.36385	108.915	179.41	-42.5143	-148.284	33.3427	-219.667	10.3529
1678.24	210.382	-59.3807	80.9946	-0.01796	126.922	-32.3649	203.635	25.1382	82.0815	-148.974	-10.0119	89.6087	-14.6465	-47.1032	168.356	-127.924	-95.2881	44.4803	-77.0174	62.5097
1676.65	365.438	71.457	7.30206	122.965	262.797	29.4555	124.288	56.5893	182.995	-89.948	17.2179	179.282	38.7306	-25.1701	184.889	-146.383	45.1976	61.2781	77.81	264.732
1675.05	265.694	13.7317	-77.1103	197.289	189.629	-7.24675	-68.2044	44.9956	144.194	-60.8008	101.52	165.659	12.8548	-41.0119	146.263	-233.016	39.7105	-128.246	205.325	280.985
1673.45	188.351	42.413	-96.0674	158.441	166.619	99.0539	31.9234	124.894	111.597	7.45593	-25.3877	94.9814	-0.40134	-64.2088	13.2308	-135.897	-38.069	-59.1278	243.036	246.869
1671.85	205.776	65.2536	-16.8916	40.3764	231.327	110.507	131.157	180.29	44.5723	116.304	-8.514	52.5462	99.7225	2.85928	-36.6634	-15.3483	53.7941	70.921	226.082	298.335
1670.25	261.089	206.278	169.443	39.4723	245.841	238.26	290.833	299.164	134.9	244.672	100.111	175.032	232.908	169.663	-4.1924	69.3851	163.23	260.664	166.952	325.712
1668.65	443.837	255.41	341.185	73.008	219.665	267.206	360.909	371.985	110.155	241.879	123.085	114.742	298.172	173.187	-8.05876	140.822	214.104	262.715	183.769	268.468
1667.05	528.907	406.873	644.742	333.695	502.46	416.104	521.285	512.273	256.823	424.313	299.917	218.695	518.809	454.554	201.867	272.843	412.059	474.624	311.779	410.291
1665.46	604.674	569.502	777.537	628.544	616.035	464.186	648.019	697.601	411.159	522.562	420.12	300.716	678.176	653.117	470.698	430.894	603.615	480.439	622.053	428.526
1663.86	675.623	692.313	894.312	812.968	831.58	712.257	861.367	894.734	532.747	588.285	536.041	484.063	797.682	814.705	767.756	668.154	654.242	656.397	857.067	634.1
1662.25	917.825	900.635	1146.43	961.311	1155.52	921.29	1135.47	1116.58	864.475	845.336	725.267	795.234	1129.06	1069	1012.94	871.196	870.312	903.711	1169.96	999.597
1660.65	1146.39	1100.2	1289.13	1119.41	1356.01	1257.58	1291.76	1380.83	1213.27	1173.11	930.992	1077.73	1412.79	1289.65	1210.04	1034.59	1093	1171.16	1423.16	1255.72
1659.05	1561.52	1341.89	1524.35	1327.06	1594.21	1574.8	1437.93	1495.4	1441.3	1507.18	1176.6	1390.99	1671.04	1527.96	1409.47	1263.05	1339.55	1342.57	1799.74	1437.05
1657.45	1812.72	1546.97	1884.09	1685.64	1892.39	1851.01	1761	1554.99	1756.36	1868.28	1461.26	1643.44	1949.55	1843.37	1716.66	1523.67	1773.79	1717.97	2119.23	1842.46
1655.85	2125.94	1826.24	2248.16	2039.02	2190.01	2134.5	2159.13	1881.98	2017.2	2207.08	1904.73	1921.37	2253.78	2146.99	2106.73	1851.6	2201.09	2039.58	2539.3	2093.68
1654.25	2237.43	1865.3	2482.95	2145.79	2293.92	2445.37	2383.72	2228.91	2135.05	2397.49	2152.06	2130.96	2377.35	2192.96	2410.09	2117.1	2433.6	2344.51	2703.73	2375.59
1652.64	2421.87	2023.27	2735.52	2375.84	2423.3	2587.84	2688.91	2613.48	2314.25	2554.32	2504.84	2398.8	2717.21	2324.08	2638.57	2304.13	2667.68	2557.04	2771.69	2595.62
1651.04	2593.46	2246.1	2761	2452.99	2548.31	2694.72	2882.74	2922.55	2485.14	2611.13	2688.35	2551.87	3001.81	2291.89	2800.29	2322.98	2777.96	2710.25	2745.01	2747.79
1649.44	2879.83	2377.74	2598.75	2481.03	2572.98	2660.95	2687.02	2939.24	2380.34	2478.33	2613.61	2620.77	3073.63	2209.63	2844.5	2282.29	2628.07	2665.91	2673.05	2703.9
1647.83	2855.23	2425.56	2484.92	2407.27	2479.27	2565.05	2418.86	2675.53	2365.77	2169.76	2527.92	2420.95	2896.95	2148.83	2671.96	2126.44	2400.58	2388.41	2450.99	2608.14
1646.23	2731.25	2284.66	2332.39	2197.38	2447.36	2345.96	2082.96	2431.17	2262.62	1866.84	2527.48	2308.6	2596.01	2060.9	2434.45	1958.7	2125	2169.79	2300.84	2315.71
1644.63	2387.86	1997.44	2121.63	1888.26	2227.75	2104.89	1732.29	2130.69	2056.24	1570.48	2304.99	1953.58	2218.78	1896.92	2032.42	1821.55	1777.05	1874.61	1899.08	2012.73
1643.02	2181.26	1895.69	1968.6	1787.25	2031.53	1778.52	1646.61	2035.85	1926.26	1415.2	2238.58	1731.21	1963.69	1857.62	1703.81	1680.87	1649.52	1698.65	1632.42	1888.83
1641.42	2036.42	1770.61	1760.98	1612.58	1785.14	1497.84	1603.57	1865.4	1709.2	1214.49	1921.7	1509.29	1820.14	1647.85	1361.23	1445.37	1492.06	1499.85	1302.84	1826.92
1639.81	1943.96	1528.91	1612	1500.46	1562.74	1212.89	1389.79	1738.74	1463.96	1021.6	1609.52	1254.26	1669.09	1476.25	1207.24	1183.5	1333.86	1383.9	1070.57	1753.59
1638.21	1607.98	1307.4	1546.34	1233.61	1305.53	1025.08	1195.59	1502.32	1370.21	832.155	1390.09	1032.78	1472.92	1292.32	1064.25	879.426	1174.44	1095.66	863.721	1537.57
1636.6	1301.33	1007.51	1382.57	1062.86	1105.14	868.684	1029.52	1320.19	1217.29	681.124	1202.8	973.056	1253.5	1073.22	993.793	742.071	1174.87	992.794	796.502	1252.03
1634.99	1034.88	814.735	1304.5	946.392	1016.3	781.777	909.9	1157.65	1121.97	554.372	1102.51	862.491	1141.5	980.872	855.515	682.576	1041.68	748.426	629.487	1017.9
1633.39	924.065	742.594	1044.97	813.213	903.46	712.844	769.081	1110.87	994.824	409.435	973.489	839.133	1008.85	928.826	755.973	670.992	1018.59	654.401	444.361	1046.53
1631.78	834.455	638.097	628.548	641.21	698.41	605.943	554.204	929.864	755.55	241.024	719.368	739.47	832.617	777.377	449.336	460.608	828.961	453.307	347.316	945.072
1630.17	766.473	549.373	501.405	558.475	652.286	461.705	445.776	746.938	612.21	78.1492	529.087	671.631	743.64	689.726	333.176	232.119	594.983	322.526	413.627	862.856
1628.56	711.323	521.505	498.433	437.118	588.981	340.108	354.51	642.734	583.601	31.0039	425.34	605.622	763.168	540.605	233.964	145.084	468.893	192.636	461.947	622.726
1626.96	599.615	426.168	459.822	410.653	557.691	366.6	310.277	490.527	532.507	50.8684	349.873	537.513	665.374	435.797	229.996	152.93	435.446	157.723	504.434	359.477
1625.35	641.068	445.079	599.845	610.267	662.542	486.391	474.499	539.246	668.928	162.301	556.212	624.581	678.338	519.75	373.997	250.794	511.655	206.397	490.207	429.961
1623.74	772.181	415.423	526.252	621.726	603.861	603.927	564.279	636.658	740.707	228.825	705.188	620.105	663.224	583.308	529.74	388.161	656.701	379.553	290.13	572.52
1622.13	818.531	464.249	549.949	610.098	627.2	661.164	735.513	681.487	745.029	346.175	858.837	632.092	683.393	650.011	510.619	383.029	743.271	520.655	272.689	721.182
1620.52	797.099	514.109	614.877	651.88	567.155	708.078	919.43	646.55	737.041	276.42	858.664	617.303	733.833	738.349	598.182	356.278	737.424	692.352	402.608	823.428
1618.91	715.225	619.813	666.812	612.257	587.857	685.79	834.789	569.845	725.827	281.752	759.322	421.43	813.332	658.205	577.617	436.975	711.483	607.398	564.755	676.132
1617.3	526.314	574.251	522.929	540.564	485.999	582.662	615.689	474.483	533.164	174.758	574.492	200.725	722.081	509.818	503.347	348.696	632.163	455.52	710.456	479.874
1615.69	463.927	672.556	580.682	697.899	434.963	525.716	510.403	631.465	596.725	191.27	629.292	203.787	725.886	489.01	566.175	355.584	705.543	488.203	920.475	473.43
1614.08	630.412	762.658	587.82	654.683	402.571	447.85	516.959	816.354	711.228	339.726	621.768	306.423	642.884	439.35	647.072	299.374	810.153	512.989	949.497	438.094
1612.46	850.183	802.723	769.57	734.907	676.156	455.516	706.446	949.806	804.748	545.634	776.41	507.155	703.947	559.934	601.444	256.928	973.802	636.049	854.069	667.195
1610.85	1001.57	760.498	777.141	761.754	801.589	487.721	806.516	958.945	989.092	606.957	816.275	655.072	795.276	723.197	697.575	276.108	1020.03	836.123	664.335	866.453
1609.24	1068.73	838.336	762.705	688.191	978.368	568.019	761.668	881.845	1103.65	708.383	739.401	811.517	902.408	858.734	778.265	455.456	1083.88	846.622	646.01	833.4
1607.63	1116.95	874.218	747.444	632.63	1045.51	643.516	723.054	904.961	1114.34	595.481	788.249	874.128	1054	834.144	819.648	617.237	1034.49	916.302	570.486	914.332
1606.02	1201.65	1064.87	1026.77	806.625	1131.8	882.358	910.225	1009.51	1240.88	695.023	1025.17	1019.39	1343.84	1009.99	997.776	850.042	1141.26	1052.05	844.082	1154.63
1604.4	1203.08	1149.07	1113.96	916.055	1179.46	973.889	959.792	1093.47	1150.48	780.147	1040.76	1060.53	1375.13	1042.26	980.952	973.393	1067.91	1019.74	951.112	1248.83
1602.79	1120.53	1130.47	1188.7	1158.85	1292.98	1017.2	1126.42	1157.44	1094.31	840.365	1220.75	1062	1392.8	1134.99	845.131	914.698	1051.3	986.354	889.409	1332.56
1601.18	1134.95	1190.61	1292.57	1325.75	1298.92	1045.06	1170.25	1180.33	1251.81	859.57	1267	1052.66	1468.7	1175.5	842.297	1019.53	1016.47	1011.25	839.361	1320.11
1599.56	1176.71	1284.98	1350.24	1373.82	1293.69	1043.03	1077.77	1311.95	1287.16	785.953	1310.34	1155.88	1393.62	1304.33	844.019	994.226	1149.47	1051.66	878.284	1274.57
1597.95	1319.31	1361.08	1416.16	1403.49	1356.66	1088.13	1121.07	1435.18	1498.48	675.277	1383.97	1302.91	1363.47	1292.06	871.263	1059.68	1194.6	1151.02	854.808	1351.85
1596.33	1488.19	1391.37	1401.62	1549.15	1460.19	1208.44	1317.18	1483.75	1557.21	701.351	1438.92	1381.8	1395.67	1371.86	1109.23	1038.6	1383.41	1280.7	1092.89	1530.32
1594.72	1498.54	1302.63	1341.4	1407.32	1496.94	1259.41	1364.26	1512.56	1482.45	656.353	1318.57	1350.77	1335.27	1303.55	1124.63	1062.25	1400.81	1332.15	1096.47	1575.34
1593.1	1392.53	1171.32	1354.91	1309.75	1459.3	1324.47	1407.82	1410.41	1419.74	657.178	1279.28	1284	1338.66	1297.31	1117.59	967.585	1418.31	1301.67	925.514	1574.54
1591.48	1391.99	1160.28	1452.86	1183.15	1413.18	1370.82	1288.43	1428.25	1372.02	831.938	1189.1	1166.13	1403.95	1276.71	1100.01	1040.86	1383.44	1311.65	1095.1	1417.28
1589.87	1359.9	1159.3	1432.41	1005.96	1455.85	1377.66	1139.07	1413.25	1206.46	990.579	1182.05	1161.23	1343.1	1309.69	1062.92	976.012	1348.95	1192.38	1252.94	1361.39
1588.25	1469.66	1179.65	1394.97	1088.44	1439.89	1412.86	1098.97	1345.37	1283.55	1150.94	1183.55	1204.96	1374.35	1251.58	1081.04	993.059	1247.51	1058.11	1436.4	1346.72
1586.63	1494.67	1295.18	1290.29	1255.94	1495	1403.76	1089.54	1337.09	1300.8	1125.17	1285.83	1192.92	1443	1185.38	1293.2	934.002	1238.25	1126.83	1649.94	1279.72
1585.02	1503.16	1467.08	1425.86	1394.89	1679.09	1493.09	1349.06	1422.77	1611	1240.47	1343.48	1326.12	1630.64	1269.28	1406.49	1080.53	1450.35	1271.29	1748.37	1413.46
1583.4	1534.36	1592.85	1739.38	1534.9	1946.37	1655.32	1543.78	1635.78	1789.11	1384.38	1473.1	1413.35	1903.26	1531.42	1515.27	1229.62	1577.25	1505.39	1708.38	1733.71
1581.78	1669.78	1668.14	1946.91	1705.96	2085.6	1805.09	1753.64	1947.64	1827.08	1611.61	1547.74	1448.57	2099.67	1774.24	1584.37	1332.32	1660.85	1670.84	1792.48	1879.94
1580.16	1888.61	1928.84	2097.35	1764.43	2329.19	1929.03	2059.59	2052.94	1832.06	1836.24	1678.89	1775.46	2176.85	2008.12	1766.96	1442.79	1744.68	1865.11	1794.56	2027.5
1578.54	2306.08	2138.87	2216.22	2113.02	2394.82	2116.11	2282.93	2133.76	2032.76	2053.41	1939.07	2044.53	2343.81	2266.54	2037.92	1656.18	1997.39	2072.41	1927.05	2297.84
1576.92	2666.61	2343.26	2278.72	2429.55	2514.31	2326.17	2446.78	2314.19	2180.11	2047.85	2285.14	2311.93	2493.01	2385.35	2256.68	1771.16	2268.75	2247.16	2085.74	2439.4
1575.3	2808.25	2389.44	2430.88	2651.24	2549.93	2421.8	2555.62	2392.99	2387.46	2037.95	2457.4	2519.19	2602.57	2419.66	2196.67	2007.2	2477.98	2297.09	2262.29	2588.43
1573.68	2799.32	2342.66	2604.5	2600.02	2689.56	2616.92	2499.8	2610.67	2508.02	1963.88	2597.3	2490.04	2686.04	2444.58	2252.41	2116.51	2593.21	2317.56	2352.11	2601.81
1572.06	2678.69	2281.13	2670.93	2589.86	2645.96	2731.9	2381.36	2652.32	2504.05	1928.53	2613.46	2366.62	2645.23	2384.06	2243.01	2163.35	2595.95	2272.36	2214.61	2560.55
1570.44	2542.2	2321.28	2660.94	2436.06	2662.11	2756.23	2300.86	2575.49	2558.52	1865.21	2535.02	2368.68	2598.48	2311.24	2323.36	2092.72	2442.66	2291.7	1959.61	2439.62
1568.82	2553	2349.35	2609.3	2419.94	2606.56	2637.34	2201.61	2467.13	2660.9	1771.31	2475.07	2344.5	2519.26	2448.43	2368.35	2086.96	2427.55	2238.74	1827.61	2435.79
1567.2	2523.4	2272.5	2480.49	2388.19	2509.04	2574.73	2189.04	2442.23	2657.5	1661.82	2425.21	2261.18	2418.12	2313.28	2221.51	1963.97	2361.52	2047.19	1695.02	2356.01
1565.58	2360.94	2234.2	2454.24	2269.49	2331.99	2342.65	2007.03	2269.26	2466.25	1485.04	2179.33	2031.69	2337.43	2041.61	1908.77	1864.66	2171.64	1871.51	1661.71	2226.65
1563.96	2170.49	1923.66	2281.87	2017.7	2132.32	2210.47	1793.48	2235.62	2178.71	1374.93	1863.74	1733.4	2204.24	1878.83	1765.11	1654.7	2002.33	1691.24	1634.85	1955.68
1562.33	1854.24	1744.07	2164.36	1870.26	1820.76	1967.37	1502.71	1998.98	1764.6	1368.66	1671.11	1554.7	2040.63	1747.48	1554.43	1456.3	1894.82	1598.23	1497.9	1746.43
1560.71	1540.18	1474.6	1922.86	1650.68	1586.79	1725.44	1202.75	1782.59	1422.56	1309.31	1425.21	1328.49	1840.54	1562.73	1308.38	1134.75	1611.14	1433.89	1275.65	1616.7
1559.09	1328.22	1296.1	1544.2	1424.1	1380.14	1431.9	1163.96	1518.33	1206.7	1081.03	1228.54	1215.18	1578.17	1443.56	1091.43	905.204	1348.46	1185.83	1160.88	1508.03
1557.46	1220.47	1314.47	1345.26	1347.02	1252.24	1284.37	1321.51	1476.84	1200.09	961.807	1232.74	1133.39	1385.52	1313.66	986.922	863.784	1248.18	1107.93	1070.46	1382.04
1555.84	1265.52	1487.36	1304.65	1337.6	1281.08	1266.15	1288.46	1440.36	1156.78	839.576	1142.35	1094.54	1280.41	1229.71	942.04	852.232	1235.05	1165.62	1065.4	1312.57
1554.21	1437.75	1342.19	1379.5	1420.71	1389.15	1392.07	1302.67	1604.14	1199.72	870.187	1176.3	1151.6	1362.42	1238.42	1161.27	913	1218.41	1296.22	1144.1	1302.72
1552.59	1518.34	1382.53	1446.56	1581.88	1493.99	1512.89	1376.7	1593.91	1146.52	1060.13	1239.88	1227.13	1547.45	1287.15	1326.19	1015.84	1276.55	1438.75	1179.23	1389.45
1550.96	1597.86	1363.77	1538.15	1766.37	1660.13	1632.2	1389.6	1624.14	1181.17	1267.46	1464.11	1243.81	1632.73	1248.79	1410.48	1089.54	1378.7	1536.29	1173.21	1551.22
1549.34	1684.72	1380.35	1517.17	1761.61	1625.44	1826.7	1523.8	1604.03	1387.58	1436.86	1548.41	1243.25	1721.15	1160.79	1486.97	1158.63	1491.52	1453.43	1277.42	1602.88
1547.71	1793.98	1672.67	1751.77	1955.64	1849.54	1891.02	1684.04	1762.26	1726.84	1599.14	1827.35	1422.39	1853.91	1397.03	1686.24	1345.51	1890.01	1618.26	1401.15	1813.1
1546.09	1968.82	1967.91	1932.75	1974.15	1979.36	1985.64	1737.76	1967.09	1916.63	1656.45	1947.41	1643.46	2020.92	1606.3	1803.63	1415.36	2237.6	1822.35	1535.79	1980.98
1544.46	2132.34	2078.25	2170.17	2088.12	2218.98	2139.57	1912.26	2270.75	2192.38	1770.18	1971.15	1773.21	2323.3	1853.2	2052.94	1612.63	2453.05	2088.44	1779.88	2150.09
1542.83	2222.31	2269.6	2230.63	2173.94	2515.48	2309.33	2197.33	2532.4	2199.17	1833.12	1835.84	1870.95	2616	2076.04	2196.94	1741.78	2459.64	2196.12	1828.26	2281.57
1541.21	2359.4	2311.62	2330.39	2294.55	2734.94	2396.21	2344.47	2686.29	2216.54	1813.16	1877.23	1998.52	2633.65	2232.82	2234.71	1881.9	2443.51	2256.48	1804.34	2296.95
1539.58	2378.46	2156.77	2296.12	2149.18	2506.23	2491.5	2298.6	2649.03	2060.19	1687.59	1777.68	1967.7	2557.79	2140.47	2142.95	1817.05	2238.14	2095.52	1575.88	2115.04
1537.95	2430.99	2179.07	2469.67	2249.42	2596.35	2535.23	2321.12	2573.34	2052.39	1618.95	1915.15	2102.35	2565.39	2192.96	2080.47	1788.41	2365.56	2077.6	1500.3	2206.67
1536.32	2454.21	2092.31	2531.64	2066.22	2512.6	2420.57	2245.01	2433.59	2067.7	1519.54	1926.03	2118.31	2536.38	2194.13	1934.89	1746.82	2478.76	2033.45	1381.74	2296
1534.69	2399.67	1963.64	2511.46	1969.59	2325.57	2372.64	2191.92	2344.88	2190.56	1448.02	1871.37	2031.54	2463.98	2203.93	1916.07	1713.31	2518.99	1995.61	1380.04	2381.52
1533.06	2189.44	2059.34	2373.62	1923.37	2331.85	2199.24	2113.04	2323.1	2173.84	1341.3	1840.53	1947.29	2365.75	2168.32	1985.97	1501.99	2317.11	1844.77	1389.16	2464.03
1531.44	2203.8	2133.5	2271.19	1972.84	2310.62	2049.33	1936.52	2250.62	2220.58	1293.21	1809.2	1855.23	2177.45	2157.23	1972.6	1457.83	2233.67	1835.97	1356.52	2418.32
1529.8	2062.1	2019.22	1994.83	1813.23	2060.05	1910.2	1825.42	2067.04	2010.49	1146.91	1772.44	1756.48	2065.99	1831.68	1938.95	1273.17	1971.5	1801.04	1255.16	2142.27
1528.17	2025.3	1924.91	1884.7	1760.81	1977.07	1791.7	1778.67	1837.41	1837.96	1117.57	1630.25	1707.64	2038.4	1671.74	1812.21	1212.77	1865.66	1726.92	1264.83	1864.59
1526.54	1908.18	1542.38	1759.74	1575.15	1773.39	1502.09	1599.64	1486.19	1495.19	1046.36	1370	1447.95	1900.25	1404.88	1489.54	1035.38	1688.71	1561.83	1144.17	1576.9
1524.91	1795.37	1284.59	1618.4	1422.11	1490.2	1351.85	1526.33	1240.94	1289	948.849	1150.88	1212.85	1745.37	1220.66	1237.77	880.556	1620.42	1396.07	958.076	1376.56
1523.28	1507.63	1116	1461.55	1331.25	1433.88	1221.15	1379.77	1166.37	1132.56	875.599	1128.22	1003.7	1629.68	1124.47	1113.06	701.527	1443.9	1246.77	927.081	1352.82
1521.65	1424.21	1117.07	1488.59	1354.49	1452.99	1256.57	1390.83	1174.9	1215.87	983.715	1126.66	873.856	1554.03	1096.17	1089.78	660.602	1425.13	1190.58	1067.96	1419.37
1520.02	1343.47	1207.41	1498.14	1177.3	1469.87	1339.24	1438.16	1285.48	1327.81	1020.11	1225.16	952.427	1470.37	970.214	1187.49	658.886	1314.67	1096.45	1324.19	1445.56
1518.38	1227.05	1043.56	1474.77	1043.53	1364.81	1249.43	1243.6	1345.91	1295.92	1056.73	1101.01	1005.69	1334.54	928.78	1130.35	695.272	1087.47	1042.55	1407.12	1254.17
1516.75	1254.27	930.171	1493.2	1028.82	1294.74	1185.48	1151.74	1369.17	1182.1	1083.14	1102.96	1010.83	1273.88	873.338	1195.84	749.83	945.394	1158.08	1500.62	1153.68
1515.12	1310.86	975.618	1455.72	1030.04	1257.72	1164.49	1198.8	1434.89	1198.06	1196.81	1072.13	1151.41	1280.37	1042.42	1272.87	1007.61	1031.67	1294.46	1408.06	935.967
1513.49	1231.26	998.03	1358.23	996.236	1327.67	1128.7	1208.79	1493.68	1141.07	1326.37	1229.08	1247.92	1286.87	1217.8	1239.5	1141.21	1125.02	1406.63	1389.25	1056.57
1511.85	1288.87	1063.54	1389.7	1169.57	1462.73	1056.41	1430.94	1489.14	1312.69	1515.05	1230.98	1274.49	1359.64	1298.54	1227.02	1309.67	1359.75	1444.92	1574.22	1299.84
1510.22	1355.08	1082.44	1343.73	1168.82	1543.31	1078.52	1471.75	1539.01	1454.63	1508.11	1251.87	1362.8	1356.94	1290.62	1195.6	1334.51	1469.41	1342.79	1657.35	1379.75
1508.58	1316.6	964.243	1387.49	1275.62	1386.15	1097.21	1400.54	1538.92	1425.57	1422.3	1054.22	1247.17	1317.94	1136.61	1099.71	1292.61	1366.64	1258.32	1525.12	1248.67
1506.95	1314.49	1068.65	1521.92	1281.32	1300.78	1329.27	1452.25	1484.92	1449.32	1351.84	1025.23	1241.15	1392.22	1076.35	1318.32	1199.43	1136.5	1246.2	1457.95	1216.18
1505.31	1350.75	1239.26	1576.49	1262.01	1329.51	1500.47	1428.1	1556.39	1551.66	1358.53	967.188	1359.59	1518.92	1203.59	1512.39	1301.36	1008.17	1257.87	1324.34	1076.25
1503.68	1296.4	1393.9	1494.49	1112.06	1419.22	1531.44	1363.59	1553.85	1650.98	1259.9	1270.36	1415.84	1469.44	1370.26	1498.58	1217.48	1016.55	1347.04	1118.29	1265.15
1502.04	1270.92	1374.69	1393.88	1003.94	1493.9	1433.51	1323.3	1472.76	1817.45	1218.39	1398.71	1368.02	1488.2	1420.01	1385.09	1247.49	1094.29	1433.72	1154.05	1361.8
1500.4	1225.03	1186.28	1279.52	883.574	1514.33	1340.33	1175.23	1372.93	1762.7	1088.33	1518.17	1265.07	1429.65	1420.59	1203.33	1135.76	1191.97	1397.65	1126.74	1369.02
1498.77	1195.22	1038.41	1265.9	898.509	1394.03	1238.92	1109.98	1248.97	1441.98	872.476	1360.37	1074.4	1309.7	1231.73	1049.39	1053.32	1210.14	1292.22	961.213	1376.96
1497.13	1101.64	887.788	1325.84	871.353	1212.02	1198.66	1236.15	1238.97	1043.61	745.56	1177.18	961.779	1194.02	1104.58	1077.47	822.198	1055.97	1087.58	776.295	1387.43
1495.49	1051.65	744.697	1236.83	958.867	1024.36	1036.24	1223.81	1193.52	779.714	680.882	900.438	794.028	1147.1	1017.43	927.179	667.803	994.386	936.291	607.695	1258.29
1493.86	996.965	656.489	1166.62	907.858	837.646	839.307	1173.07	1118.3	662.335	590.292	760.338	812.277	1022.97	919.675	773.381	556.111	941.124	856.489	511.987	1093.2
1492.22	928.61	815.024	1084.82	845.965	816.602	767.238	1086.05	1084.65	833.884	645.356	677.716	816.544	1100.96	871.226	706.969	689.929	845.01	859.487	591.314	838.689
1490.58	849.978	910.269	1165.54	791.874	945.372	809.704	845.223	986.951	1017.06	750.794	675.6	880.949	1186.1	880.253	769.348	739.877	812.696	911.924	692.497	742.855
1488.94	995.193	980.386	1172.84	728.164	1032.06	835.362	706.424	899.548	1150.72	741.799	671.687	938.613	1185.15	831.271	806.49	852.575	929.832	919.016	699.211	768.527
1487.3	1117.36	919.754	1207.18	809.003	1101.19	887.493	727.576	957.224	1193.35	705.001	828.874	968.444	1131.76	869.234	922.389	803.907	1053.97	908.299	642.789	904.629
1485.66	1027.33	680.311	1010.79	768.975	905.069	767.537	672.121	747.222	1032.07	478.786	865.36	702.442	980.147	815.347	769.126	543.275	969.039	702.205	525.271	885.8
1484.02	1058.88	534.613	928.531	800.052	773.675	662.721	673.707	628.955	863.864	400.343	878.782	712.622	861.124	757.551	708.361	530.998	996.486	653.326	592.115	882.764
1482.38	922.133	547.446	827.906	764.765	774.67	660.733	633.21	591.987	797.388	379.18	856.912	599.622	805.908	572.616	570.187	504.19	820.024	553.197	473.803	831.111
1480.74	750.536	605.346	773.878	579.919	865.85	644.608	543.849	551.469	671.444	378.255	737.921	561.283	758.619	496.92	523.288	332.736	546.399	548.696	482.275	775.253
1479.1	717.905	603.279	635.186	361.349	758.673	596.297	525.588	613.602	596.98	360.04	534.97	448.612	629.219	406.673	420.342	294.074	396.604	501.483	460.147	679.947
1477.46	584.502	447.929	546.894	328.695	592.818	492.782	488.478	578.724	458.971	186.67	311.672	392.663	495.273	253.4	328.732	180.461	246.011	360.626	400.935	504.46
1475.81	282.392	299.799	260.037	160.6	249.656	416.988	399.93	400.395	119.098	-143.72	113.967	46.2559	272.593	46.4061	212.233	-40.4755	23.9344	164.825	146.652	309.849
1474.17	78.4366	210.227	233.55	194.181	54.24	522.665	257.279	314.553	-72.6471	-129.067	43.6954	11.9381	175.378	38.5774	128.621	25.3322	224.861	152.327	151.035	129.903
1472.53	-138.76	134.843	328.979	126.243	-41.0542	353.731	147.673	138.412	-183.952	-123.044	-40.0294	-27.9249	81.1579	-60.4639	-8.94956	71.6405	269.609	23.9446	-91.6594	76.0366
1470.88	-66.3197	169.553	321.372	101.151	75.6263	198.97	102.428	30.8952	-140.798	-12.0368	-27.7323	35.1046	102.717	45.782	16.3666	74.9588	250.176	53.2313	-180.906	157.024
1469.24	156.125	164.345	325.005	69.6533	236.517	132.843	78.4479	-37.809	38.3345	140.29	-21.198	101.822	73.3154	202.541	46.5011	177.276	220.751	95.7448	-105.602	288.271
1467.6	321.343	134.121	355.446	119.741	279.175	99.371	146.174	-7.56847	162.153	0.39861	-60.6787	49.4184	-16.8644	293.135	39.6536	145.504	114.02	31.5459	-81.8069	310.78
1465.95	293.46	55.9139	152.477	97.4855	240.738	131.435	128.147	5.19395	113.516	-37.6814	53.302	-129.469	-3.2657	162.549	12.4938	-27.1257	-52.6333	75.6884	-117.629	220.515
1464.31	300.053	132.451	191.074	237.266	269.633	311.38	251.942	228.365	262.712	63.9938	172.612	-66.8552	178.168	174.59	116.866	92.3851	125.219	201.156	130.766	188.722
1462.66	207.663	127.351	259.673	239.492	131.488	256.602	220.902	383.901	350.177	84.3863	220.655	77.0308	225.931	187.122	225.124	151.783	182.642	183.827	213.535	174.968
1461.02	299.59	160.634	384.274	267.984	174.584	240.121	201.859	488.516	482.21	154.802	290.535	195.111	318.228	207.556	415.559	171.277	293.681	233.6	235.673	221.243
1459.37	302.111	179.267	430.437	236.304	283.92	227.932	183.363	465.624	451.421	289.656	248.03	198.879	288.718	241.239	423.157	226.227	308.04	253.765	314.83	253.637
1457.73	162.373	212.786	373.019	111.108	250.772	254.659	150.273	439.863	266.285	290.819	113.307	2.98196	78.7452	186.243	240.268	155.3	204.923	121.434	256.622	163.307
1456.08	-8.51387	111.356	190.487	-32.0178	122.357	145.027	98.1052	248.433	91.8527	320.686	256.627	-74.1412	-8.22325	55.68	83.7953	74.9185	54.7094	95.6551	193.49	-81.7721
1454.43	4.71484	99.6004	160.253	-14.3993	90.1543	79.1086	255.129	161.832	204.929	237.586	267.329	15.6777	-23.1868	9.90089	75.2039	244.473	40.9411	117.461	176.104	-62.5056
1452.79	-13.9554	12.1417	120.03	-76.5298	43.2512	41.0855	159.43	37.1981	230.545	176.75	275.497	140.134	-35.697	153.152	32.4372	190.616	-122.755	19.1189	139.339	15.368
1451.14	169.924	82.8644	323.002	-9.04628	112.116	117.667	291.564	123.118	373.842	114.419	385.852	284.97	218.763	302.454	131.284	268.033	129.18	159.693	256.464	120.83
1449.49	173.784	112.977	269.877	81.8176	277.59	158.182	388.198	203.352	178.639	127.05	189.242	244.111	258.737	400.149	154.978	307.245	153.391	201.725	279.143	285.921
1447.84	150.733	90.738	205.679	65.3351	324.473	198.899	317.035	163.319	5.83586	150.485	18.2942	135.136	155.786	335.706	157.114	196.119	118.725	99.8724	293.795	235.864
1446.2	-18.3567	0.63018	34.0412	-47.2436	92.8996	79.0147	133.594	24.7985	-78.9575	88.9719	-42.0438	15.8983	-60.4245	181.457	103.794	68.4564	-2.21	-48.6678	198.025	71.8795
1444.54	-38.8461	-149.233	-26.887	-205.891	-51.3986	-34.192	-44.3443	-95.2435	-85.1543	61.397	-140.096	-75.4869	-242.5	-28.0298	-23.5531	-36.5931	-122.251	-160.177	51.6373	13.835
1442.9	-136.139	-321.681	-190.86	-336.847	-181.999	-193.989	-260.792	-271.791	-163.302	-25.8227	-188.251	-228.302	-364.082	-98.0637	-106.795	-169.655	-279.85	-275.574	-38.8888	-94.7213
1441.25	-233.857	-244.994	-161.416	-400.159	-314.999	-99.3428	-256.059	-290.098	-47.4187	-53.8855	-57.9025	-203.473	-295.589	-232.303	-150.628	-182.522	-250.596	-309.852	-39.036	-206.301
1439.6	-375.171	-248.816	-237.772	-442.736	-351.349	-73.8655	-310.615	-251.879	-172.602	-116.524	-275.321	-241.499	-305.085	-312.169	-166.952	-219.684	-357.405	-410.006	-202.246	-181.507
1437.95	-297.105	-203.854	-102.468	-374.01	-292.833	-47.2025	-237.046	-136.918	-108.318	-212.031	-212.458	-127.627	-231.89	-267.601	-70.8003	-116.599	-396.932	-376.945	-162.386	-106.847
1436.29	-346.796	-209.705	34.2169	-281.053	-383.761	-126.936	-196.805	8.13749	-3.3365	-375.984	-206.693	-125.14	-173.266	-256.235	-94.3226	65.8759	-388.454	-447.368	-184.687	-32.1148
1434.64	-193.301	-222.073	52.309	-271.849	-270.022	-95.8255	-152.941	161.7	27.9422	-284.165	-90.7052	27.089	-139.899	-102.742	-58.0933	150.943	-123.032	-298.603	-159.977	54.8081
1432.99	-130.053	-212.512	-60.7998	-172.127	-147.095	-193.108	-152.304	161.599	-52.0048	-237.016	-117.877	-29.8098	-94.0591	30.3621	-14.557	163.499	112.526	-166.815	-69.3822	9.22638
1431.34	-78.5218	-57.1796	-51.3981	-129.264	-25.7064	-140.561	-69.8382	69.4214	-9.43846	-24.2071	-85.3674	-48.7318	-55.9635	57.3337	-1.63275	-4.33901	306.255	-95.1202	36.1694	-117.731
1429.69	-47.9341	-45.4864	36.8978	-76.6071	50.8428	-101.003	-94.6742	26.1521	6.43873	238.639	-189.985	6.68811	56.0389	39.6255	-11.276	-132.475	474.026	1.94231	236.897	-122.836
1428.04	177.181	46.4391	265.998	69.1808	207.021	-17.0767	53.0892	40.2729	67.5613	343.27	-8.68074	68.1578	131.336	109.744	28.1063	-7.29966	467.954	130.753	497.579	-81.643
1426.38	316.337	94.8307	522.273	232.767	226.168	101.285	162.101	207.223	179.013	390.672	189.792	125.368	185.401	181.851	158.757	244.068	299.635	144.783	551.181	115.498
1424.73	315.793	74.1301	337.989	226.454	157.823	237.695	118.994	274.824	214.483	288.607	365.143	206.86	119.882	195.594	222.363	397.615	238.01	78.7527	348.392	261.171
1423.07	270.253	181.797	200.732	265.608	274.106	391.749	55.1496	267.65	232.411	161.785	345.506	107.891	192.886	256.274	273.817	410.277	137.027	35.0719	164.107	347.446
1421.42	65.3116	212.823	98.2878	178.567	220.364	405.345	142.693	229.031	141.379	29.5274	196.695	-27.4634	190.792	140.51	190.479	256.087	76.4822	47.5466	58.2487	240.824
1419.77	-30.8398	153.296	241.069	139.314	146.723	264.18	164.408	129.565	130.133	-68.6193	53.6147	-29.9069	209.607	-60.1887	-28.2218	75.3074	164.583	56.1215	0.83826	197.566
1418.11	9.93703	58.6607	345.662	132.302	147.94	78.1429	203.645	22.1391	23.7613	-151.408	10.5069	54.6391	150.517	-38.9054	-218.866	14.7629	134.883	144.944	-4.02757	49.362
1416.46	89.6614	86.3313	628.359	231.55	104.405	-20.7376	231.2	39.1602	73.891	3.10857	-18.8664	142.822	186.91	117.691	-66.8467	26.4356	157.519	231.692	96.3871	41.9361
1414.8	41.8268	71.7522	610.135	167.558	73.7055	-99.1367	259.849	20.8226	125.633	17.5367	25.4562	152.622	220.033	196.444	45.2526	53.981	273.339	282.77	114.535	67.2365
1413.14	104.087	116.154	615.24	73.6939	235.905	66.0884	270.142	-57.7077	252.864	146.766	85.9331	117.748	246.845	275.968	213.061	43.792	284.212	201.112	127.958	105.324
1411.49	24.4562	-31.2058	526.368	-74.7261	238.524	151.897	222.102	-135.304	194.585	95.448	42.4236	70.566	124.772	97.2218	151.226	90.2721	73.3723	138.156	70.4417	18.5424
1409.83	75.8676	-40.5939	474.624	-90.8286	286.561	180.257	85.1976	-82.5218	114.077	97.6429	118.298	-15.5297	89.5962	-115.376	18.9311	79.1645	-9.40245	13.4726	62.2759	-4.62836
1408.17	18.8029	-106.265	224.086	18.7013	252.371	263.47	-96.1016	-89.1755	-99.4279	137.95	105.897	60.7331	30.4382	-140.416	-168.166	-2.40061	-269.398	107.369	-14.2612	78.081
1406.52	-27.738	-20.0956	156.204	143.382	31.2997	270.78	-147.309	-71.7659	-302.86	242.583	-20.0267	36.0037	172.707	-140.878	-110.786	-59.8902	-282.73	134.434	75.8064	67.665
1404.86	-97.1916	69.6363	105.141	187.542	7.39265	177.493	-18.8056	76.3657	-298.036	332.691	-44.3884	20.0898	250.098	-100.099	-58.3401	-104.835	-146.906	274.662	127.315	60.9363
1403.2	-57.2394	78.7272	184.08	267.149	22.851	204.522	148.514	80.3858	-253.069	334.145	-42.9401	58.337	318.613	-42.1525	-6.11194	-89.9155	75.9263	368.768	115.724	128.351
1401.54	185.775	178.461	391.923	363.122	121.816	198.25	266.316	127.214	-103.088	138.279	64.6443	195.634	267.103	75.2126	63.0976	175.84	274.322	369.185	110.426	180.486
1399.88	378.308	349.896	638.437	519.921	477.067	414.587	322.933	421.518	189.424	195.888	399.984	424.024	458.694	275.616	302.589	436.11	663.695	393.161	281.086	383.206
1398.22	501.818	433.709	717.284	610.779	704.333	619.814	431.781	494.138	384.229	232.5	642.952	609.195	562.086	435.069	376.188	499.883	822.829	532.825	390.065	685.068
1396.56	616.414	533.122	783.477	577.03	685.026	726.566	514.364	650.614	473.684	363.847	710.968	705.985	707.536	579.612	527.668	654.418	911.616	554.694	584.162	854.021
1394.9	709.426	685.732	802.412	616.846	725.809	795.724	762.1	914.62	704.823	605.203	797.484	684.842	884.947	696.244	618.746	689.309	845.367	625.369	721.424	940.614
1393.24	790.655	793.811	771.679	741.625	662.385	917.652	991.718	1000.24	812.523	670.565	736.37	588.427	946.377	836.187	607.303	745.352	846.993	782.079	833.733	1048.13
1391.58	959.845	948.895	891.449	887.834	654.884	975.066	1185.11	1051.09	846.278	645.014	758.023	660.286	959.538	807.241	604.417	829.171	833.943	816.858	923.68	1069.57
1389.92	974.74	989.933	1067.24	1024.2	805.244	1106.13	1124.55	1102.31	839.746	877.578	838.884	893.755	1108.81	843.379	718.403	880.705	816.617	958.798	1011.13	951.962
1388.26	940.116	933.463	1164.98	1032.42	1046.39	1122.55	1101.52	963.191	907.28	928.53	882.021	1029.86	1139.1	771.563	740.459	794.263	798.994	1005.85	1042.81	901.275
1386.59	932.768	781.874	1181.29	1072.44	1063.24	1134.17	948.392	965.657	792.854	1017.55	844.797	1044.34	1106.54	713.389	843.142	801.144	861.725	1070.54	1068.71	791.652
1384.93	847.923	761.686	1195.06	1122.06	1108.36	1132.23	1092.61	1069.44	820.295	1125.72	945.901	1035.21	1164.29	856.555	923.822	820.912	878.277	1013.24	978.553	941.823
1383.27	914.875	834.303	1069.37	1067.8	1067.83	1160.46	1141.69	1013.05	826.406	1033.6	898.757	838.09	1099.11	949.781	934.466	816.705	1036.91	1018.82	892.891	1057.86
1381.61	1099.79	991.323	1222.12	1091.11	1064.13	1241.59	1235.34	1247.27	861.076	927.607	959.5	821.539	1262.83	1142.95	966.687	847.531	1162.97	1060.36	1025.54	1191.22
1379.94	1491.12	1269.71	1564.29	1360.46	1364.6	1551.18	1494.86	1482.81	1144.28	1183.32	1134.37	1104.93	1608.4	1461.34	1250.19	1046.04	1398.62	1297.94	1249.07	1431.67
1378.28	1746.35	1575.17	2014.82	1644	1818.78	1888.21	1766.86	1835.45	1679.79	1463.61	1379.61	1469.96	1966.01	1754.41	1621.97	1332.91	1821.56	1572.75	1630.15	1780.1
1376.61	2204.35	1871.43	2464.93	2147	2202.64	2388.51	2035.14	2266.82	2088.34	2007.42	1814.76	1817.15	2424.37	1987.21	2045.71	1764.16	2278.75	2063.66	2140.07	2155.89
1374.95	2609.42	2261.04	3003.55	2638.04	2697.95	2873.57	2551.33	2719.49	2570.72	2585.59	2343	2247.35	2886.43	2405.4	2456.81	2354.12	2771.77	2512.57	2567.39	2679.45
1373.28	3003.75	2622.91	3246.76	2892.15	3037.25	3215.95	2852.41	2895.36	2888.33	2942.09	2702.74	2588.08	3247.27	2781.69	2816.69	2710.13	3042.56	2872.12	2860.71	2896.01
1371.62	3366.91	2915.82	3568.47	3149.41	3320.58	3438.87	3115.64	3201.82	3171.61	3169.19	3150.21	2948.52	3600.98	3229.94	3174.24	3043.82	3382.6	3183.47	3168.32	3196.96
1369.95	3765.55	3149.45	3769.8	3493.5	3693.37	3581.81	3425.55	3424.18	3665.79	3446.85	3505.67	3465.09	3892.42	3510.08	3621.77	3382.1	3693.99	3545.58	3457.93	3668.27
1368.29	3910.13	3417.87	3906.76	3583.48	3936.58	3630.43	3619.51	3678.55	4149.34	3614.69	3714.83	3718.08	4028	3700.13	3840.16	3676.01	3982.73	3718.39	3698.48	3967.21
1366.62	3950.2	3579.38	3883.91	3580.84	3900.02	3565.37	3557.51	3770.16	4175.19	3545.39	3667.67	3656.6	3925.93	3504.22	3784.99	3730.27	3928.33	3695.83	3782.28	3994.39
1364.95	3852.65	3442.34	3771.8	3448.15	3730.75	3440.14	3525.4	3796.03	3938.71	3405.09	3437.03	3445.68	3773.57	3316.45	3541.68	3720.01	3774.3	3595.63	3636.48	3878.39
1363.28	3559.74	3287.85	3530.47	3176.38	3419.79	3376.96	3392.88	3606.39	3671.28	3141.04	3128.78	3269.65	3571.37	3186.23	3337.32	3575.74	3369.25	3367.11	3264.6	3647.27
1361.62	3309.25	3056.86	3421.51	2977.5	3205.78	3339.42	3261.51	3335.7	3253.56	2908.28	2948.17	3059.36	3370.21	2935.36	3173.89	3223.94	3210.83	3201.66	2924.32	3444.74
1359.95	3193.67	2880.48	3211.98	2835.99	3080.6	3096.63	3059	3153.55	3067.33	2845.65	2935.66	2874.88	3125.78	2739.26	3067.17	2966.79	2986.97	3094.05	2633.64	3328.93
1358.28	3070.92	2778.59	2934.3	2633.52	2922.75	2921.74	2850.6	2883.26	2881.63	2759.51	2790.14	2592.94	2920.84	2595.75	2811.98	2669.83	2755.41	2942.83	2306.93	3124.92
1356.61	2770.23	2621.3	2611.82	2476.07	2575.25	2535.43	2537.6	2451.43	2363.04	2384.88	2394.42	2211.53	2539.4	2318.82	2584.92	2301.11	2488.87	2706.53	2062.58	2771.58
1354.94	2448.33	2177.9	2368.9	2329.81	2268.8	2273.73	2208.32	2247.36	1944.29	2097.82	2046.5	1884.91	2237.62	2102.76	2345.18	2022.55	2227.08	2474.41	1764.76	2422.85
1353.27	2060.13	1863.83	2276.86	2153.76	2023.41	2234.91	1986.6	2030.41	1616.26	1772.63	1775.62	1750.25	2044.72	1959	2147.91	1789.45	2073.22	2179.55	1595.5	2237.43
1351.6	1817.01	1683.19	2173.46	2020.8	1851.99	2160.67	1853.69	1896.59	1395.66	1644.4	1690.4	1592.25	1966.65	1722.88	1883.18	1478.39	1902.47	1908.2	1579.95	2054.92
1349.93	1765.91	1674.28	2014.29	1835.33	1789.19	2112.57	1751.93	1897.12	1477.79	1628.24	1797.45	1444.68	1896.76	1601.93	1649.13	1401.97	1885.5	1729.57	1498.2	1951.05
1348.26	1673.88	1720.53	1777.5	1557.89	1560.23	1974.18	1612.19	1785.76	1414.41	1581.48	1716.71	1286.16	1879.77	1449.03	1386.65	1408.62	1713.77	1647.91	1372.64	1822.14
1346.59	1508.47	1834.47	1586.01	1497.42	1454.43	1792.94	1599.35	1565.96	1374.46	1504.92	1584.5	1281.25	1704.3	1392.11	1394.69	1462.2	1657.4	1643.67	1274.06	1707.63
1344.92	1465.52	1668.21	1524.78	1411.09	1464.88	1705.12	1497.72	1510.13	1344.94	1428.97	1417.32	1248.32	1523.04	1339.88	1390.04	1378.97	1555.86	1546.29	1115.87	1449.92
1343.24	1339.68	1359.62	1484.81	1278.54	1431.51	1523.7	1476.74	1308.22	1137.83	1269.58	1273.4	1214.48	1329.83	1297.02	1257.52	1205.32	1383.34	1306.73	1044.75	1268
1341.57	1258.07	1156.3	1337.33	1251.98	1424.68	1285.68	1409.18	1083.31	1108.8	1231.47	1192.09	1227.63	1285.42	1171.79	1179.2	1115.54	1200.89	1231.79	1038.84	1249.59
1339.9	1180.8	1007.21	1309.49	1157.96	1377.98	1236.09	1275.12	893.575	1152.81	1050.31	1069.24	1149.33	1197.35	1129.08	1207.81	1014.8	1193.63	1194.84	936.252	1190.34
1338.23	1099.06	940.76	1220.79	1034.66	1203.07	1130.41	1100.62	823.578	1077.97	918.123	997.415	1083.95	1130.21	981.02	1003.09	1098.02	1173.93	1220.04	822.472	1159.03
1336.55	1043.36	921.305	1184.13	1090.35	1086.19	1179.32	1065.25	911.351	1074.44	928.304	925.205	1143.23	1089.54	1048.27	1009.54	1166.5	1201.44	1243.26	783.949	1136.96
1334.88	1034.21	825.908	1168.81	1077.92	1016.55	1116.26	960.835	1013.18	987.524	919.428	925.072	1069.4	1006.31	1055.9	948.283	1020.15	1250.51	1113.49	837.464	1057.99
1333.21	1043.79	842.996	1150.76	1071.47	962.116	1025.08	967.332	1132.63	821.59	921.138	1031.72	1000.03	965.766	1064.04	955.517	943.66	1176.03	1010.68	876.623	1067.93
1331.53	1137.38	1009.74	1164.35	1230.49	1003.47	1109.78	1008.76	1226.79	892.561	1003	1198.22	974.036	1053.32	1060.42	1079.25	1009.05	1116.2	1166.42	1049.29	1138.78
1329.86	1147.63	1136.67	1273.32	1235.79	1125.75	1202.97	1119.71	1180.7	1089.56	1042.87	1219.74	995.596	1029.73	1018.31	1226.99	1005.18	1152.63	1142.8	1144.9	1218.59
1328.18	1213.72	1273.76	1335.34	1218.39	1165.41	1242.26	1152.34	1197.97	1249.34	1067.68	1200.83	1051.74	1002.52	984.58	1097.38	1072.67	1172.86	1221.56	1206.09	1274.76
1326.5	1167.23	1175.67	1331.16	1134.31	1070.67	1242.74	1100.13	1123.02	1336.89	1149.4	1103.47	1101.76	1014.42	1036.5	1034.87	1090.39	1076.62	1074.81	1218.95	1207.77
1324.83	1123.23	952.392	1195.34	1009.27	1013.87	1121.32	895.339	1001.34	1276.89	1099.98	1001.55	1096.51	971.581	898.826	876.624	943.467	1019.6	792.977	1133.68	1095.16
1323.15	998.104	802.917	1069.74	806.232	883.997	1009.95	753.623	974.128	1184.57	1105.93	871.982	1111.94	987.427	912.27	854.9	821.773	1005.46	808.218	1021.2	984.455
1321.47	871.206	797.115	926.146	764.064	736.509	1056.4	792.149	1041.9	1144.52	1073.89	867.832	1038.29	932.136	896.948	806.674	824.703	888.188	912.84	1046.27	760.672
1319.8	751.584	640.887	843.296	667.867	794.631	1026.07	909.993	1008.27	1076.82	1151.07	765.059	962.506	921.606	812.489	797.403	836.12	859.957	938.785	1082.85	719.995
1318.12	711.42	672.675	906.193	681.028	824.638	1018.93	1050.89	987.3	1056.78	1301.31	722.771	957.059	878.851	778.043	795.318	921.425	914.68	1068.66	1129.89	845.655
1316.44	773.576	690.655	913.333	728.414	867.582	973.593	1174.63	903.79	1081.11	1468.53	868.792	853.665	834.572	895.912	732.107	993.291	1004.63	1030.15	1167.06	836.337
1314.76	925.565	603.744	977.156	906.607	916.879	1019.04	1123.22	890.314	1027.22	1471.58	958.576	784.5	891.153	965.039	718.453	1009.31	1137.46	942.459	1090.28	932.999
1313.08	856.742	581.989	935.279	889.477	866.157	960.737	1067.85	894.541	1023.06	1348.77	957.751	826.34	931.561	1074.07	812.532	839.544	1181.88	964.513	1092.26	1013.44
1311.4	809.139	712.105	866.195	904.065	813.937	1058.98	1134.52	973.169	952.293	1124.32	995	828.572	1003.65	1087.24	921.789	859.27	1070.55	934.009	1063.5	978.73
1309.72	801.659	797.517	929.28	849.256	918.308	1057.12	1104.5	1033.55	760.638	1015.48	876.029	764.954	1074.77	958.684	998.646	836.924	1017.66	963.162	1104.18	960.711
1308.04	780.602	1010.91	1098.18	836.631	975.182	1159.42	1107.96	1099.27	849.06	1109.72	856.991	924.203	1048.39	774.045	1149.62	898.157	1014.62	1049.65	1131.99	1050.44
1306.37	1015.96	1138.81	1241.46	979.124	1122.52	1309.35	1258	1305.58	1205.11	1318.33	1027.88	1068.03	1171.5	960.008	1249.14	1070.36	1256.72	1137.62	1318.04	1086.12
1304.68	1140.51	1060.64	1346.13	1107.93	1053.98	1278.85	1135.35	1195.5	1364.23	1351.94	1080.51	1084.58	1150.15	993.197	1200.33	1087.45	1325.65	1057.57	1335.05	1207.13
1303	1170.56	909.518	1142.6	1043.73	998.858	1113.73	1017.36	996.422	1354.07	1144.17	978.857	982.454	1042.02	959.805	1089.88	977.319	1233.64	922.346	1276.88	1175.86
1301.32	1180.55	789.264	1066.38	1012.99	952.392	1075.49	983.01	892.799	1248.49	979.001	947.023	944.594	1134.25	1038.05	1023.97	1009.77	1097.11	905.806	1180.21	1130.03
1299.64	1070.35	740.422	921.998	938.453	929.403	890.366	841.687	678.705	1013.28	783.771	778.597	799.01	1080.14	944.618	779.551	958.988	950.381	847.167	872.088	846.858
1297.96	904.944	720.871	877.266	914.517	892.392	874.774	786.226	609.557	866.047	750.671	748.105	848.27	1041.01	785.252	818.56	905.074	813.868	905.576	661.07	671.213
1296.27	792.648	707.557	940.821	849.669	846.443	900.596	800.226	743.647	861.944	911.459	800.813	807.05	1064.84	814.03	843.841	850.327	907.862	939.922	588.059	607.988
1294.59	739.75	670.805	873.327	768.126	647.958	947.44	714.062	774.208	814.266	931.096	771.61	682.037	972.513	696.681	828.149	682.799	874.221	876.335	597.928	638.181
1292.91	749.971	673.501	771.372	676.927	629.989	945.055	645.485	725.78	823.728	818.193	670.282	491.842	782.297	771.106	834.593	678.746	792.444	795.586	667.761	675.964
1291.22	709.175	599.987	749.205	555.411	478.459	930.089	560.891	779.568	754.046	681.751	639.742	498.802	709.482	927.242	774.232	670.525	773.939	732.219	787.007	787.76
1289.54	666.428	525.068	600.323	408.976	358.536	732.839	420.512	666.705	649.784	431.98	556.656	417.786	612.377	885.631	603.951	646.429	689.76	466.292	574.292	584.677
1287.85	531.47	412.521	377.478	351.182	283.95	621.124	379.986	547.052	550.245	205.674	528.153	403.439	547.435	695.404	494.01	602.114	629.541	380.12	429.183	462.527
1286.17	353.932	418.799	381.407	263.849	244.88	504.009	393.428	434.351	571.601	209.695	528.208	398.359	592.447	578.742	423.675	540.028	539.544	307.775	291.043	404.3
1284.48	286.717	349.916	353.398	331.841	219.586	448.853	476.651	456.589	604.502	220.696	390.987	445.236	677.775	392.565	382.86	419.095	464.23	245.266	236.202	258.065
1282.8	251.063	325.94	360.927	397.85	254.197	403.62	387.641	397.612	693.281	315.346	281.817	442.167	609.463	458.817	399.305	456.848	399.011	235.893	243.22	174.759
1281.11	223.957	241.398	396.625	403.619	228.057	287.198	351.757	406.011	656.939	386.245	221.138	375.621	644.378	452.689	303.955	482.27	422.163	300.808	336.624	233.123
1279.43	292.98	188.653	414.898	239.792	157.678	226.748	307.751	384.391	572.664	433.137	191.853	297.957	539.485	476.676	211.202	368.277	415.199	284.02	317.358	100.061
1277.74	206.559	177.334	198.96	97.903	182.778	217.724	283.363	226.573	390.958	265.847	121.089	75.9692	527.012	375.16	97.9879	225.549	329.811	326.548	224.73	38.1198
1276.05	130.128	184.177	145.554	45.0264	269.248	252.861	164.201	68.7557	332.175	164.114	116.392	57.9758	546.801	316.803	130.489	227.043	184.759	175.329	107.48	50.6581
1274.36	-27.277	-2.44391	24.5937	-80.178	99.3894	137.555	131.625	-82.9241	-0.88752	62.3278	7.56863	-62.0638	415.598	115.074	58.7677	101.821	73.3519	61.2664	-90.3787	-66.2804
1272.68	67.1674	-11.0788	21.9375	-184.492	20.7509	103.977	18.8804	-152.956	-119.859	33.8766	-46.2375	-74.0101	260.956	40.4149	65.9592	225.535	59.5632	-20.9505	-161.68	-99.5956
1270.99	161.479	-51.8105	43.6761	-195.468	-24.5756	10.0749	-13.6337	-164.569	-207.852	-27.0259	40.7772	-108.182	87.5255	-113.036	35.0052	247.028	-7.50226	-0.67113	-165.861	-29.475
1269.3	346.888	43.9142	127.084	-129.423	-86.6221	83.6539	22.6082	-27.299	-132.307	-40.5498	161.111	-1.87757	64.0935	-98.1212	-16.2649	240.655	79.5567	76.3088	-137.217	26.3116
1267.61	318.068	182.175	206.487	39.304	-7.6044	210.56	146.791	132.249	27.5021	-36.9627	139.323	70.2176	144.67	-81.7385	-38.6411	135.003	249.646	170.04	14.2292	170.183
1265.92	234.394	180.473	320.386	212.269	122.944	348.71	81.4494	280.675	238.503	-5.76901	90.3983	154.323	135.987	12.072	68.0003	99.7098	308.725	96.8253	69.4537	188.735
1264.23	-7.89817	-3.23125	289.425	182.283	56.0266	295.232	31.4822	280.278	99.8771	59.98	64.1902	35.742	60.4121	25.1683	37.0745	-16.9077	289.665	83.4415	147.284	154.627
1262.54	-7.13825	-5.56553	253.104	115.279	-3.303	81.6165	44.6648	233.149	126.068	45.4248	35.1231	-0.98767	62.9113	99.1913	-66.8325	31.4513	161.789	52.0241	120.442	123.572
1260.85	-48.9467	-132.408	42.1495	-9.11692	-65.2465	-48.5303	-8.66089	35.8382	-59.4234	-8.46925	41.3687	-155.328	-8.96514	-10.4337	-169.705	-109.539	-86.8488	-32.3836	17.8633	4.2614
1259.16	-29.6461	-155.519	-117.163	5.2119	-91.272	-116.347	44.6632	1.38166	-132.14	-92.6626	-4.89928	-209.1	114.312	17.8397	-244.434	-24.306	-83.6475	-134.592	-135.596	-106.729
1257.46	-104.095	-106.836	-236.564	83.9519	-95.0092	-45.3246	68.5794	9.71863	-83.7505	-159.149	-34.5437	-228.849	83.7011	-63.508	-241.095	-55.7224	78.1028	-142.15	-150.315	-159.704
1255.77	-111.11	3.01175	-196.226	112.149	40.208	-10.204	1.1052	0.44724	-68.0944	-240.504	-68.2296	-130.676	-55.0092	-32.546	-118.5	-55.6508	113.985	-162.734	-224.664	-271.527
1254.08	-59.7192	40.367	-5.59172	81.0477	55.0232	-53.5266	-89.6581	18.5332	-40.7848	-129.895	-8.84338	-21.0706	-117.42	7.90141	-5.96343	-72.1192	225.116	-26.6108	-64.4582	-231.084
1252.39	98.0183	143.873	167.799	42.5426	-4.49064	-148.855	-107.469	49.254	12.9654	-90.0095	79.3123	104.983	-157.811	74.3874	-18.1679	-44.3374	199.641	92.9667	15.2427	-143.447
1250.7	239.055	157.949	223.365	-8.88979	6.7294	1.20304	-56.0422	-5.43419	64.0436	101.681	143.982	94.8454	-149.646	113.622	-24.7039	-94.3135	52.8773	82.2306	203.9	1.56363
1249	323.852	204.524	205.702	23.6441	-16.3693	121.345	119.117	71.5707	40.7213	243.265	149.604	80.9711	3.76055	323.693	-3.57677	128.669	96.6353	68.3669	318.012	100.327
1247.31	295.772	359.581	123.451	89.4598	43.1778	213.346	226.588	157.584	30.8979	320.894	204.841	21.2362	146.509	308.66	62.3695	214.868	223.77	16.8856	396.401	184.447
1245.61	233.242	431.433	117.474	67.1209	107.044	210.708	261.877	293.681	-36.3362	326.546	233.727	77.7573	299.591	313.6	29.6343	250.336	235.944	-51.8375	244.762	215.973
1243.92	97.2944	348.451	178.548	80.5357	-65.2866	59.4009	165.99	289.49	-50.8416	322.129	176.936	7.33811	268.656	224.707	101.091	64.4876	241.252	-2.28694	152.803	159.512
1242.22	29.2248	176.391	120.72	38.0879	-170.61	-51.642	-4.12864	95.3067	-86.1412	148.23	66.7302	1.274	93.6057	109.277	87.5446	-6.36701	39.8824	-21.6908	21.216	74.4932
1240.53	-79.6421	49.9763	-42.6299	-25.7801	-257.916	-49.3551	-161.805	-23.2942	25.5256	53.6521	-32.9724	-30.1351	-103.325	26.662	77.9192	-120.066	-92.3895	-30.4692	-47.4719	-73.941
1238.83	-91.6939	-48.7876	-124.436	13.6919	-257.811	45.5199	-174.377	-116.3	43.3872	12.6471	-107.509	-2.17279	-155.569	11.449	63.333	-113.557	-6.45109	13.2318	13.8128	-108.283
1237.13	-119.868	-2.80166	-155.615	0.53345	-112.502	73.5852	-98.5365	-112.082	68.7133	174.375	-147.839	116.255	-185.508	-44.9664	32.4984	-54.2435	30.6402	-36.5464	68.6494	-52.037
1235.44	-57.2893	43.9552	-37.328	20.6167	60.8905	215.945	142.657	109.789	80.0827	331.482	-18.0248	260.825	65.4898	49.0819	36.5927	68.414	134.644	-22.3391	85.0823	47.3078
1233.74	9.83379	80.7144	1.09098	-3.83001	150.926	100.228	193.248	182.92	92.3055	349.627	30.9662	162.874	142.054	87.0294	-23.5279	82.2456	140.551	17.0381	71.5199	62.7401
1232.04	240.997	6.05389	88.2809	22.7452	238.686	33.3954	216.455	128.883	133.173	269.633	152.041	187.389	218.997	138.426	-57.2916	269.685	120.353	54.2424	129.461	103.431
1230.35	266.912	67.2931	100.149	24.5643	180.185	50.8436	201.037	237.284	180.931	74.2704	262.588	213.31	241.893	177.286	-45.2987	257.101	240.231	131.653	81.1524	96.118
1228.65	299.674	93.9928	215.481	138.768	226.957	107.457	304.014	222.06	252.54	20.1897	375.309	243.239	334.207	159.448	40.9033	245.535	407.013	195.49	110.09	125.744
1226.95	341.741	232.802	207.097	163.307	197.852	128.562	420.334	281.568	246.866	46.518	403.949	255.723	311.768	167.012	57.8325	235.384	403.502	105.631	94.3444	247.976
1225.25	314.927	396.817	338.717	355.051	149.474	290.246	624.232	365.423	305.803	149.379	438.685	371.65	452.159	349.101	321.594	253.396	517.633	151.4	34.3766	351.105
1223.55	420.407	545.918	351.859	506.014	203.513	397.275	668.294	275.513	428.546	265.715	431.915	356.454	534.052	499.513	384.069	294.631	534.384	226.242	96.2194	424.082
1221.85	545.492	547.052	536.972	676.569	314.903	572.363	664.783	167.38	510.046	325.855	603.547	440.415	639.98	586.944	426.929	361.737	528.506	306.569	167.01	488.82
1220.15	546.412	581.815	633.55	764.864	336.313	771.649	616.013	272.866	460.65	350.699	703.223	514.243	645.295	585.516	408.463	382.337	485.734	494.035	287.372	540.634
1218.45	643.043	602.528	762.953	883.843	605.834	867.448	645.453	464.493	535.764	409.551	693.755	592.206	791.328	630.747	464.117	547.643	564.414	737.757	446.385	517.236
1216.75	884.311	745.273	946.625	929.489	862.919	1007.03	705.155	852.708	821.057	469.127	697.207	819.779	875.193	809.5	543.074	764.489	688.505	847.52	682.742	663.937
1215.05	997.997	1072.99	1230.43	1073.22	1093.02	1195.59	960.243	1317.36	1086.45	745.811	847.074	1083.21	1145.25	1150.06	928.407	1046.98	1016.01	1040.57	932.588	926.169
1213.35	1257.05	1357.16	1398.05	1431.82	1344.97	1388.76	1262.08	1631.65	1304.16	1155.59	1096.44	1278.47	1335.57	1419.4	1267.08	1313.26	1298.03	1175.26	1230.59	1239.86
1211.64	1471.7	1538.28	1493.69	1572.96	1503.13	1474.69	1484.43	1715.29	1360.52	1433.74	1384.81	1349.21	1508.86	1523.57	1472.45	1302.2	1417.22	1315.67	1300.66	1466.89
1209.94	1756.97	1649.56	1595.81	1723.2	1618.11	1654.39	1726.41	1866.26	1285.94	1765.14	1648.84	1447.98	1656.97	1583.46	1622.78	1334.28	1566.28	1543.72	1514.66	1565.99
1208.24	1875.81	1632.97	1723.75	1928.71	1694.83	1766.58	1765.57	1824.93	1265.16	1842.97	1624.89	1474.98	1821.81	1631.5	1655.33	1292.34	1565.71	1749.3	1519.02	1566.53
1206.54	1939.88	1623.68	1861.27	1934.03	1630.75	1810.74	1619.15	1545.2	1367.91	1687.49	1473.12	1487.01	1841.26	1497.82	1604.39	1291.83	1475.46	1699.17	1476.49	1550.54
1204.83	1898.11	1845.46	1965.33	1929.13	1691.03	1981.6	1740.57	1478.8	1517.54	1725.45	1560.69	1466.59	1998.71	1564.13	1749.86	1368.91	1682.05	1728.05	1612.22	1664.37
1203.13	1769.55	1880.13	1979.05	2015.51	1750.61	2085.4	1740.83	1454.61	1567.35	1795.6	1563.95	1486.14	2048.25	1520.94	1918.44	1482.6	1759.66	1656.89	1638.13	1828.86
1201.42	1786.18	2033.61	2075.1	2029.38	1820.61	2095.5	1823.73	1536.58	1680.92	1772.83	1684.93	1531.97	2108.37	1578.45	2054.58	1585.96	1885.23	1681.02	1730.96	1978.31
1199.72	1929.68	2140.61	2200.31	2084.95	2036.63	2154.83	2039.51	1865.14	1820.53	1902	1894.02	1670.03	2304.81	1822.96	2252.44	1725.79	2080.68	1818.61	1919.3	2105.62
1198.01	1946.02	2178.89	2353.32	2339.48	2238.51	2259.1	2233.96	2190.29	1905.94	2061.95	2006.12	1818.25	2582.32	2067.62	2347.09	1789.55	2111.88	2002.97	2000.17	2238.52
1196.31	2158.37	2125.98	2345	2386.65	2312.11	2296.41	2286.63	2306.83	1874.42	1977.25	1998.41	1902.82	2637.96	2137.68	2265.36	1747.96	2049.06	2086.15	1939.78	2185.21
1194.6	2301.63	2141.86	2306.4	2411.97	2282.95	2393.04	2353.8	2396.97	1864.44	2062.14	1994.6	1875.99	2604.77	2160.78	2224.53	1748.63	2139.41	2109.14	1935.26	2130.93
1192.89	2280.01	1931.14	2157.07	2251.34	2148.1	2456.27	2267.82	2345.32	1774.11	2089.31	1846.65	1836.89	2476.85	2022.96	2220	1811.19	2074.86	2069.39	1965.25	2144.09
1191.19	2237.1	2016.57	2163.38	2220.24	2009.32	2321.51	2151.85	2359.24	1808.12	2080.2	1782.77	1785.16	2240.94	1922.47	2075.32	1875.04	1999.93	2085.36	2015.62	2232.93
1189.48	2156.35	1959	1979.88	2098.23	1889.81	2087.42	1979.89	2304.73	1792.16	2125.75	1710.61	1776.9	2184.43	1845.32	1953.17	1843.15	1743.34	2085.91	2095.26	2264.31
1187.77	1964.58	1887.72	1904.69	2078.66	1926.71	2010.19	1882.69	2226.3	1719.25	2144.41	1730.57	1759.75	2235.89	1812.61	1765.8	1789.12	1695.54	1979.63	2111.84	2340.99
1186.07	1891.27	1711.93	1820.6	2079.46	2071.95	1959.39	1817.82	2060.59	1657.19	2059.85	1769.97	1817.29	2131.44	1829.65	1673.45	1599.64	1647.92	1884.06	1968.06	2307.72
1184.36	1853.46	1505.55	1703.37	1941.82	2009.05	1853.29	1741.9	1807.53	1539.66	1810.97	1705.07	1626.87	1953.94	1687.05	1598.95	1509.56	1666.39	1699.12	1641.16	2111.75
1182.65	1687.88	1315.84	1578.13	1699.63	1818.01	1744.63	1630.35	1539.9	1451.93	1546.15	1444.54	1360.22	1703.02	1567.69	1535.73	1445.61	1636.15	1515.84	1346.42	1834.1
1180.94	1571.21	1401.56	1520.43	1507.17	1607.97	1534.15	1520.31	1443.35	1464.74	1280.47	1335.96	1192.77	1493.66	1450.35	1472.45	1345.75	1464.17	1415.34	1110.05	1688.8
1179.23	1430.69	1264.6	1280.9	1163.48	1276.24	1208.92	1286.35	1289.37	1233.77	953.932	1143.69	968.914	1296.59	1239.28	1328.8	1126.18	1152.02	1354.5	941.171	1423.94
1177.52	1322.09	1143.18	1144.89	962.349	996.367	1009.6	1039.68	1074.36	1040.26	746.429	1054.42	749.168	1135.54	934.672	1038.39	981.171	1014.16	1186.84	857.499	1157.83
1175.81	1143.17	971.607	953.306	839.594	850.15	739.435	930.673	831.737	947.873	642.166	980.32	714.669	1040.68	842.172	917.55	784.456	1061.08	1023.31	834.187	1080.51
1174.1	976.222	768.982	716.716	704.502	672.393	548.104	845.561	647.613	855.299	480.114	799.087	561.656	781.646	783.922	754.359	605.218	983.693	881.4	645.098	876.024
1172.39	723.998	619.63	582.538	721.721	517.76	599.773	731.732	628.937	735.348	484.736	680.238	554.554	573.181	877	588.648	439.891	831.633	673.651	454.697	646.072
1170.68	609.061	611.19	510.551	678.731	478.122	648.019	696.121	726.963	695.572	487.878	658.627	643.732	609.533	900.583	540.645	440.173	638.583	569.783	303.981	580.908
1168.96	436.014	504.449	435.454	509.902	385.789	676.786	701.479	806.504	515.057	399.004	578.876	408.645	562.913	832.313	441.034	393.148	435.04	544.533	200.805	475.972
1167.25	478.27	470.804	521.865	539.847	361.5	812.833	638.182	701.149	500.556	509.929	513.301	404.649	668.327	653.245	347.638	414.419	363.361	596.112	331.403	398.777
1165.54	451.831	414.939	537.473	366.912	274.379	650.492	619.664	490.15	473.887	445.646	478.084	322.729	826.708	456.51	305.372	344.79	491.502	492.795	394.304	417.931
1163.83	335.166	357.505	550.093	246.048	202.92	502.113	533.37	316.564	342.776	329.344	278.989	103.139	538.006	191.422	232.973	221.32	398.565	294.349	353.032	338.712
1162.11	329.022	244.907	446.799	245.609	142.788	439.28	380.076	335.239	237.868	279.368	256.78	108.327	360.192	74.6684	173.772	147.009	216.306	110.73	298.328	239.615
1160.4	203.497	107.841	269.526	99.7658	146.412	209.77	234.685	228.82	111.366	251.966	141.324	78.1269	249.443	-20.8638	106.881	150.025	141.015	-49.6525	81.5834	90.6378
1158.68	79.673	-39.5674	103.807	-45.8746	19.1115	12.3724	133.205	158.402	14.5887	36.1016	14.8535	-1.80068	97.1602	-11.3067	21.6703	80.046	-57.2858	-132.396	-100.61	-19.6614
1156.97	-87.1238	-103.546	11.5138	-84.4216	-85.5189	-74.7802	-104.235	-63.6159	-95.6976	-67.3009	-152.634	70.2948	63.0083	-38.0727	-80.2796	-59.2012	-205.145	-95.1365	-118.742	-42.615
1155.25	-224.971	-141.683	-112.72	-122.151	-229.544	-149.764	-154.942	-194.821	-108.323	-214.913	-176.394	3.75207	39.849	-67.6514	-22.5388	-215.077	-267.2	-179.141	-190.795	37.1146
1153.54	-370.857	-25.2175	-156.862	-195.362	-206.214	-226.198	-197.551	-180.212	-250.461	-304.488	-142.962	-156.94	-73.3719	-191.708	29.4756	-245.102	-357.422	-264.17	-291.279	87.5673
1151.82	-374.84	-35.7431	-144.447	-258.829	-189.729	-219.87	-180.781	-44.6196	-316.555	-267.134	-134.484	-213.426	-40.4877	-223.312	27.0279	-209.395	-390.555	-270.931	-285.537	24.3959
1150.11	-433.362	-187.596	-107.349	-384.834	-151.858	-230.998	-107.67	-64.989	-327.58	-108.276	-220.346	-271	-7.73988	-198.714	44.1305	-122.906	-297.685	-208.773	-323.808	-104.736
1148.39	-186.359	-372.501	26.9969	-352.669	-166.466	-199.605	-81.9994	-76.8804	-295.156	-66.8767	-246.989	-248.153	-50.37	-89.8268	-40.8151	-31.9747	-307.174	-150.478	-291.715	-137.204
1146.67	-48.4927	-371.441	106.903	-159.808	-108.769	-186.469	-90.2086	-121.405	-354.106	29.921	-145.829	-247.361	17.7476	-96.2011	-121.064	-23.4393	-234.105	-91.6729	-125.097	-132.94
1144.96	-6.03037	-346.068	86.6881	32.1612	-37.2044	-88.132	-80.0247	-151.864	-194.833	-22.4207	69.6339	-250.826	13.1558	-68.9616	-17.3921	-29.0234	-78.3341	-140.814	-6.31675	-83.7371
1143.24	-45.5515	-120.1	-132.385	30.0699	-5.37139	-150.13	-172.106	-209.69	-219.286	-111.699	144.06	-293.842	-90.5756	-92.9553	34.0681	-94.8392	-33.5492	-145.64	-18.1829	-106.817
1141.52	-88.4527	-25.3692	-139.638	-97.9796	-46.0845	-147.723	-152.601	-156.827	-174.502	-193.473	122.569	-232.019	-133.312	-95.2713	26.111	-171.041	37.838	-162.571	-22.7454	-126.879
1139.8	-220.301	23.6959	-209.496	-181.874	-152.072	-184.117	-169.422	-118.806	-81.1267	-222.687	-131.43	-274.401	-194.373	-118.804	21.5924	-172.103	-10.8596	-130.284	-44.3368	-194.21
1138.08	-150.528	40.368	-123.584	-207.672	-239.112	-100.152	-145.54	-71.838	-4.93058	-206.64	-226.764	-199.319	-202.298	56.9667	-49.9289	-40.3921	3.65741	-67.5905	-54.9467	-51.4733
1136.36	-100.741	11.0439	-119.597	-61.2781	-238.068	-69.8282	-154.106	-54.8968	-16.4063	-1.89527	-304.219	-205.467	-158.865	65.2603	-119.875	-39.108	70.1868	3.64501	4.4736	-63.1208
1134.64	-39.005	-7.83255	-87.7216	-27.5706	-124.574	58.3754	-91.1944	-151.686	73.1998	157.875	-180.263	-140.302	-74.0643	87.8052	-132.351	-23.3858	98.964	-30.9145	140.998	-49.0525
1132.92	131.014	164.562	-183.55	-15.1063	-3.78953	14.3336	-68.7481	-164.646	67.9914	315.361	-152.829	-25.6248	-3.94362	95.2599	-94.864	-89.5005	123.261	68.3053	192.324	47.4301
1131.2	229.409	248.843	-10.771	-42.3318	100.105	25.304	33.5425	-140.995	184.784	276.712	34.2005	125.581	42.6112	82.9068	-75.1275	-48.1726	59.3613	45.2059	218.13	33.831
1129.48	284.994	214.212	93.8174	-40.2927	58.9912	-51.2602	119.703	-28.988	136.223	233.693	150.192	82.3817	71.3943	-4.66401	-77.2105	8.90416	-101.34	-35.1883	249.942	-70.7491
1127.76	200.554	141.277	177.534	-37.5258	37.5688	-11.3276	137.112	173.922	209.546	103.549	281.832	90.9184	34.2931	12.6991	-58.8861	169.791	-98.9592	31.8962	201.658	-125.38
1126.04	4.58821	102.625	195.635	-3.50146	-34.4847	61.8914	80.3529	161.06	144.77	190.572	189.466	13.3422	-66.5527	11.9543	-41.9111	93.6759	1.91843	147.047	128.372	-215.865
1124.31	-63.9389	59.0186	198.659	65.5934	-106.115	167.932	158.145	137.212	23.6342	206.104	154.223	-23.121	-45.1006	-59.0155	55.0965	71.3785	92.6521	103.975	163.318	-181.392
1122.59	-61.8755	107.448	80.5439	86.4877	-164.511	79.6906	113.492	122.727	-124.649	111.956	-11.4425	-66.9737	-87.927	-75.1181	79.9552	-21.5968	153.908	124.084	51.7344	20.8007
1120.87	-35.6964	219.409	103.547	182.506	-171.831	42.2603	183.9	27.6774	-114.585	-5.21716	-49.3032	-49.3697	-74.9534	-15.209	143.985	-5.99441	140.671	131.354	57.9892	112.877
1119.14	108.185	156.646	38.3346	188.146	-346.408	8.65375	207.087	-19.7841	-240.926	-7.60108	-39.0316	-105.959	-133.765	-105.696	115.722	24.5914	-57.6215	48.9745	12.1928	87.46
1117.42	160.554	72.8459	11.1782	97.5431	-191.063	-19.3547	198.57	18.7431	0.86849	81.5409	25.6011	-28.091	-94.2482	-111.744	42.6115	189.742	-146.595	96.453	85.753	31.6468
1115.7	115.922	18.4281	74.4664	-2.41887	-42.5897	5.84648	118.674	-15.4717	-25.0772	207.799	31.2982	17.4557	-116.844	-118.506	-55.8797	151.774	-165.896	135.734	-14.6795	-15.7955
1113.97	91.4942	-75.1661	7.6492	-32.2927	145.678	24.9537	155.871	47.8347	-61.9853	190.028	145.833	54.6355	15.8958	-188.781	-27.4894	137.912	-64.6582	102.995	23.8192	21.6125
1112.25	75.687	-100.168	20.6385	-106.785	292.36	73.2952	38.602	15.625	-41.0608	110.406	171.879	109.732	1.24312	-77.1354	-25.3544	67.4667	86.2619	15.4039	-12.3167	160.901
1110.52	147.424	98.4081	68.4863	12.673	390.02	137.08	61.2744	148.271	95.8162	91.9089	315.68	243.777	158.525	88.6293	158.351	-3.66398	271.874	115.846	62.9312	282.961
1108.79	257.796	263.853	150.869	19.487	215.881	242.215	45.0417	189.093	204.236	51.8285	365.339	184.711	180.153	166.984	261.675	-44.5124	202.427	145.322	15.0999	270.205
1107.07	278.076	401.55	322.88	-52.1934	91.5594	202.356	202.461	207.467	358.617	100.345	460.039	197.813	340.802	282.533	274.588	4.82518	313.874	191.077	59.668	240.606
1105.34	263.175	378.628	343.723	25.1697	-15.2462	213.356	228.704	209.01	401.921	57.2266	338.249	60.2561	258.186	318.934	131.105	29.045	256.961	99.3431	-117.821	233.425
1103.62	303.13	344.674	315.911	52.3936	52.5456	160.818	376.504	261.37	397.92	165.118	440.524	-3.68554	357.594	283.307	118.541	163.171	380.311	94.8557	-12.8568	335.067
1101.89	368.142	365.141	391.44	108.225	151.673	165.999	439.578	172.359	464.499	254.315	399.726	-23.0136	316.395	306.511	132.299	248.761	410.052	103.917	1.91888	470.542
1100.16	353.253	245.825	277.763	138.316	197.255	189.924	422.382	199.904	409.329	249.367	336.484	-46.4193	235.966	248.447	180.033	120.1	317.225	191.322	87.1482	369.33
1098.43	479.489	289.971	277.286	90.2688	268.248	214.299	320.373	281.636	324.087	315.762	229.528	-44.3466	197.906	222.589	221.621	106.589	166.406	300.601	272.858	249.371
1096.7	412.153	276.979	214.162	135.451	277.605	184.765	281.916	374.61	160.995	351.769	281.285	19.6502	128.913	241.084	154.153	151.646	104.057	292.969	328.923	197.39
1094.97	513.858	259.172	225.259	260.136	345.758	353.779	372.386	471.604	246.118	425.422	420.35	207.79	198.422	397.689	179.429	177.845	179.645	343.368	321.2	388.319
1093.24	672.481	280.637	466.468	329.048	457.021	453.15	510.699	607.857	361.45	609.362	709.921	393.923	318.965	482.457	322.647	314.993	356.589	506.521	465.561	546.038
1091.51	634.929	348.957	675.594	431.638	397.567	492.446	645.038	556.177	518.981	587.992	677.802	397.598	324.031	594.821	440.646	357.31	468.809	591.379	429.372	667.679
1089.79	495.319	265.711	708.489	411.107	295.909	546.498	656.147	463.841	512.01	410.948	599.441	322.88	275.099	533.288	535.039	269.676	552.194	517.278	377.505	611.275
1088.05	551.801	418.233	712.108	502.765	456.631	661.907	615.718	568.831	629.245	462.841	503.303	382.102	464.013	535.153	555.289	433.234	675.146	583.504	495.594	558.501
1086.32	513.922	551.233	609.506	689.572	580.582	764.021	570.47	788.561	749.797	615.585	600.105	509.172	666.912	641.604	478.267	605.688	750.597	529.968	551.782	615.996
1084.59	643.145	667.46	607.704	790.421	706.321	807.819	776.013	955.717	809.305	739.558	830.209	669.643	991.191	810.96	501.358	603.821	872.008	648.885	657.247	721.819
1082.86	685.606	778.392	727.347	814.216	737.112	816.75	882.532	1028.87	838.422	830.38	944.677	791.719	1058.77	868.951	540.724	604.915	832.61	713.916	791.008	810.582
1081.13	559.246	744.027	817.266	803.142	619.908	741.775	854.154	949.049	785.178	749.399	815.004	689.29	876.35	760.729	575.307	663.021	725.948	589.842	776.4	821.077
1079.39	534.274	791.429	887.798	664.52	680.047	678.922	790.973	880.528	704.342	597.492	831.032	611.094	716.257	625.064	604.643	602.81	664.254	484.783	638.557	828.794
1077.66	658.774	737.457	909.701	615.34	816.76	721.285	775.703	864.235	767.404	597.569	821.303	634.279	717.188	549.577	603.843	539.628	653.963	512.502	519.803	860.362
1075.93	729.471	754.534	881.588	685.297	892.216	792.084	760.975	924.402	871.698	625.355	874.912	694.266	811.005	664.324	685.186	477.334	674.799	455.478	474.805	1022.63
1074.19	794.521	815.477	845.438	797.685	1000.31	774.047	945.153	1023.18	971.01	650.276	822.311	734.529	943.462	815.336	704.185	435.996	654.759	479.054	560.226	1028.21
1072.46	824.189	910.788	848.874	933.395	1000.63	866.079	1023.79	1018.8	1054.91	724.359	790.962	856.183	890.963	886.291	731.789	394.263	585.826	498.299	579.312	1029.27
1070.72	810.36	893.07	789.401	972.224	887.865	861.214	986.157	890.762	1024.58	741.129	686.393	837.551	813.33	835.095	659.388	465.552	568.393	506.724	555.431	871.416
1068.99	885.987	977.302	793.672	906.313	889.908	722.889	904.253	874.899	946.096	817.416	724.867	799.337	658.02	805.581	591.01	514.706	688.606	612.804	528.172	766.115
1067.25	967.049	842.032	788.905	832.939	764.163	725.395	783.116	767.316	866.407	808.87	736.465	765.076	684.199	763.138	594.861	566.271	706.259	726.842	540.856	735.752
1065.52	937.068	801.19	711.998	869.614	767.176	791.186	610.389	798.499	835.899	701.68	825.607	672.824	808.743	832.717	710.052	667.099	647.449	786.435	689.22	855.432
1063.78	884.472	724.784	692.942	797.434	787.612	924.71	644.881	914.207	832.314	673.082	814.726	641.802	917.339	905.443	795.683	784.339	634.475	818.272	927.974	823.762
1062.04	970.409	811.611	745.868	817.161	934.508	1040.76	695.66	1009.01	973.506	760.352	893.321	777.333	1011.2	913.814	847.883	836.366	760.017	843.896	994.149	873.296
1060.31	924.64	860.348	710.092	702.55	873.618	1015.71	743.418	960.254	935.157	719.358	788.31	818.602	957.451	889.467	784.221	781.483	869.826	753.494	877.245	824.593
1058.57	878.852	845.825	757.201	693.271	866.654	875.259	709.329	931.721	898.7	722.08	689.345	725.697	758.567	750.863	733.436	688.773	964.446	587.201	645.411	784.951
1056.83	804.045	771.462	833.843	670.251	832.813	745.908	742.314	845.431	776.289	786.789	632.189	684.528	720.338	615.545	666.051	670.753	853.991	516.82	531.155	800.647
1055.09	687.388	683.788	640.226	655.118	776.537	572.93	633.286	824.341	726.665	746.13	669.468	583.182	665.006	503.391	624.148	575.298	626.536	490.024	487.646	739.753
1053.36	627.657	533.056	575.968	581.851	687.464	564.104	580.112	690.507	558.131	717.638	639.34	516.767	670.459	486.774	509.269	573.671	458.588	510.509	509.352	673.484
1051.62	719.012	585.473	651.435	628.851	720.843	511.631	589.37	665.859	613.524	728.766	601.254	626.722	701.137	469.452	413.642	518.577	628.565	526.37	575.81	683.183
1049.88	708.95	646.032	611.219	543.257	594.081	562.309	484.477	623.604	644.486	644.299	472.381	579.001	576.6	541.122	389.023	526.045	716.634	535.19	650.639	722.668
1048.14	750.225	628.482	661.715	632.612	607.958	679.786	386.988	656.713	684.351	602.935	410.13	541.049	484.146	496.256	388.124	540.602	739.755	480.325	626.956	672.245
1046.4	685.727	471.637	624.797	591.749	539.775	710.754	443.188	703.593	506.704	577.933	454.439	527.151	353.3	449.133	393.987	400.921	691.031	543.52	625.908	664.083
1044.66	631.377	390.993	533.635	492.283	440.042	718.625	565.861	667.578	572.883	507.199	540.33	408.346	348.393	456.724	471.562	378.354	611.527	494.946	694.129	615.126
1042.91	502.892	261.987	474.181	568.043	379.032	804.708	730.593	614.266	604.019	456.521	679.376	404.301	401.18	533.848	504.227	352.68	463.17	467.548	570.227	572.506
1041.17	440.031	194.134	452.526	571.768	407.196	700.072	759.224	494.43	587.427	399.768	610.11	332.97	436.072	506.393	519.626	155.058	371.787	347.142	388.875	479.911
1039.43	276.428	230.802	307.872	431.043	389.781	449.448	675.212	409.714	620.045	411.909	541.71	214.484	451.337	508.93	484.318	141.008	113.668	255.841	219.095	437.321
1037.69	153.585	332.237	277.956	380.696	351.868	219.254	514.341	373.269	561.654	353.371	430.694	174.671	413.366	373.048	358.941	201.849	-98.4613	175.498	116.19	345.317
1035.95	66.5864	311.962	155.161	271.525	192.082	66.5029	349.547	318.485	393.965	236.036	360.703	111.094	262.091	149.93	246.165	73.1296	-211.089	182.867	-9.00198	225.876
1034.2	64.1073	362.927	176.233	98.3919	127.96	-7.27306	310.708	301.302	336.112	121.833	236.469	-1.37954	227.786	102.214	194.625	164.749	-185.255	157.036	52.1283	170.386
1032.46	104.038	303.237	108.871	48.5468	95.9157	11.284	274.698	366.748	209.519	55.332	287.377	75.02	158.421	123.663	197.23	185.145	-87.3152	183.967	35.8047	88.9993
1030.71	312.882	208.733	168.118	101.167	232.583	116.236	268.839	440.902	169.856	115.977	266.276	163.164	219.381	244.841	261.124	231.902	88.9753	272.817	89.6102	159.885
1028.97	299.877	108.708	225.994	149.024	312.395	161.24	169.741	360.682	166.461	143.666	201.608	225.183	216.422	252.53	259.229	251.46	79.6538	209.079	74.2841	213.51
1027.22	274.973	119.243	294.911	256.02	352.951	242.086	149.059	315.675	205.567	105.415	206.613	182.93	182.855	185.333	272.239	158.915	136.492	202.262	222.697	191.776
1025.48	200.652	133.074	269.098	357.514	364.563	216.56	142.836	251.884	232.421	136.074	187.981	138.093	54.9653	40.2281	301.583	22.5618	87.896	186.187	213.602	114.789
1023.73	60.5287	109.459	78.3451	295.382	298.538	75.1852	86.7226	154.435	173.625	15.6697	40.3908	-21.4047	-67.2737	-4.69374	149.376	-100.002	23.5467	107.33	90.3218	96.7747
1021.99	47.7211	158.298	-72.5339	158.838	123.467	-67.1883	163.735	66.5152	78.7436	-11.6824	-25.9385	-0.71473	-109.541	-52.3741	78.8474	-123.51	-49.3109	36.9034	17.62	173.963
1020.24	130.887	139.498	-60.4698	131.593	-74.2116	-107.134	257.172	142.599	64.9327	33.9893	-80.0527	27.083	-99.8821	-25.9749	28.3496	-39.6888	-5.42672	79.7909	-40.1318	282.093
1018.49	156.14	33.9748	-63.4768	88.8818	-212.835	-103.96	62.8194	66.1991	27.8504	-24.9535	-184.221	-5.16715	-131.813	-21.0035	-19.4185	33.0395	-48.5237	-39.3126	-40.7863	228.39
1016.75	206.892	-59.9114	-126.171	135.181	-172.157	0.77413	51.4941	199.957	102.467	-5.82697	-189.729	-7.62843	15.225	46.7848	-23.5646	51.1538	-8.70534	-18.6059	-4.87474	117.384
1015	115.153	-110.438	-93.6427	155.771	-62.1386	-17.2166	3.11576	304.935	60.8772	29.5597	-116.432	19.3202	19.256	68.8174	-41.1383	43.8345	-30.3277	-45.9951	-34.5666	-23.4128
1013.25	31.0967	-30.6026	-133.511	172.716	60.7029	-59.418	35.1516	255.585	11.6	-13.9598	-55.7313	-89.281	61.8824	97.8498	-147.854	43.2743	-61.0118	-82.5114	-134.051	-7.05875
1011.5	-52.1985	118.861	-76.2496	15.302	104.993	7.27977	148.355	286.854	129.568	66.6358	4.92816	-8.62918	87.4451	147.479	-36.3714	82.9051	-105.666	-6.83744	-76.4971	105.831
1009.75	-128.311	235.171	-11.9778	-36.2152	51.7069	22.5252	198.628	249.939	120.319	149.09	76.5741	72.144	50.8022	47.8753	-24.4805	123.973	-47.6129	75.3342	-15.7438	61.5475
1008.01	-185.579	181.249	4.43661	-77.0252	28.0656	-6.35103	53.2593	120.935	130.388	165.113	11.7902	24.0972	-112.042	0.53347	-72.7889	36.5844	-31.2038	51.2798	110.437	65.5708
1006.26	-116.598	8.73854	-31.3998	-37.2641	26.2657	14.4211	-11.3757	145.764	128.433	184.011	-60.3327	-5.80447	2.75382	47.6151	-65.1737	15.3626	58.3901	-16.3114	108.572	79.0674
1004.51	-139.653	-175.634	-5.41237	3.49551	23.2508	-73.8812	-124.603	78.9273	-4.43789	175.395	-125.27	-60.4369	-85.8644	-22.5545	-134.055	-79.942	-11.3899	-135.385	80.9601	57.1165
1002.75	-67.7688	-45.8196	25.9306	149.359	34.9303	-101.6	-63.0906	1.52373	-119.195	76.3493	-131.01	-102	-46.1392	-71.0756	-96.2076	-94.9953	-59.4223	-262.746	2.63719	62.0174
1001	-4.8424	28.9328	73.4077	45.3705	75.4561	-49.0542	-99.4355	-4.62941	-144.66	36.9511	-66.9607	-10.1482	-31.4134	-66.056	-19.0188	-104.398	-162.191	-183.097	21.7954	70.9151
999.252	-93.5432	66.0187	66.4335	67.3129	103.821	-79.3252	-106.357	-33.196	-146.44	-56.483	18.8502	79.6708	-68.0153	-125.369	-69.9086	-61.4934	-123.37	-173.523	62.5913	-94.8823
997.5	-84.0623	38.2083	-15.9517	10.7452	141.021	-31.8876	-36.4644	-34.2151	-94.4125	-153.647	5.40138	35.4107	-210.227	-117.627	-58.7152	-179.853	-102.934	-102.127	81.9813	-136.19
995.748	5.16206	37.811	-29.0848	-27.1198	174.172	5.39121	146.12	70.2715	26.2765	-131.474	54.8984	-31.2232	-99.9771	48.6354	11.202	-110.85	24.3176	-65.8642	113.793	-71.3553
993.996	36.0866	114.502	-93.0921	-120.083	101.263	33.5865	170.878	94.8469	72.6654	-145.878	0.72775	-19.2291	-123.666	150.714	66.3642	-144.324	99.4942	2.37775	80.3685	-76.0155
992.242	114.755	298.167	-104.608	-8.99084	-11.6737	137.728	298.594	155.87	27.2424	-91.9509	45.8632	-2.24613	4.54344	174.999	174.644	-75.6509	195.391	34.5986	37.3735	9.27055
990.488	179.511	318.898	-87.1456	-55.6682	-50.1968	135.317	216.873	18.3368	48.6636	-118.706	58.4459	-39.0315	17.9242	188.893	129.479	4.34454	141.637	95.3774	104.873	207.33
988.734	113.741	166.794	-46.9076	-9.79166	-17.8835	61.6527	68.5382	-71.4806	110.258	-205.772	36.2275	-83.6636	-6.62432	113.85	73.4984	23.5116	61.4997	27.6641	124.613	221.781
986.98	81.895	-3.66823	-62.9323	-23.4486	68.4732	55.0424	10.866	-71.4007	161.182	-182.314	83.2184	-103.621	-56.8746	81.3177	65.0322	26.2166	-119.337	64.3144	23.67	218.139
985.227	26.0086	-80.234	61.1187	86.4711	166.161	-8.21156	31.9011	-1.39325	190	-65.7784	78.9855	57.9676	47.0519	66.5789	75.6135	97.404	-183.827	46.8448	14.9435	241.412
983.471	-1.83363	-30.6914	80.5424	164.851	115.874	-14.0358	-64.6253	77.9202	112.108	-23.5917	40.645	184.869	46.072	142.301	44.2341	20.8401	-90.001	21.9946	-36.0846	173.288
981.715	-21.22	-16.051	33.8944	245.423	59.8529	12.5511	-9.15781	203.851	-89.7059	52.1342	74.2788	140.343	94.1286	49.2809	33.6719	-13.1564	-74.2331	-50.2476	-146.721	78.7061
979.959	-53.4909	21.7927	1.85632	94.4399	12.5623	21.0488	26.8519	150.207	-67.3254	-33.1302	8.14483	62.6513	-36.9094	114.621	-0.15232	7.28049	34.6283	-104.897	-116.097	17.3189
978.203	-23.4757	33.9778	-4.22757	-84.2565	0.70632	-12.4346	60.6477	164.587	-69.7594	-71.0551	-67.5305	-7.70778	-27.9414	133.727	65.1073	3.78973	178.033	-183.109	-85.7038	-54.0686
976.447	-28.1239	100.475	134.154	-175.119	-26.0128	-3.8977	104.566	196.62	-43.7797	70.3214	-12.9432	-71.5261	-67.5096	177.211	138.94	64.2797	194.116	-98.5914	-100.504	32.0681
974.689	-82.6085	112.309	306.889	-183.324	-21.9769	-34.5327	163.034	165.452	26.9141	133.485	55.8515	41.1829	-102.45	150.881	172.292	69.7632	154.402	-53.2602	-40.4981	110.52
972.932	-76.0623	186.276	440.314	40.9589	31.6158	-58.4058	113.7	109.153	102.443	191.671	70.9258	92.7597	-105.773	205.782	154.358	46.4308	185.77	82.7485	46.5103	226.966
971.174	-63.4017	178.697	429.858	119.74	130.517	-61.9918	119.869	118.547	65.5941	209.356	129.248	75.9665	-90.8169	141.046	143.646	41.1748	83.1736	128.758	47.4314	266.292
969.416	-91.7519	147.732	461.484	125.656	235.425	35.0994	215.128	115.834	-8.76167	110.863	102.275	86.0587	-59.8331	155.281	199.9	-12.1078	77.7308	145.499	128.477	234.08
967.656	11.8747	243.782	366.535	90.748	318.074	76.3423	219.734	154.033	-187.253	27.7934	-21.4575	95.7303	115.358	205.47	264.416	-3.98882	189.63	77.4974	229.715	113.729
965.898	130.686	348.291	374.978	87.1271	247.925	98.0339	193.945	135.631	-64.7472	120.61	37.0847	-13.1387	208.705	226.913	304.84	103.37	266.12	48.8464	289.262	209.452
964.139	99.6815	300.589	280.916	104.747	216.353	197.282	206.052	123.476	124.695	166.819	176.666	109.451	167.163	174.702	261.791	178.333	318.899	113.888	276.917	192.262
962.379	228.062	262.048	272.812	314.556	228.414	270.752	182.608	157.04	317.748	220.168	229.156	298.483	198.405	239.636	211.068	290.843	334.497	243.101	236.582	124.308
960.617	267.268	278.023	286.293	405.793	292.829	388.974	172.948	243.244	390.685	312.972	397.224	304.781	201.042	448.841	286.815	417.725	461.589	395.49	224.048	218.356
958.857	296.688	217.261	284.413	401.06	371.63	466.893	234.887	282.38	346.701	341.052	497.314	325.614	188.395	566.774	383.58	304.727	450.531	430.786	264.635	302.111
957.096	276.607	262.939	256.329	259.356	402.493	365.885	142.554	251.924	194.021	226.81	410.004	302.859	230.78	681.31	394.88	200.63	421.787	379.645	229.199	322.737
955.334	260.926	212.16	282.942	165.46	312.042	115.237	99.5853	184.698	258.579	245.08	446.748	162.01	230.457	629.565	411.826	170.636	352.228	322.454	310.217	416.561
953.572	254.143	132.417	151.419	194.107	207.364	-16.6619	82.1068	235.304	272.179	368.916	388.745	251.8	176.637	370.168	425.033	157.27	339.854	247.178	291.756	312.546
951.809	255.763	37.5057	149.685	212.261	184.088	-76.2237	158.702	273.12	269.564	395.973	191.42	349.272	188.946	226.689	387.63	178.726	301.815	141.025	253.59	154.38
950.047	179.598	63.1005	101.662	322.472	82.1729	-18.4704	170.782	284.34	137.379	338.053	70.5953	248.092	136.806	123.116	302.658	175.142	302.943	82.4908	149.406	69.1194
948.283	188.605	117.729	126.751	319.254	16.555	144.523	250.396	217.779	107.233	345.512	41.959	285.059	61.1206	122.514	229.473	114.179	307.42	36.8147	134.592	92.0794
946.52	25.2618	79.3602	177.317	249.582	-4.9269	278.344	208.691	170.994	80.8718	244.893	-43.5382	140.529	146.911	235.266	72.1131	-27.7009	249.737	-0.68232	114.263	85.2646
944.756	53.8442	-75.2181	224.043	186.209	-22.5404	222.849	113.472	26.6363	-23.1139	196.517	48.739	17.5539	57.0682	177.633	-8.67535	-144.358	176.339	85.7631	184.007	15.7659
942.99	173.907	-85.8828	234.367	90.0361	38.2964	106.763	31.5599	-39.7489	-26.1234	262.863	158.626	-34.811	-81.7919	59.5221	73.4954	-106.984	211.059	73.7691	87.1418	14.9939
941.225	180.201	-62.0077	268.237	-1.2568	135.098	34.6798	41.2468	-58.6397	-14.2299	193.951	138.535	23.4454	-175.764	-0.08045	130.978	-14.3412	301.417	114.735	5.01089	59.4046
939.461	236.043	34.2108	125.755	15.1845	88.6614	-57.7528	95.0753	-28.5682	-47.889	98.5557	49.0149	23.2649	-184.427	-38.8477	65.5105	17.7869	158.28	98.4573	-46.0874	131.089
937.693	357.26	162.297	116.388	69.7649	93.4877	52.7392	240.261	59.0707	51.2056	146.967	135.226	208.727	-43.962	77.2497	115.155	135.704	205.17	88.9299	4.58132	296.182
935.928	352.761	144.741	61.9474	202.949	187.966	192.924	324.391	196.9	135.566	285.425	151.272	183.096	269.369	204.42	129.202	189.553	175.9	89.448	76.7699	331.211
934.162	375.725	51.0954	-33.496	238.18	228.333	246.058	373.119	227.696	147.092	328.371	224.405	170.075	377.06	156.037	147.899	206.605	213.778	252.485	182.79	225.263
932.395	259.368	69.8572	-7.80031	227.24	322.162	253.403	401.968	221.769	184.479	399.811	300.262	224.397	312.061	178.591	182.347	252.298	252.903	236.095	146.134	137.998
930.627	185.428	91.5197	125.708	236.295	390.452	396.805	434.278	267.242	208.647	394.398	370.782	236.142	310.769	151.822	222.205	301.175	247.896	228.608	146.251	55.9634
928.859	277.74	257.962	203.98	298.868	453.374	475.362	530.155	278.426	228.738	421.291	356.232	210.954	323.98	361.482	291.01	345.882	288.324	278.812	237.994	145.592
927.09	412.06	402.312	461.575	416.748	528.987	666.686	725.738	348.973	355.445	530.93	473.088	297.283	467.028	582.831	476.107	426.159	457.951	410.635	304.338	413.047
925.322	461.286	561.87	624.851	508.016	563.287	760.843	776.668	441.232	431.062	562.506	499.927	263.183	550.427	620.102	639.291	453.906	531.761	550.204	332.969	634.962
923.553	471.594	536.455	552.496	461.252	522.337	759.19	619.664	430.556	464.572	387.182	489.3	262.841	474.024	441.319	609.973	393.662	567.241	650.979	295.705	720.438
921.783	308.295	391.39	400.864	334.384	350.171	640.513	321.175	320.239	387.323	191.068	391.839	278.396	274.029	221.124	368.069	264.074	411.481	438.387	162.016	514.165
920.014	220.133	199.958	313.243	90.1899	249.663	522.469	83.9207	242.829	268.539	101.873	407.485	261.37	205.617	55.2395	232.995	216.617	178.501	273.063	45.1966	364.375
918.242	175.324	38.2338	146.756	-51.3049	184.589	314.887	-75.3977	79.4551	118.427	-39.4681	264.731	207.725	47.6139	96.2923	63.3722	36.8284	163.037	51.1207	-69.8245	146.429
916.471	187.878	44.9495	201.894	-3.45255	196.523	259.569	84.1444	81.1857	15.738	-40.3765	168.476	233.93	87.9332	246.016	46.4208	-28.0497	249.681	7.6522	-79.8604	0.13169
914.701	197.877	154.752	158.31	69.0265	112.01	223.981	201.817	114.452	-20.8773	2.5775	81.9621	248.935	71.6721	222.299	-1.61028	-97.2936	233.587	55.2666	-48.1215	-64.7515
912.928	235.963	106.833	115.013	50.76	26.3942	154.92	87.2623	77.7171	-31.7663	-17.3539	32.7621	264.021	40.0937	123.924	-59.0154	-17.7568	144.121	81.301	-43.789	-88.0309
911.156	171.551	23.8753	-13.687	56.0321	-178.272	25.3678	-47.367	21.3332	-205.273	-83.5847	1.75865	112.528	2.59138	-123.447	-144.398	137.216	-99.4258	71.1732	-3.80104	-226.778
909.385	58.2216	-76.2445	-86.0366	-163.791	-329.015	-121.091	-259.347	-56.9294	-195.791	-120.609	53.8996	-39.1989	-42.6545	-240.802	-120.446	175.653	-266.039	137.736	6.15532	-169.206
907.611	-106.879	-206.163	-114.162	-352.07	-389.561	-255.772	-344.766	-253.54	-207.465	-225.607	-53.4473	-277.203	-263.597	-295.423	-145.797	-48.6786	-311.775	-24.4686	-56.7322	-159.257
905.838	-165.657	-275.631	-118.338	-323.754	-363.285	-231.583	-282.389	-283.346	-119.855	-182.815	-124.653	-340.118	-283.329	-168.058	-130.747	-117.804	-218.988	-145.926	-170.097	-146.528
904.064	-113.534	-229.431	-158.267	-268.399	-308.355	-182.89	-215.275	-312.678	35.8041	-138.084	-94.2184	-341.405	-318.265	-148.205	-167.951	-199.445	-189.922	-128.437	-210.32	-37.0453
902.289	-55.7862	-321.442	-102.278	-217.041	-314.539	-159.516	-131.562	-379.617	61.3115	-117.017	-67.3439	-261.471	-321.912	-97.3029	-241.935	-155.932	-166.771	-141.655	-265.819	-34.931
900.516	-162.47	-456.172	-199.547	-125.096	-414.992	-219.665	-213.324	-460.848	-193.852	-154.959	-71.926	-218.792	-197.844	-179.501	-300.188	-80.0355	-317.437	-195.407	-315.745	-152.748
898.74	-286.661	-407.66	-258.052	-124.203	-446.025	-211.998	-353.008	-472.815	-315.522	-185.365	-86.9797	-258.917	-160.162	-309.729	-260.739	-168.283	-350.311	-176.512	-339.167	-290.474
896.965	-341.493	-246.165	-183.432	-139.976	-338.283	-151.347	-303.025	-370.93	-366.56	-173.675	-123.342	-164.727	-121.045	-213.73	-176.706	-157.499	-251.001	-210.771	-258.268	-242.298
895.189	-409.757	-210.143	-190.405	-233.162	-246.898	-121.886	-312.684	-310.157	-379.38	-143.259	-302.392	-182.955	-262.954	-75.139	-141.073	-167.672	-331.576	-277.681	-210.277	-245.044
893.412	-356.046	-84.1125	-106.871	-249.097	-113.024	-94.1604	-289.238	-167.937	-300.187	-180.132	-320.775	-170.101	-291.161	-18.8231	-148.812	-155.097	-307.641	-213.973	-84.9826	-79.9975
891.637	-331.952	-120.829	-103.758	-137.922	-8.53995	-98.7551	-156.38	-58.7314	-245.208	-240.25	-328.491	-159.01	-272.572	34.729	-205.263	-127.034	-314.689	-228.332	35.8205	-94.8318
889.859	-357.352	-365.948	-266.973	-193.214	-157.825	-214.437	-279.284	-188.102	-349.033	-387.552	-393.288	-284.121	-345.219	-66.9771	-307.082	-198.52	-468.352	-253.288	-121.832	-189.907
888.082	-327.445	-443.372	-427.558	-254.322	-279.776	-254.84	-249.199	-294.421	-338.932	-462.05	-327.294	-375.903	-321.154	-215.579	-272.22	-272.823	-507.139	-173.83	-221.359	-308.105
886.303	-133.412	-295.467	-433.78	-201.269	-143.084	-239.927	-211.935	-242.475	-230.993	-401.068	-130.228	-184.711	-219.12	-131.698	-142.183	-217.245	-342.656	-67.7111	-245.133	-250.783
884.525	-58.4884	-201.823	-429.872	-308.165	-150.025	-203.051	-246.297	-283.659	-319.291	-360.286	-23.3288	-229.935	-382.177	-213.464	-46.3405	-277.251	-343.321	-99.6063	-270.218	-274.83
882.746	-38.1019	-79.5275	-246.688	-269.184	-208.497	-194.191	-211.61	-239.114	-301.107	-206.587	69.493	-122.936	-306.829	-213.856	-4.75736	-182.051	-204.113	-144.686	-169.123	-148.575
880.967	-111.199	-29.3478	-177.658	-185.137	-164.928	-119.908	-109.433	-173.423	-314.829	-106.317	57.5116	-169.918	-156.556	-176.142	-33.5381	-118.302	-141.002	-248.334	13.6475	-119.757
879.188	-171.559	-118.035	-145.028	-242.262	-336.769	-103.583	-106.995	-257.61	-268.902	-103.231	-33.2547	-325.009	-181.257	-17.5483	-149.49	-174.046	-171.646	-323.419	-137.791	-56.3973
877.406	-320.365	-279.672	-125.033	-234.346	-449.032	-109.21	-42.1514	-276.59	-118.285	-161.277	-167.016	-287.371	-134.805	126.28	-226.093	-223.264	-208.57	-276.426	-126.515	-19.8067
875.627	-304.576	-242.045	-115.882	-97.8896	-256.151	-114.319	-57.1312	-185.669	22.7481	-64.5647	-125.229	-127.131	-110.207	166.131	-245.085	-152.354	-126.231	-243.593	-119.039	89.9013
873.846	-209.159	-192.537	-101.607	-72.2485	-152.904	-46.3032	12.3674	-144.422	14.5617	-45.2365	-63.5832	-23.4331	-28.3578	-15.3854	-94.0173	-62.7135	-26.0024	-144.164	-13.5105	8.62671
872.064	-50.1914	-19.7205	131.301	13.7424	35.8287	-41.0313	143.985	-11.1293	50.2144	90.1207	-24.5576	171.369	37.2607	5.86723	146.243	154.131	78.4367	19.1692	138.594	-3.9806
870.283	138.344	30.647	175.624	-23.5051	84.6361	44.2449	247.569	-64.7813	-59.448	193.044	-9.09663	217.958	162.34	57.9326	290.236	191.439	80.4051	62.4507	239.839	-53.5981
868.5	277.035	42.6142	220.997	10.3832	2.03724	58.9658	243.591	-45.2964	-3.4976	222.926	54.4475	121.479	290.492	34.0912	339.386	93.7253	120.363	66.8983	188.704	-44.1383
866.719	202.309	32.5285	152.417	115.077	-128.265	37.5813	131.814	7.94463	-76.4765	156.736	-60.329	30.6855	211.262	-5.00702	253.726	-56.1853	31.4366	73.2113	124.771	-29.0296
864.936	198.515	89.1102	-7.28935	217.13	-144.134	10.3513	30.3994	88.0606	-65.533	201.417	-104.333	-9.17072	222.651	48.8124	88.1853	-92.2995	75.2049	27.58	46.2335	67.9849
863.152	94.7012	131.607	-147.01	238.965	-139.018	-5.25241	73.3256	103.662	-109.477	115.325	-151.437	17.6468	223.196	24.7438	27.7952	-80.1644	130.768	40.1368	-0.89067	84.6903
861.367	61.4399	224.539	-83.4045	275.546	24.4917	45.2676	179.437	178.047	-16.3244	122.888	-96.5323	71.978	91.6864	191.829	66.945	81.8364	225.74	62.8352	-60.1392	137.657
859.584	31.3501	176.609	-187.624	191.022	66.3347	88.7284	172.221	94.6222	93.836	110.874	-70.3522	234.57	39.3324	285.039	55.0515	168.633	123.847	36.4629	-109.703	129.968
857.799	87.5626	83.3093	-113.086	199.261	80.7925	44.2307	122.389	50.0733	304.902	61.985	10.3519	206.918	13.0792	64.6076	15.5479	216.995	77.1922	-5.28269	-88.4769	140.585
856.014	105.449	58.7441	-41.149	219.529	58.8952	11.83	79.8171	15.1964	304.036	3.94083	20.3697	103.77	63.4668	27.8892	16.0448	191.037	-64.569	-74.5127	-42.2847	131.422
854.229	224.512	45.5164	94.3351	138.419	139.406	26.6708	68.1518	79.3755	315.423	48.0633	30.094	86.9239	157.464	51.4195	37.1495	185.638	36.1062	16.9391	62.5875	75.5949
852.441	111.368	18.8638	113.979	63.0053	174.745	152.323	156.395	136.524	382.505	107.471	124.931	127.622	232.862	67.0671	74.4748	112.805	117.756	67.5607	111.914	5.54362
850.656	96.9935	83.0363	174.854	52.7082	231.813	275.37	252.643	137.066	392.341	148.043	251.951	162.299	185.72	176.405	86.3876	195.548	185.644	110.49	169.043	-14.1186
848.869	81.7079	152.195	176.376	80.337	295.628	299.315	265.128	124.444	367.934	142.022	256.124	229.817	275.012	157.05	146.097	320.346	134.739	219.717	141.022	2.11712
847.082	61.803	55.031	137.013	171.058	178.884	195.387	241.915	-12.7882	284.413	106.307	177.944	89.8822	281.482	28.271	102.753	298.586	77.089	166.494	22.6331	-15.4939
845.293	21.1611	45.7045	135.583	286.275	110.749	107.307	271.244	-48.2106	178.373	53.8309	124.28	109.854	263.266	105.084	121.796	167.534	64.5632	115.512	-24.6461	67.7071
843.506	5.94939	-9.09032	175.667	286.791	168.46	58.5385	214.115	7.02698	82.096	55.7811	64.149	123.539	103.977	94.8718	217.556	109.338	170.739	142.485	-62.9941	104.522
841.717	-64.5943	-6.07668	120.768	346.542	303.414	117.948	176.117	101.674	253.353	111.207	118.709	236.71	43.1628	184.895	303.523	188.038	270.668	149.901	-72.765	131.045
839.928	11.6591	83.1538	149.944	435.159	391.334	228.618	110.988	248.999	308.549	138.512	256.148	384.503	-1.55964	312.867	265.28	305.502	216.602	129.485	10.5605	164.874
838.139	-36.7154	162.22	155.692	367.428	453.201	274.688	31.7394	234.286	197.417	87.8754	357.166	340.828	136	298.143	288.853	375.834	120.074	76.0818	54.6309	170.784
836.35	-39.4996	117.034	110.895	289.251	435.487	238.544	96.8339	154.364	147.922	45.9543	330.095	156.665	243.331	257.038	206.767	247.257	103.903	12.6424	43.3246	102.925
834.559	-87.7557	115.251	152.544	281.294	307.061	185.083	159.223	72.8652	139.541	76.2512	334.308	151.678	257.226	360.446	245.83	78.7363	20.5797	50.1187	62.3018	104.992
832.768	-51.4693	108.744	142.044	177.91	204.313	45.036	235.988	46.9796	226.105	172.377	281.345	162.06	213.376	259.179	292.631	33.5964	4.04949	50.3578	25.5573	139.637
830.977	96.1073	146.449	162.825	243.286	179.815	-23.0834	322.215	77.3002	317.969	225.654	356.758	333.607	297.086	245.407	381.347	167.211	108.222	141.179	60.1185	172.358
829.186	166.421	80.8046	140.708	252.283	156.506	-22.2107	239.514	168.729	245.121	233.632	305.371	353.044	351.547	171.07	304.446	181.269	35.5234	181.135	134.28	107.681
827.393	111.388	121.727	143.892	254.978	52.7821	27.0049	149.741	77.5601	24.0689	108.418	258.935	305.694	280.046	96.3976	230.566	101.573	-48.2338	191.835	98.7267	148.348
825.602	100.556	89.8723	156.967	226.162	92.9711	54.5057	135.617	61.3139	-58.4289	36.5875	128.597	43.9286	133.906	22.9345	138.154	-17.3257	-3.04303	208.876	50.828	112.955
823.809	30.7949	33.7207	227.134	241.744	116.39	105.316	49.1369	0.7417	-52.6915	-25.3599	136.123	-75.0548	22.8751	88.5852	116.323	-83.4802	15.2671	163.698	39.8343	94.6995
822.016	-25.4967	51.6907	266.619	246.257	201.16	138.645	102.5	38.6152	190.285	57.1838	148.767	-36.3214	21.5938	82.842	102.918	-58.2823	87.8694	39.8119	40.6729	190.074
820.221	40.1672	107.871	316.077	306.57	253.582	190.441	168.071	55.3445	215.545	174.82	162.67	175.059	107.298	166.709	117.445	-31.215	208.818	42.5207	52.4963	248.416
818.428	-0.61907	58.5596	244.437	141.133	255.424	180.969	7.83225	16.1613	229.326	171.439	10.7348	181.82	137.13	160.888	36.8458	29.4449	164.539	4.27196	38.5324	195.929
816.633	56.4793	98.9474	207.924	84.7952	92.1669	83.8667	-16.0577	-90.3302	227.893	113.386	-48.4222	175.109	3.98269	200.259	46.034	133.712	42.0693	-63.1382	19.4197	147.423
814.838	17.4374	54.6353	112.596	-1.3265	45.344	6.48362	24.4639	-124.894	156.739	146.498	-58.6844	92.8818	-67.0245	180.371	57.5298	195.872	-99.2671	-40.2327	-58.5544	-87.5933
813.043	123.251	-2.91534	105.664	48.2639	94.9435	-14.5715	199.624	-25.4525	149.908	68.2444	11.9837	91.2954	-19.2131	202.474	107.493	234.952	25.9233	7.0442	19.7692	-190.214
811.246	107.953	-7.70573	102.382	181.954	142.396	31.6536	315.872	15.2145	223.322	0.83836	78.3762	-12.4154	2.28851	138.562	167.189	230.629	104.858	-21.939	-3.53782	-214.717
809.451	102.166	16.548	80.9725	239.825	91.4814	98.4714	321.468	-27.5687	34.5867	-54.5359	57.3503	-42.7106	-23.3419	42.4047	71.9387	87.9402	83.5546	-41.2102	-72.5838	-152.124
807.654	65.6414	-13.5243	46.7747	71.2545	49.875	59.5543	144.387	-45.8143	-82.8962	-109.495	4.11017	-42.5571	8.70499	-18.6968	-19.158	31.9484	24.5994	-50.5686	-163.816	-27.5967
805.857	69.5218	22.9076	2.79197	-32.0842	-4.44009	20.5145	58.2335	-84.0452	-75.2662	-100.348	10.1718	-110.148	-117.077	4.78476	-11.6238	119.965	-107.023	-58.5281	-139.613	51.4569
804.059	121.366	50.651	13.5975	-13.179	38.9145	91.1625	91.0599	-18.7047	-109.648	89.1243	36.2613	5.9168	-27.6044	154.575	64.6007	143.743	-164.704	40.6467	-138.48	45.0633
802.262	260.945	64.9583	105.175	125.963	174.655	216.453	205.903	179.444	36.143	122.803	158.734	148.439	157.321	326.246	241.288	232.439	88.457	99.0122	-2.21706	79.0709
800.463	331.165	79.1508	164.978	270.465	214.406	391.867	243.349	207.793	212.965	105.532	271.662	216.432	248.098	305.233	306.362	320.669	233.641	100.693	84.1249	101.067
798.664	327.875	116.655	178.149	386.954	283.97	425.194	259.915	169.045	318.238	109.131	300.755	148.114	243.539	285.752	250.833	320.012	213.497	94.3439	110.7	176.354
796.865	290.761	184.559	181.119	403.574	402.731	285.363	281.637	134.495	381.537	116.944	278.327	191.707	360.83	297.716	308.683	378.561	207.036	204.489	114.145	216.615
795.064	280.562	283.367	198.746	340.202	408.795	304.053	285.802	81.9902	396.356	187.907	277.436	108.586	391.412	372.68	304.735	479.839	188.756	341.705	210.827	175.931
793.266	325.18	279.305	274.364	345.55	378.757	356.887	345.56	119.455	301.438	289.425	280.572	137.752	465.077	476.79	361.605	412.728	197.795	381.748	285.019	176.325
791.465	262.719	235.383	314.953	268.081	336.901	308.611	323.469	178.156	175.517	267.505	278.708	182.169	446.185	482.953	394.077	312.184	231.289	354.307	276.879	64.2136
789.664	301.919	202.022	443.316	258.313	295.082	339.303	503.081	298.996	126.264	375.807	303.693	276.81	471.61	392.958	383.301	199.635	241.186	366.605	406.879	93.8168
787.861	326.087	306.279	490.922	396.697	394.616	341.636	685.429	408.686	296.42	559.766	337.163	341.442	326.928	396.891	417.998	180.187	258.79	414.413	464.16	238.188
786.061	494.855	513.985	571.075	698.482	547.684	522.229	941.249	528.027	521.357	765.664	556.71	582.328	537.939	465.64	670.752	403.676	416.832	575.724	608.363	508.386
784.258	854.532	821.213	893.888	1009.62	810.464	866.903	1171.86	777.293	739.636	1094.48	887.301	828.375	971.089	746.017	940.376	734.793	705.453	835.7	912.465	844.614
782.455	1210.27	1095.33	1287.32	1445.66	1208.58	1349.96	1398.16	1148.2	1217.85	1442.36	1242.74	1176.9	1406.73	1117.86	1320.82	1145.13	1041.58	1211.87	1258.75	1208.48
780.652	1593.41	1416.87	1636.85	1680.22	1572.47	1672.64	1605	1425.96	1530.97	1730.83	1518.67	1459.81	1808.39	1390.38	1600.2	1538	1386.34	1645.4	1666.48	1467.52
778.85	1927.51	1645.26	1973.57	1906.15	2040.92	2096.93	2019.94	1829.85	1808.21	2052.68	1829.72	1752.55	2182.5	1755.4	1934.92	1912.89	1772.2	1979.76	2201.8	1753.46
777.045	2162.36	1829.19	2186.22	2193.51	2454.94	2415.04	2319.56	2155.36	2119.63	2328.53	2134.84	2052.22	2306.63	2058.88	2291.62	2190.24	2230.38	2240.13	2499.72	1992.27
775.24	2388.56	2130.79	2336.46	2443.89	2674.04	2697.59	2663.13	2358.47	2415.87	2439.5	2445.27	2293.74	2518.12	2293.99	2610.46	2415.39	2634.45	2385.62	2616.14	2280.74
773.436	2582.12	2310.17	2465.08	2556.54	2796.85	2851.25	2800.85	2434.76	2576.84	2467.72	2557.16	2329.18	2640.58	2441.2	2651.73	2449.9	2888.78	2386.48	2460.54	2559.01
771.631	2464.14	2280.36	2375.87	2588.82	2674.09	2709	2523.11	2237.3	2663.85	2242.66	2407.76	2244.41	2507.94	2330.4	2485.67	2327.04	2751.54	2271.36	2099.38	2463.91
769.824	2165.2	2027.89	2109.86	2228.3	2266.66	2404.86	2090.68	1813.67	2387.64	1793.09	2112.5	1911.22	2209.65	1952.98	1990.24	1936.05	2256.29	1925.25	1721.74	2119.63
768.018	1578.59	1558	1640.58	1813.11	1796.55	1845.9	1606.66	1418.06	1778.91	1328.89	1661.12	1496.87	1684.55	1565.82	1528.83	1468.42	1665.56	1449.41	1272.43	1645.11
766.211	1138.61	1053.97	1186.1	1450.22	1395.55	1280.69	1091.44	1083.81	1167.06	988.743	1256.14	1142.69	1308.68	1227.34	1244.57	1013.82	1164.57	1047.77	900.934	1077.33
764.404	872.244	817.559	834.319	1146.45	1039.22	870.508	792.254	803.261	873.804	674.685	999.822	876.631	999.859	984.001	961.908	735.031	808.825	766.47	663.369	749.152
762.598	756.113	613.837	614.226	859.085	794.783	714.703	594.886	551.039	632.107	509.628	789.576	639.356	805.252	718.368	705.897	577.619	616.214	551.724	490.218	551.733
760.789	641.544	643.745	570.088	757.769	679.292	540.807	429.069	396.775	496.854	396.802	748.388	551.308	737.616	551.527	636.394	571.317	580.696	488.603	456.085	450.502
758.98	586.996	596.965	573.035	611.058	625.563	573.657	425.512	329.237	626.614	333.202	737.214	499.957	663.568	437.064	514.716	527.246	545.68	464.794	453.693	420.447
757.172	501.305	528.081	571.809	627.548	597.059	531.443	473.623	368.719	710.729	389.043	636.479	509.404	586.086	459.8	482.364	489.13	624.534	455.376	436.587	456.709
755.363	489.124	405.451	480.437	630.78	454.264	559.092	450.177	371.089	747.028	389.141	578.765	558.551	609.324	507.11	506.651	371.976	690.953	414.285	488.266	449.392
753.553	530.057	274.901	347.696	659.147	298.457	614.715	496.329	294.521	751.919	352.502	526.45	518.943	567.285	521.178	404.583	353.177	568.081	388.111	464.69	426.806
751.744	523.801	268.047	273.707	584.503	100.315	613.476	438.881	155.972	661.137	348.745	490.13	457.203	522.141	488.633	342.584	285.592	441.763	291.522	428.335	281.172
749.934	377.431	334.903	266.979	588.921	173.365	525.638	451.584	132.398	497.523	357.912	433.383	405.168	420.779	556.606	359.341	305.13	310.546	256.117	383.679	260.808
748.123	382.512	372.652	256.827	533.866	360.67	459.111	490.251	61.9842	533.212	343.888	430.425	363.298	345.719	445.186	279.028	332.564	195.511	283.873	233.748	286.277
746.311	350.526	327.467	242.123	412.452	444.486	461.616	472.789	170.734	442.392	341.65	338.844	308.226	326.193	339.384	293.125	341.967	174.311	222.256	178.93	256.964
744.498	384.222	197.3	219.113	396.85	408.023	515.586	451.318	316.166	373.339	275.463	430.952	333.258	299.481	302.23	360.832	386.58	352.986	233.332	228.144	349.517
742.688	425.178	140.365	218.971	432.719	378.782	501	406.305	443.694	350.853	217.839	391.659	341.342	333.361	333.049	347.141	505.097	407.359	248.658	200.299	336.912
740.875	413.959	190.051	279.665	402.643	270.25	382.124	228.498	468.449	378.931	207.214	375.487	355.993	356.152	333.887	320.835	544.991	428.797	259.948	237.519	363.506
739.061	325.909	147.212	363.312	447.184	291.512	249.411	228.876	471.296	270.606	171.183	294.499	468.778	301.06	396.205	329.69	593.086	338.48	328.344	272.67	356.857
737.248	357.045	182.797	363.861	416.718	326.631	171.691	236.651	341.391	298.005	199.854	211.064	450.972	302.287	250.751	212.483	524.344	222.013	417.382	203.552	334.536
735.434	244.018	165.486	277.294	336.768	178.412	186.743	191.147	193.782	245.533	220.124	187.288	386.134	269.141	133.576	179.481	377.608	187.538	343.859	204.504	214.694
733.619	265.403	168.057	274.4	422.52	101.377	244.356	176.002	158.497	238.403	293.662	389.089	335.683	294.786	149.833	237.368	317.841	250.863	317.42	256.845	188.793
731.805	229.693	182.855	271.883	502.475	125.8	262.489	79.1987	223.139	331.423	246.939	423.037	308.988	255.876	217.331	236.143	246.153	252.187	282.041	215.839	162.186
729.988	229.33	180.501	241.904	400.922	104.102	246.921	35.3639	281.524	328.885	202.097	450.258	239.501	168.562	251.171	129.815	194.322	245.101	234.278	210.589	175.2
728.174	211.023	120.539	197.694	270.136	147.175	175.546	110.526	351.33	231.812	181.879	331.634	264.87	105.772	314.847	189.093	223.487	201.368	189.14	193.525	120.974
726.357	226.925	169.429	168.778	175.882	219.47	175.435	269.734	334.557	298.215	142.031	160.65	350.309	136.393	355.47	160.683	212.529	163.349	229.383	167.752	75.5825
724.541	127.697	46.5716	109.679	112.626	100.862	269.239	380.114	193.59	273.113	95.0772	72.1729	339.243	169.514	357.455	188.766	170.17	180.518	197.879	171.424	24.6619
722.723	112.922	71.0469	209.731	204.815	107.785	317.912	389.301	179.021	277.968	123.272	125.619	333.849	351.309	339.988	264.042	181.308	137.855	162.054	195.343	61.9966
720.906	225.311	78.2244	291.241	309.976	198.195	367.976	391.236	238.845	204.264	174.236	170.832	366.825	391.127	275.395	334.932	235.2	124.521	173.215	196.536	151.709
719.088	332.6	162.695	284.295	311.709	112.108	379.413	330.035	244.772	142.977	185.307	302.868	319.712	345.586	193.79	258.839	291.911	164.894	176.811	188.534	221.638
717.27	345.621	138.919	124.648	274.032	38.6752	210.958	179.74	168.512	34.8848	106.049	272.589	243.25	215.152	94.162	240.067	223.824	41.5495	126.322	97.5657	214.128
715.451	318.158	225.619	142.59	294.744	123.997	151.556	143.095	160.957	80.9577	91.0911	299.888	327.582	300.6	179.923	237.652	146.559	76.6756	169.477	44.1171	163.777
713.631	234.217	107.475	86.4502	296.645	91.3091	166.622	144.036	155.279	97.6336	42.1131	305.827	180.114	239.105	232.014	254.918	92.8408	56.7551	215.002	39.0784	137.989
711.812	198.612	151.751	144.027	409.997	173.904	148.138	185.962	273.579	235.836	81.6068	376.33	119.534	365.565	261.834	272.448	75.8116	51.5628	164.593	93.1066	192.684
709.992	209.889	67.4453	120.177	305.661	266.132	170.884	237.525	251.743	214.354	115.357	340.761	121.822	301.775	138.658	228.7	83.4157	62.3683	94.369	101.185	125.439
708.172	168.883	104.362	106.706	195.401	151.167	209.98	212.576	187.141	154.508	76.2732	321.698	70.2063	188.659	16.6022	132.316	41.4489	37.2115	28.5887	114.248	31.0287
706.35	81.064	-3.49205	52.7244	57.962	-7.79621	160.377	155.931	14.7369	28.4725	24.4754	195.082	90.8827	59.3598	-46.6514	58.1455	27.8472	-39.3796	48.1625	54.31	-80.6986
704.529	-30.8724	6.51617	112.438	-9.17745	28.6854	226.203	27.1184	-29.4857	-70.7638	65.0051	89.6522	158.875	104.512	-10.9069	21.5441	127.69	48.2385	156.667	52.904	-94.1455
702.707	-136.444	-6.78611	57.8093	-27.6679	25.5256	123.177	-53.007	-96.3503	-159.092	30.5411	49.2382	95.9377	-40.5159	43.1981	-20.4959	183.126	82.6148	235.87	73.8835	4.67642
700.885	-120.237	74.27	32.6674	87.1406	50.6544	18.621	-34.7579	-45.2312	-148.135	31.8296	79.7487	117.753	47.2023	28.9872	51.0525	211.742	214.34	173.566	126.852	158.696
699.062	-99.0113	1.9999	-64.6756	96.3885	77.6246	-48.3056	-63.9461	-100.346	-93.3362	-13.9543	68.9381	139.393	39.3329	43.4145	39.518	132.977	199.115	-2.32157	91.0182	119.582
697.238	-41.4348	-6.74174	-1.12163	99.8037	26.2674	-64.2299	-36.3962	-24.3471	-23.4928	2.55398	63.1687	116.655	7.87998	98.6488	51.8759	7.3535	159.959	-209.197	-2.93523	97.8243
695.414	-9.20078	-106.989	2.08446	54.495	11.2296	-27.6727	10.2513	-66.0622	-55.9237	2.3428	38.872	55.8427	-1.00635	83.7355	11.9643	-6.22187	46.4506	-228.409	-164.696	-36.3815
693.592	-43.6712	-136.68	55.9766	21.7198	3.77538	126.176	23.6948	-9.21211	-103.115	-19.1362	59.3991	2.79445	6.64	18.0459	-53.0298	120.068	18.1206	-71.7751	-208.497	-84.1185
691.766	-107.684	-144.492	32.1466	-50.072	-3.89739	78.7205	41.4501	-50.5307	-127.775	-115.207	87.9624	-84.9673	-59.9481	-26.7903	-117.203	82.6422	-70.7291	-6.8981	-242.278	-142.624
689.941	-101.502	-112.981	-54.5505	-104.722	-55.2736	60.1067	-15.4028	-16.5582	-173.255	-226.435	84.1121	-162.58	-116.45	-155.823	-143.553	21.7398	-102.565	5.20324	-198.701	-112.185
688.115	-110.929	-106.542	-136.383	-186.249	-169.818	52.2177	-41.7908	-27.8838	-149.639	-231.79	49.4289	-151.697	-106.981	-133.031	-191.561	-76.7922	-190.258	-19.6817	-153.406	-204.161
686.291	-101.329	-132.183	-109.841	-186.967	-197.131	-23.5268	-63.3466	-27.8815	1.82742	-173.278	-56.5073	-131.466	-41.6897	-38.4575	-156.87	-67.2312	-53.1268	-19.4206	-112.58	-148.574
684.463	-162.883	-187.861	-230.413	-151.609	-182.88	-103.576	-21.7179	-74.5187	-55.4532	-205.291	-154.167	-113.968	-57.4488	-66.5457	-196.801	-131.156	-108.373	-83.7784	-76.686	-203.92
682.637	-290.933	-226.307	-294.41	-115.688	-234.94	-204.887	-33.9835	-127.916	-107.018	-196.136	-217.331	-174.658	-116.083	-137.519	-212.047	-164.937	-186.936	-158.337	-110.785	-262.68
680.811	-349.957	-219.139	-259.029	-104.698	-190.437	-232.766	-79.4238	-194.515	-105.798	-228.019	-210.98	-190.683	-123.414	-187.035	-217.316	-197.57	-252.823	-302.566	-196.877	-311.039
678.982	-356.296	-183.054	-286.534	-125.011	-171.748	-225.597	-172.475	-188.759	-174.128	-249.676	-156.142	-220.177	-238.249	-302.779	-227.032	-233.738	-318.815	-392.432	-240.84	-324.394
677.154	-255.018	-211.391	-284.278	-197.632	-218.295	-190.382	-124.811	-137.645	-255.312	-281.72	-83.5832	-123.584	-190.207	-334.209	-220.135	-243.884	-299.276	-313.259	-224.619	-290.461
675.326	-253.065	-310.824	-290.917	-138.369	-223.001	-207.577	-138.588	-127.903	-248.747	-274.417	-179.702	-176.051	-135.814	-366.778	-236.526	-202.902	-167.798	-181.465	-201.641	-245.806
673.496	-331.196	-387.308	-332.293	-84.2266	-217.003	-173.981	-111.996	-96.2275	-311.895	-329.24	-258.653	-238.28	-183.791	-345.564	-247.073	-171.931	-166.884	-196.172	-146.906	-277.993
671.668	-326.86	-379.311	-381.026	-160.664	-201.325	-227.428	-256.881	-187.326	-256.381	-301.358	-298.913	-338.854	-266.382	-394.969	-285.135	-290.577	-238.663	-268.189	-223.132	-317.677
669.838	-293.968	-357.839	-314.261	-118.089	-190.027	-223.87	-321.866	-240.37	-266.4	-206.284	-351.096	-421.105	-256.787	-383.927	-219.732	-296.749	-289.87	-295.095	-186.552	-277.759
668.008	-310.265	-314.803	-262.325	-122.439	-227.043	-234.872	-324.417	-355.755	-285.555	-83.7361	-361.274	-470.054	-303.251	-363.574	-140.3	-303.081	-370.338	-272.785	-117.816	-268.266
666.176	-155.728	-133.14	-100.375	-28.9979	-135.539	-195.669	-116.628	-281.605	-150.849	-21.0448	-144.131	-222.625	-65.6667	-157.94	26.0096	-189.28	-268.035	-42.6784	7.91782	-87.3179
664.346	-153.448	10.2457	-57.6873	20.5649	-132.231	-182.413	12.9431	-123.455	-4.74517	-25.9171	-82.4424	-140.687	12.2838	-37.1556	89.0157	-64.2274	-146.023	39.1996	-21.8659	2.88086
662.514	-172.234	112.186	-43.4818	5.79109	-45.9826	-80.4439	127.418	8.22999	124.269	-61.372	-10.2851	-102.377	32.6907	148.521	185.644	69.2188	14.6598	64.1778	-53.8249	55.7813
660.682	-141.638	173.008	-67.207	-71.7852	-49.4599	-62.5036	56.3509	23.4516	190.018	-168.323	-38.9748	-21.3951	18.8245	158.856	118.977	24.9384	56.0208	13.782	-161.435	10.9215
658.85	-96.2702	15.7862	-152.026	-55.2437	-98.7982	-183.428	-73.5485	-32.2055	8.42952	-276.263	-137.282	-180.329	-50.5424	55.2523	58.6187	-41.1255	-31.32	-121.841	-180.262	-22.6268
657.016	-205.08	-175.312	-201.27	-140.78	-186.92	-344.035	-181.939	-152.975	-190.297	-309.186	-217.256	-280.993	-252.072	-144.416	-102.887	-130.464	-178.567	-198.512	-215.171	-26.7546
655.182	-142.249	-190.308	-185.476	-153.11	-150.781	-291.447	-163.61	-180.898	-115.438	-215.825	-167.936	-222.854	-173.619	-160.122	-115.334	-160.759	-320.356	-137.294	-187.493	-61.791
653.35	-73.6916	-159.922	-159.319	-199.287	-237.551	-163.726	-172.549	-137.007	-71.5198	-214.16	-159.1	-187.3	-194.548	-170.143	-103.275	-130.194	-370.905	-194.895	-185.322	-9.78244
651.514	-30.7959	-56.5643	-98.8225	-215.423	-221.238	-33.1582	-107.228	-82.918	-21.8015	-180.56	-101.183	-130.646	-160.934	-123.524	0.41491	-57.0307	-375.488	-136.73	-171.516	-12.8933
649.68	-37.5568	52.279	-37.3253	-196.102	-216.046	61.9017	-72.9083	-21.9982	-73.2018	-132.471	-147.598	-31.5173	-112.011	-101.701	-47.417	-26.6361	-361.893	-35.7324	-140.229	-110.328
647.844	-7.26474	99.2498	13.9667	-94.5714	-119.119	83.6931	-121.999	43.3583	-43.8198	-76.3895	-104.408	-27.4498	-98.4184	-65.2915	-100.967	-45.0265	-240.408	22.3986	-113.607	-132.006
646.008	-12.5327	186.883	108.878	83.7906	61.7327	58.2022	-43.2389	167.528	71.9908	62.6549	52.8559	71.2034	-84.0942	-27.9504	-81.0413	-30.5569	-45.6628	161.586	-21.7369	55.5391
644.172	-40.6999	131.649	125.063	142.347	104.836	94.741	-2.16524	137.948	110.5	159.254	93.3677	120.217	27.2149	56.8211	-25.5609	-87.5647	71.0586	183.174	5.73738	99.6663
642.336	6.70551	113.372	180.859	247.231	97.5221	116.025	82.4289	204.966	143.694	157.292	113.017	170.751	97.3196	104.367	60.2372	-46.1385	240.173	85.0674	55.9397	245.87
640.498	91.3645	177.23	225.957	308.217	113.317	100.576	119.061	267.872	238.465	110.008	195.919	201.211	305.577	151.579	216.521	33.3489	247.301	86.3056	114.445	287.596
638.662	140.715	226.444	152.168	301.037	219.172	151.234	245.253	363.09	280.494	161.613	152.656	259.064	420.059	181.572	133.987	99.2547	265.103	144.475	90.1308	281.392
636.824	118.67	258.727	124.167	289.772	262.451	119.504	259.07	361.799	361.507	152.574	101.983	231.719	393.368	222.694	103.257	118.414	186.537	141.694	70.4203	178.744
634.984	174.293	308.316	211.382	368.383	341.679	211.406	324.29	426.838	410.416	173.829	159.455	288.343	427.614	267.331	179.555	181.794	134.629	203.529	175.282	263.369
633.146	57.5428	118.246	117.599	262.978	258.157	110.852	213.816	285.772	161.194	30.1833	67.5212	258.193	224.087	230.708	132.51	143.927	28.9506	95.1308	116.469	180.147
631.307	8.59267	16.4434	2.99133	144.272	217.301	-17.0522	96.0592	275.595	11.0886	-1.14977	59.4515	143.207	100.005	110.747	60.0757	74.2783	18.4748	43.9316	88.2239	126.206
629.467	73.4488	51.2901	25.8926	113.029	225.879	-34.0399	27.7139	311.838	-10.6519	2.28423	148.469	71.0588	103.161	41.4231	171.311	65.7007	29.8029	94.9355	100.982	144.637
627.627	77.2052	38.1478	-45.8831	85.3172	185.494	-42.304	23.4349	302.435	-7.3841	28.3851	109.171	29.9985	24.0008	-20.3521	91.5358	79.0919	72.8408	82.0743	-38.5869	217.587
625.787	163.201	163.09	112.601	180.521	153.423	33.7564	197.9	305.537	118.98	205.369	176.454	18.9394	65.1843	24.2863	238.678	95.0346	129.347	167.303	57.585	287.151
623.945	371.816	397.741	400.938	437.793	321.589	375.479	540.425	552.72	421.008	492.924	427.811	284.683	298.795	275.453	579.684	328.917	341.366	401.664	354.521	472.804
622.104	695.203	679.151	725.441	773.907	734.009	822.984	1010.36	869.468	872.668	988.777	791.717	655.423	641.373	747.056	983.85	687.832	702.27	833.677	912.909	775.791
620.262	1439.62	1332.37	1425.72	1398.98	1481.08	1585.12	1711.89	1565.74	1666.52	1870.63	1476.75	1389.83	1403.52	1494.21	1664.82	1426.44	1432.38	1603.39	1855.77	1469.42
618.42	2304.62	2143.89	2289.35	2268.84	2257.99	2452.27	2459.65	2412.88	2516.95	2709.01	2288.55	2287.43	2292.28	2320.96	2462.01	2307.08	2221.18	2458.14	2741.36	2370.14
616.576	2871.77	2690.58	2861.53	2840.33	2875.78	2972.6	2841.31	2958.48	3039.57	3062.7	2793.86	2854.64	2879.5	2798.15	2859.01	2835.8	2793.26	2926.76	3083.63	2977.39
614.734	3002.8	2890.41	3066.77	2906.61	3007.76	2916.41	2850.75	3045.02	3060.26	2919.84	2855.48	2959.57	2996.72	2809.27	2893.6	2790.55	2900.77	2936.07	2967.29	3127.27
612.891	2634.67	2577.52	2723.06	2553.69	2678.04	2430.89	2518.23	2655.08	2657.79	2310.96	2537.36	2633.64	2643.22	2438.43	2503.77	2384.31	2552.09	2504.75	2294.9	2687.46
611.045	1957.7	2000.38	2134.94	1944.52	2140.69	1899.6	2015.31	2092.85	2026.98	1598.93	1940.95	2027.47	2004.55	1837.76	1890.49	1736.42	2048.54	1933.68	1596.37	2037.77
609.201	1410.44	1461.94	1640.84	1505.28	1692.1	1417.53	1600.52	1650.37	1505.68	1099.84	1380.34	1479.23	1423.22	1364.3	1369.39	1262.38	1520.06	1430.19	1123.12	1548.02
607.355	1017.44	1122.14	1225.87	1226.78	1257.21	1141.98	1201.26	1330.49	1169.55	804.887	967.776	1124.29	1057.89	1085.78	978.146	903.461	1069.94	1149.92	864.315	1224.84
605.51	773.566	934.181	966.847	939.111	1099.75	998.115	929.407	1105.43	911.333	586.29	731.128	783.022	841.458	813.218	725.074	649.514	873.641	993.491	692.304	873.26
603.664	626.353	778.51	714.991	660.826	935.778	749.627	698.396	908.944	649.243	393.832	515.467	635.744	602.994	596.616	579.457	430.574	739.476	842.929	517.743	698.734
601.818	607.423	645.164	527.938	489.205	722.024	540.643	567.787	745.142	598.445	337.98	408.003	512.953	477.47	506.687	488.856	328.863	655.83	679.867	353.608	586.828
599.971	599.752	671.956	508.642	428.378	582.983	509.683	539.867	725.669	582.52	272.844	443.041	546.338	442.249	362.377	531.474	332.42	677.095	689.379	332.373	583.598
598.123	561.904	683.78	533.97	585.694	562.105	453.998	643.114	779.088	599.227	410.901	522.065	600.747	555.673	332.767	628.279	380.601	632.053	657.193	397.477	668.132
596.275	562.282	717.512	544.392	667.935	568.658	420.44	671.737	807.485	610.445	535.91	485.127	682.195	680.148	499.301	677.173	445.029	567.085	681.377	464.491	727.957
594.428	608.177	803.598	753.203	852.65	710.131	613.647	865.859	894.238	652.353	649.821	590.86	779.587	852.381	640.495	778.24	610.538	672.832	792.34	611.68	880.136
592.578	624.547	774.994	843.841	946.767	833.306	735.161	897.472	942.928	631.288	618.361	644.842	781.197	804.997	705.556	767.585	654.684	787.615	740.477	614.679	957.349
590.729	540.729	725.197	823.503	855.407	814.667	784.334	737.425	825.13	610.355	584.895	631.726	643.885	682.752	704.673	714.764	644.871	725.4	645.123	578.693	896.784
588.879	452.298	726.954	730.594	730.468	739.079	782.04	594.233	694.924	457.059	420.126	575.034	447.762	486.347	491.166	564.781	539.035	652.278	618.292	477.129	770.456
587.029	330.192	676.207	607.578	595.447	564.348	642.191	494.479	611.547	324.871	404.052	439.632	350.934	397.816	350.278	493.753	367.469	489.084	500.18	370.408	617.317
585.18	233.487	528.056	417.074	419.242	341.825	392.874	284.326	423.032	45.9547	326.663	190.078	231.041	279.447	247.22	352.303	144.097	288.128	442.224	150.326	428.16
583.328	187.28	429.29	363.703	370.71	240.809	225.252	257.092	387.8	-5.17404	233.677	106.531	177.461	239.853	182.136	317.61	4.37464	185.993	358.707	82.4502	427.637
581.477	140.185	225.173	215.226	235.982	108.225	131.945	119.623	331.028	-11.9202	120.119	43.1075	79.7347	98.0494	98.5576	181.723	-150.627	112.779	140.171	-42.2322	253.463
579.625	137.364	182.115	179.395	150.731	69.8392	222.212	55.3979	313.218	38.9886	139.587	165.38	109.59	-6.69284	102.961	171.917	-78.2032	22.1521	98.3757	-53.4811	198.832
577.771	187.081	216.028	203.514	151.924	99.2219	273.283	162.957	450.26	165.636	106.281	253.119	169.85	-36.1191	104.922	131.148	50.828	77.1541	159.676	-87.0338	207.707
575.92	225.185	211.548	295.651	171.565	137.707	254.457	233.897	416.937	273.884	83.5192	315.842	288.231	4.89057	167.61	102.817	190.893	75.5018	164.934	-114.602	219.899
574.066	199.656	243.379	322.352	283.225	216.726	165.842	236.796	336.43	249.006	88.6872	298.077	284.337	2.21891	108.424	71.2304	229.391	123.873	192.061	-86.9478	284.316
572.213	157.937	221.187	299.128	239.145	246.036	0.46244	228.819	189.619	151.475	48.6206	251.266	152.307	-11.5637	47.417	39.0589	137.718	59.3953	107.349	-1.79904	252.36
570.357	105.354	143.897	169.731	235.046	180.57	-2.36818	148.322	151.009	144.002	12.7421	163.844	37.2061	56.2414	-4.04005	-10.5178	24.2032	26.8639	21.3684	32.4573	221.841
568.504	56.0913	91.2678	138.025	166.035	50.3942	101.865	98.5412	143.324	31.106	138.901	98.7597	-87.4972	96.0986	22.853	-31.2257	-80.4215	-25.264	-20.378	80.7079	223.625
566.648	72.3265	119.299	219.895	171.437	-51.7789	173.22	213.286	253.162	42.1808	237.557	110.403	-59.1998	227.105	127.595	75.7708	-78.125	82.91	83.445	129.688	200.645
564.793	81.0161	96.0031	242.537	218.588	-47.6009	313.533	292.575	259.392	68.1307	301.29	97.8459	42.9089	290.838	196.484	190.383	1.12618	142.199	207.362	152.294	126.971
562.936	93.1907	251.795	264.085	340.228	145.84	451.738	304.499	351.126	130.418	338.749	141.3	160.182	308.472	209.186	331.692	66.8868	329.852	370.272	188.328	170.304
561.08	154.464	214.177	262.704	324.675	298.164	426.053	300.307	298.034	81.5004	293.82	155.74	201.552	257.474	183.275	343.024	114.941	342.466	468.167	203.407	119.834
559.223	332.412	242.28	289.623	453.504	485.464	383.091	275.2	357.738	230.975	281.272	220.672	260.368	287.532	215.622	398.157	255.17	371.287	481.55	229.207	238.759
557.365	417.727	200.241	383.232	446.776	516.212	353.793	247.3	319.018	193.308	283.061	140.81	221.722	305.259	235.199	400.317	235.365	303.05	350.246	200.683	229.817
555.508	471.497	292.69	463.269	498.111	515.688	308.969	274.105	433.637	243.797	259.264	165.318	301.231	334.876	331.389	405.707	283.953	343.21	295.744	207.663	238.05
553.648	444.361	387.187	483.059	507.733	447.044	295.293	279.296	451.508	320.402	225.124	182.772	373.792	351.415	399.26	420.529	295.797	311.861	317.397	256.906	256.546
551.791	311.127	462.42	407.318	385.328	294.84	343.529	209.445	412.192	260.816	125.547	159.325	349.434	279.031	231.646	353.221	213.784	275.568	294.416	224.813	231.558
549.932	65.9588	339.194	194.782	178.795	126.027	236.037	147.148	246.627	174.922	-24.0118	82.977	196.325	173.899	96.6964	155.685	134.85	112.894	284.259	107.345	276.273
548.07	78.2326	302.084	98.0546	181.049	101.27	169.993	117.452	202.731	136.108	-36.7713	46.1008	153.828	99.5871	77.0659	85.1835	114.468	-3.93567	174.142	83.2436	377.126
546.211	144.072	218.443	58.6822	107.801	61.3525	79.8931	104.084	148.941	14.8241	-64.9571	-15.1238	106.616	98.5739	51.6406	120.022	84.8325	-81.4246	17.3515	38.451	337.959
544.35	146.768	200.682	20.1902	155.003	107.714	14.5156	103.06	245.194	-76.8488	-2.56416	-25.787	120.549	88.5983	-13.9738	117.406	83.7253	-46.9398	-15.5927	23.6862	273.783
542.488	193.845	241.632	111.701	152.59	192.796	-1.69067	92.2734	225.216	-32.3877	73.8375	27.2875	167.062	136.252	6.70944	182.275	127.3	100.805	62.1646	65.73	165.575
540.627	169.421	176.585	118.955	45.7748	271.148	101.821	72.7502	202.657	20.0255	54.8847	21.4859	140.672	110.829	-54.2734	119.788	131.856	250.821	77.4264	115.909	-12.261
538.766	-23.3609	54.7402	38.7301	-37.8975	206.766	93.3039	22.7873	11.1792	74.8449	19.9214	0.00303	45.3	108.771	-116.85	4.82598	102.422	265.557	78.6184	63.2393	-68.6888
536.902	-69.4691	-45.6646	-8.23498	-65.4126	151.236	29.1394	-26.1619	-55.4823	-11.1593	-24.9738	5.10254	1.77182	2.60834	-131.8	-80.3231	-55.3248	145.891	-28.8699	83.6082	-51.8726
535.039	-32.5019	-157.812	-122.887	-117.958	39.432	-29.499	-96.0591	-120.104	-137.347	-131.893	-41.2308	-53.345	-50.935	-127.884	-163.702	-85.6154	4.61856	-102.546	11.8541	-56.2518
533.176	-54.5074	-205.118	-160.075	-99.6205	-3.40623	28.5836	-49.9137	-97.4116	-224.532	-108.442	-118.423	-41.2868	-55.2453	-175.963	-175.515	-125.331	-84.0773	-77.2825	-9.78384	33.6504
531.312	-57.1421	-121.908	-1.47928	-113.397	68.4362	48.0688	20.4757	-1.60742	-173.3	-57.5459	-44.9355	72.4807	40.0567	-69.4306	8.34679	-26.8514	-60.274	-39.0309	-43.0249	38.6543
529.447	15.4744	-14.339	115.835	-36.1312	155.185	167.051	30.1164	145.112	23.0937	19.4587	50.6503	153.472	96.5053	101.944	101.83	126.026	66.6239	48.1559	-9.39704	146.527
527.584	-23.5081	47.2391	232.858	38.6034	60.8695	175.519	42.3014	137.315	83.649	70.932	106.617	202.004	143.811	114.843	85.2901	149.267	80.2606	80.8952	-47.4791	127.36
525.719	-45.6568	51.2576	255.42	-13.6852	37.2617	41.6587	-16.4148	97.4541	77.8072	80.9532	117.119	134.702	25.0951	55.0009	16.8648	44.7291	-4.94046	45.7187	-72.7104	111.483
523.852	-35.54	-25.711	92.081	-48.27	-2.17665	-16.5321	-99.1872	29.0474	19.4481	-25.5048	63.4683	-45.2493	-35.7288	17.1727	-76.8391	-4.13123	-100.077	-2.48657	-137.049	17.1682
521.986	-32.4829	-83.9389	-10.6046	-76.7057	1.02233	-61.753	-77.5229	-9.26778	-29.1323	-60.5052	-11.3415	-79.0209	-106.416	-41.5056	-65.8088	-93.0628	-178.425	-11.4911	-142.97	-12.665
520.119	-17.1627	-40.282	-43.242	-75.4495	135.556	-147.632	-31.9515	70.2953	17.0238	-50.7103	1.95326	-51.9018	-58.3427	-13.9283	93.7198	-136.207	-128.442	-7.16533	-79.4241	1.0742
518.252	47.3306	-14.6824	0.10198	1.91121	211.857	-97.0198	-29.4611	95.3217	123.557	9.2741	38.4019	-18.8946	-0.0149	45.8803	201.573	-111.562	-39.8245	38.1603	-60.1993	61.4594
516.385	20.3347	-11.8402	2.41936	35.375	159.199	-71.4735	-33.1904	112.577	83.3132	-27.2406	28.2281	31.7589	12.2461	-37.835	124.967	-124.396	-54.1437	59.9866	-118.495	11.6122
514.516	-18.5909	-21.3408	-8.89563	42.1513	72.9638	-83.5427	-40.3648	82.0179	108.648	-13.7179	-59.1453	-5.07965	12.7347	-115.663	13.9858	-95.341	-22.3831	31.7364	-139.362	49.4105
512.648	-50.6715	8.20443	-77.2254	-12.7204	-21.8666	-64.9827	-39.5726	15.595	9.77956	-87.5623	-35.943	-99.4389	5.21528	-74.0328	-6.0755	-47.3311	-58.7994	-75.3334	-146.447	7.98733
510.779	5.20717	15.1672	-44.752	11.1572	-72.674	2.51826	30.9822	19.3952	32.7174	-124.386	11.9956	-56.0109	-73.6319	-92.6949	-26.012	-16.0127	-76.1332	-69.7502	-45.8548	-72.7391
508.91	31.3	54.2804	-15.5876	-9.05289	-85.9639	46.5992	107.227	53.7726	38.6009	-123.282	-1.10606	-33.0272	-95.3902	-41.6962	-43.3375	-24.5808	0.37541	-7.01855	62.4243	-69.6185
507.039	-44.2091	-16.6737	4.23947	-30.1012	-133.804	129.806	102.117	-100.004	4.66648	-118.501	-54.8986	-64.0097	-132.898	16.1009	-46.4885	-71.2872	13.7396	-55.4151	109.6	-139.169
505.168	-149.423	-74.2699	-108.207	-53.7917	-174.974	48.7278	23.3816	-162.121	-63.4121	-73.027	-110.438	-84.674	-206.957	-46.2498	-96.8014	-91.9321	-4.00933	-51.7426	27.5724	-132.309
503.299	-165.991	-159.751	-156.236	-73.8339	-141.888	-63.6412	-53.97	-209.778	-109.51	15.2907	-193.847	-81.2774	-175.596	-34.3404	-82.8919	-87.8844	78.3133	-51.9448	-45.2915	-8.66482
501.426	-196.394	-98.533	-221.762	-108.831	-73.5339	-146.353	-44.5815	-212.064	-201.136	30.4714	-130.379	-90.9676	-104.15	47.0283	-23.4138	-59.6297	90.5802	-116.281	-107.482	63.9024
499.555	-105.045	-88.651	-108.203	33.5893	-57.4795	-71.6255	-3.09725	-96.3275	-42.0309	65.0958	-18.403	-30.0648	-6.08814	96.1488	-48.4595	18.358	96.2481	-16.6758	-39.3437	88.9481

## Sheet: Fig. 3c
Site number	Intensity
1	15618.5
2	16406.2
3	16614.3
4	16312.7
5	21909.6
6	21107.4
7	18932.7
8	24073.8
9	22339
10	12912.9
11	15332.7
12	21465.7
13	19949.6
14	19410.8
15	20004.9
16	21783.2
17	15714.7
18	16179.6
19	19662.4
20	11495.5
21	15305
22	15737
23	18976.1
24	24228
25	18719.3
26	20709.6
27	17403.4
28	25904.8
29	17280.8
30	12376.8
31	21158.8
32	21098.2
33	21565.8
34	21345.8
35	21353.8
36	25269.9
37	15419.6
38	16462.8
39	16246.8
40	23465.3
41	19883.7
42	15746.3
43	15835.8
44	20426.4
45	16150.7
46	20531.8
47	22797.4
48	13475.3
49	19476.7
50	15581.6
51	4163.79
52	19294.9
53	20384.3
54	21328.7
55	20106.3
56	16826.4
57	24646.8
58	14245.9
59	18484.8
60	15727.8
61	25318.6
62	19628.2
63	13364.7
64	19238.3
65	18463.7
66	18141
67	19291
68	23809.1
69	20354
70	24256.9
71	20218.3
72	17510
73	18467.7
74	12362.3
75	14380.3
76	19424
77	23367.8
78	16346.9
79	26853.2
80	9320.78
81	18554.6
82	19074.9
83	24051.5
84	15521
85	14397.4
86	19914
87	20414.6
88	18603.4
89	21420.9
90	20865.1
91	9629.01
92	25612.4
93	16564.3
94	25460.9
95	18963
96	18366.3
97	15135.1
98	25741.5
99	23271.7
100	13342.3
101	25995.7
102	13367.3
103	19251.4
104	17921
105	18582.3
106	18092.3
107	21324.8
108	19213.2
109	20381.6
110	23838.1
111	18310.9
112	17323
113	11299.3
114	20086.6
115	18218.7
116	17328.3
117	27880.7
118	18661.3
119	17849.9
120	19856.1
121	18451.9
122	13641.3
123	17217.6
124	20859.8
125	17287.4
126	16909.4
127	25148.7
128	12615.2
129	13524.1
130	19545.2
131	11238.7
132	12345.2
133	15845.1
134	19280.4
135	20136.6
136	25775.7
137	23929
138	17676
139	18035.6
140	22073
141	13478
142	16970
143	19791.5
144	19279.1
145	19467.5
146	19799.4
147	18075.1
148	19463.5
149	28963.4
150	21107.4
151	23544.3
152	19650.6
153	16020.3
154	16541.9
155	18793
156	15531.6
157	16007.1
158	17379.6
159	23599.6
160	10095.3
161	14692.5
162	12901
163	16689.4
164	14516
165	29386.3
166	10422
167	11275.6
168	19464.8
169	17918.4
170	21324.8
171	14709.6
172	9341.85
173	13561
174	17693.1
175	21360.3
176	22050.6
177	24058
178	21447.3
179	29079.4
180	15565.8
181	13209.3
182	16252.1
183	14761
184	19106.5
185	19592.6
186	16410.2
187	27622.5
188	17295.3
189	14357.9
190	20829.5
191	17658.9
192	21036.3
193	14883.5
194	15502.6
195	17444.2
196	22827.7
197	20367.1
198	10429.9
199	21373.5
200	24840.5
201	15727.8
202	20188
203	10842.2
204	14725.4
205	15796.3
206	20751.8
207	19841.6
208	14875.6
209	21341.9
210	19219.8
211	18187.1
212	19128.9
213	17807.7
214	18951.1
215	20716.2
216	18865.5
217	20510.7
218	20679.3
219	14473.8
220	14728
221	26479.1
222	17666.8
223	18226.6
224	13416.1
225	12854.9
226	27397.2
227	15760.8
228	22955.5
229	18598.1
230	15100.8
231	23367.8
232	16659.1
233	19351.5
234	16418.1
235	27148.3
236	19875.8
237	16331.1
238	23114.9
239	22644.6
240	16914.7
241	21992.6
242	10956.8
243	18238.5
244	21600.1
245	25972
246	20177.5
247	24488.8
248	18164.7
249	18148.9
250	18258.2
251	20398.8
252	17072.7
253	13342.3
254	18959
255	17345.4
256	22942.3
257	19638.7
258	21955.7
259	14397.4
260	16970
261	21615.9
262	16418.1
263	22427.3
264	24004
265	13265.9
266	21265.5
267	20936.2
268	12416.3
269	17192.6
270	14137.9
271	11407.3
272	26339.5
273	10927.8
274	23346.7
275	14604.2
276	24055.4
277	19812.6
278	15955.7
279	22526.1
280	18258.2
281	25210.6
282	20265.7
283	21662
284	12445.3
285	16352.2
286	16044
287	18513.8
288	16763.2
289	21204.9
290	21689.6
291	10643.3
292	22148
293	16909.4
294	18984
295	20045.7
296	17639.1
297	23718.2
298	17939.5
299	17653.6
300	22076.9
301	20379
302	23088.6
303	22968.7
304	11946
305	25968
306	16159.9
307	12865.5
308	19036.7
309	10199.4
310	10863.3
311	21829.3
312	17427.1
313	14589.7
314	18396.6
315	20551.6
316	19090.7
317	14456.7
318	16792.2
319	10237.6
320	18318.8
321	25806
322	16119
323	21519.7
324	18488.8
325	18797
326	20382.9
327	24209.5
328	18550.7
329	17298
330	17552.2
331	16395.7
332	13153.9
333	22743.4
334	16585.3
335	17353.3
336	10445.7
337	23213.7
338	11180.7
339	9045.48
340	17871
341	17375.7
342	15718.6
343	16576.1
344	19480.6
345	16979.2
346	15804.2
347	23560.1
348	17107
349	20585.8
350	21121.9
351	23078
352	14782
353	17766.9
354	17602.3
355	17628.6
356	17047.7
357	19233
358	20294.7
359	23029.3
360	32574
361	16825.1
362	14357.9
363	14929.6
364	17255.8
365	24187.1
366	24538.8
367	16836.9
368	20314.4
369	10997.6
370	19983.8
371	13134.2
372	17045.1
373	18226.6
374	16129.6
375	12566.5
376	24795.7
377	15476.2
378	25254.1
379	14240.7
380	18611.3
381	23166.3
382	13273.8
383	33813.5
384	20402.7
385	18342.5
386	20476.5
387	13034.1
388	11391.5
389	20347.4
390	22744.8
391	23838.1
392	17330.9
393	11462.6
394	19701.9
395	21652.8
396	20682
397	17823.6
398	16148
399	18509.8
400	10659.1
401	16739.5
402	23238.7
403	11014.7
404	19911.4
405	14214.3
406	23045.1
407	17770.9
408	20850.6
409	14905.9
410	19975.9
411	22071.6
412	15881.9
413	23020.1
414	11092.5
415	14899.3
416	15353.7
417	18415
418	14207.7
419	16678.9
420	24803.6
421	18116
422	17288.8
423	25433.2
424	10643.3
425	19350.2
426	17943.4
427	19476.7
428	17843.3
429	14595
430	16983.2
431	11035.8
432	23275.6
433	20728.1
434	22385.1
435	23689.2
436	20255.2
437	18001.4
438	22369.3
439	16487.9
440	10798.7
441	27538.2
442	22761.9
443	19626.9
444	9704.09
445	14450.1
446	13464.8
447	17836.7
448	14879.5
449	24109.4
450	16792.2
451	15713.3
452	16943.6
453	23838.1
454	21125.9
455	18487.4
456	10701.2
457	12898.4
458	17009.5
459	19820.5
460	17161
461	25584.7
462	12905
463	14325
464	22676.3
465	14597.6
466	17765.6
467	16029.5
468	11114.9
469	12164.7
470	12034.3
471	21148.3
472	17961.9
473	28133.6
474	12962.9
475	20563.4
476	18050.1
477	20903.3
478	22765.8
479	14729.4
480	15268.1
481	19049.9
482	12478.2
483	16665.7
484	16236.3
485	15056
486	24388.7
487	18247.7
488	17583.8
489	24226.6
490	9264.14
491	22964.7
492	20114.2
493	16287.7
494	14592.4
495	19989.1
496	19500.4
497	17950
498	21760.8
499	17635.2
500	12299.1
501	24646.8
502	24141
503	20907.2
504	17791.9
505	18256.9
506	16570.9
507	22752.7
508	13478
509	21133.8
510	18678.4
511	17689.2
512	18192.4
513	23981.6
514	23508.8
515	16556.4
516	17965.8
517	18965.6
518	17910.5
519	11193.9
520	17035.8
521	22595.9
522	19592.6
523	13766.5
524	16021.6
525	20039.1
526	17246.6
527	11403.3
528	29684
529	15791.1
530	23280.9
531	22891
532	22016.3
533	20780.8
534	10325.8
535	17806.4
536	19180.3
537	22818.5
538	22954.2
539	18746.9
540	19729.6
541	24347.8
542	24177.9
543	27849.1
544	18424.2
545	13007.7
546	9862.16
547	14529.1
548	15804.2
549	10714.4
550	22029.5
551	17150.4
552	16570.9
553	18321.5
554	18583.6
555	11375.7
556	20768.9
557	15679.1
558	17400.7
559	12441.3
560	17084.6
561	15835.8
562	13995.7
563	16134.9
564	15639.6
565	23146.5
566	16981.8
567	18965.6
568	17478.4
569	18473
570	15889.8
571	12662.6
572	16306.1
573	20962.5
574	23710.3
575	9341.85
576	17736.6
577	23179.4
578	20919.1
579	16549.8
580	18367.6
581	16736.8
582	14439.6
583	16703.9
584	22244.2
585	23249.3
586	22358.8
587	14381.6
588	23454.7
589	11155.7
590	22902.8
591	19788.9
592	15709.4
593	10958.1
594	13629.5
595	17736.6
596	21449.9
597	15951.8
598	19975.9
599	21767.4
600	23182.1
601	14218.3
602	19404.2
603	20309.2
604	15581.6
605	24395.3
606	21331.4
607	22188.9
608	24844.4
609	18635
610	22474.7
611	21010
612	20091.8
613	19474.1
614	17531.1
615	14172.2
616	18969.5
617	18421.6
618	23378.3
619	15539.5
620	17298
621	20180.1
622	11845.9
623	14834.7
624	14721.5
625	14302.6
626	15377.4
627	19285.7
628	22881.7
629	24935.3
630	16557.7
631	11975
632	10045.3
633	17934.2
634	18544.1
635	22942.3
636	18073.8
637	15996.5
638	16444.4
639	15610.6
640	25651.9
641	23403.4
642	21750.2
643	17492.9
644	17225.5
645	22177
646	18463.7
647	22244.2
648	20163
649	21036.3
650	15117.9
651	24542.8
652	13142.1
653	18276.7
654	26141.9
655	27849.1
656	22021.6
657	5338.77
658	23859.1
659	23274.3
660	23557.5
661	24304.4
662	24769.3
663	21820.1
664	15226
665	17811.7
666	15301
667	15889.8
668	15264.2
669	20068.1
670	16394.3
671	20439.6
672	8355.24
673	23328.3
674	22287.7
675	11558.8
676	10012.3
677	16709.2
678	17485
679	18906.3
680	18961.6
681	16437.8
682	10512.9
683	20559.5
684	17398.1
685	16984.5
686	27002.1
687	15605.3
688	15522.3
689	17662.8
690	16419.4
691	25287
692	15029.7
693	17587.8
694	22736.9
695	22819.8
696	20036.5
697	18080.4
698	24151.6
699	14223.5
700	17388.9
701	21403.8
702	19467.5
703	16211.3
704	17900
705	23818.3
706	11022.7
707	18702.2
708	18777.2
709	25043.3
710	15426.2
711	16237.6
712	18500.6
713	12959
714	17502.1
715	20638.5
716	23722.1
717	20646.4
718	18434.8
719	16544.5
720	15178.5
721	11489
722	16696
723	16647.3
724	16599.8
725	13045.9
726	15158.8
727	15979.4
728	16123
729	26513.4
730	15855.6
731	17900
732	18425.5
733	17208.4
734	16134.9
735	15568.4
736	21316.9
737	22345.6
738	23249.3
739	10921.2
740	26481.8
741	20714.9
742	22783
743	29183.4
744	14836.1
745	25501.7
746	16204.7
747	17170.2
748	22285
749	18420.3
750	23637.8
751	21991.3
752	25782.3
753	17536.4
754	21384
755	23857.8
756	20605.6
757	16543.2
758	20263.1
759	23665.5
760	14745.2
761	24162.1
762	16888.3
763	17839.4
764	15207.5
765	14678
766	22628.8
767	17232.1
768	17902.6
769	19867.9
770	17064.8
771	17492.9
772	28668.4
773	23142.6
774	17267.7
775	23707.7
776	16630.1
777	14625.3
778	16503.7
779	22865.9
780	20620
781	23715.6
782	15912.2
783	17319
784	16188.9
785	18629.7
786	26791.3
787	13605.8
788	21434.1
789	18321.5
790	24930.1
791	16605.1
792	14506.7
793	13235.6
794	19052.5
795	14911.1
796	25082.9
797	22207.3
798	19783.6
799	22312.7
800	11209.7
801	14730.7
802	22341.7
803	18123.9
804	12943.2
805	14238
806	19023.6
807	17045.1
808	19576.8
809	26012.8
810	19048.6
811	15083.7
812	22532.7
813	28480
814	24455.8
815	19624.2
816	16555.1
817	20628
818	21081.1
819	11054.3
820	16540.6
821	17791.9
822	11898.6
823	10605.1
824	16768.4
825	17193.9
826	16021.6
827	16631.5
828	18346.5
829	24170
830	20787.3
831	24017.2
832	16179.6
833	19040.7
834	13530.7
835	21136.4
836	19160.5
837	15588.2
838	13738.8
839	16864.6
840	15273.4
841	18827.3
842	21660.7
843	17797.2
844	14168.2
845	11257.1
846	15618.5
847	15232.5
848	14977
849	24000.1
850	13093.3
851	14012.8
852	23155.7
853	11454.7
854	23021.4
855	16361.4
856	19890.3
857	14298.6
858	13119.7
859	11352
860	15348.5
861	12376.8
862	14230.1
863	15716
864	16548.5
865	18104.1
866	24541.5
867	13381.8
868	10947.6
869	19413.5
870	18512.5
871	22325.9
872	16855.4
873	20311.8
874	19055.2
875	10951.5
876	18338.6
877	20332.9
878	21426.2
879	31865.3
880	16146.7
881	15958.3
882	28653.9
883	20552.9
884	16809.3
885	19217.2
886	17824.9
887	16123
888	17379.6
889	17039.8
890	11979
891	21435.4
892	26232.8
893	26510.7
894	17847.3
895	20350
896	18280.6
897	13450.3
898	17694.5
899	19366
900	29543
901	9814.74
902	18732.4
903	20953.3
904	12945.8
905	19593.9
906	19549.1
907	17759
908	15756.8
909	18046.2
910	18715.3
911	18392.6
912	15780.5
913	17535.1
914	17498.2
915	15684.4
916	16563
917	19857.4
918	21702.8
919	15903
920	11832.8
921	18033
922	18021.1
923	22577.5
924	22365.4
925	18141
926	17442.9
927	16844.8
928	17986.9
929	21789.8
930	24723.2
931	16631.5
932	18538.8
933	20339.5
934	21713.4
935	15461.7
936	20614.8
937	17781.4
938	17075.4
939	19630.8
940	20281.5
941	23247.9
942	23461.3
943	23113.6
944	18425.5
945	20464.6
946	18826
947	16921.2
948	14473.8
949	19765.2
950	20284.2
951	19813.9
952	16589.3
953	17490.3
954	20579.2
955	24371.5
956	14105
957	17197.9
958	8890.04
959	23668.1
960	14289.4
961	19989.1
962	15659.3
963	20508.1
964	10670.9
965	15639.6
966	14764.9
967	25716.4
968	21867.5
969	17581.2
970	20062.9
971	18960.3
972	12185.8
973	17087.2
974	17773.5
975	22358.8
976	21502.6
977	24174
978	15917.5
979	10585.3
980	18961.6
981	10418
982	17244
983	20421.1
984	12097.5
985	24457.2
986	19118.4
987	11162.3
988	15181.2
989	16759.2
990	7999.59
991	20105
992	20392.2
993	20819
994	18300.4
995	25313.4
996	25611.1
997	24101.5
998	19499.1
999	24117.3
1000	18616.5
1001	21087.7
1002	13283
1003	27347.2
1004	18696.9
1005	20923
1006	21955.7
1007	11200.5
1008	26311.8
1009	22551.1
1010	13101.3
1011	23153.1
1012	21094.3
1013	20242
1014	16541.9
1015	22461.5
1016	17921
1017	14051
1018	14157.7
1019	17691.8
1020	12139.7
1021	24976.2
1022	16311.4
1023	16174.4
1024	25670.3
1025	15381.4
1026	20311.8
1027	15223.3
1028	14472.5
1029	8151.07
1030	15256.3
1031	19982.5
1032	20954.6
1033	16472.1
1034	15073.2
1035	19236.9
1036	19072.3
1037	14895.3
1038	23037.2
1039	21094.3
1040	8770.17
1041	22657.8
1042	19861.3
1043	5338.77
1044	18266.1
1045	23369.1
1046	14780.7
1047	20599
1048	19491.2
1049	15608
1050	15971.5
1051	20907.2
1052	24960.3
1053	23328.3
1054	18565.2
1055	13446.4
1056	21556.6
1057	18532.2
1058	15834.5
1059	23217.6
1060	10970
1061	20647.7
1062	10992.4
1063	20234.1
1064	26610.8
1065	24718
1066	10499.7
1067	29453.4
1068	16186.2
1069	20090.5
1070	18422.9
1071	21908.3
1072	19319.9
1073	23503.5
1074	17180.7
1075	18390
1076	19437.2
1077	14761
1078	11964.5
1079	11454.7
1080	10588
1081	11022.7
1082	23238.7
1083	16750
1084	17519.3
1085	25326.5
1086	15817.4
1087	15617.2
1088	18359.7
1089	19712.5
1090	22718.4
1091	25044.7
1092	16581.4
1093	13954.8
1094	26037.8
1095	14145.8
1096	19155.3
1097	24608.6
1098	19869.2
1099	16499.7
1100	17682.6
1101	20597.7
1102	22898.9
1103	24309.6
1104	15976.8
1105	21456.5
1106	23126.8
1107	15930.7
1108	20168.2
1109	18837.8
1110	12034.3
1111	18982.7
1112	10599.8
1113	21478.9
1114	15189.1
1115	21418.3
1116	23428.4
1117	21532.9
1118	8675.33
1119	16054.5
1120	21874.1
1121	15161.4
1122	18578.3
1123	13640
1124	21667.3
1125	15967.6
1126	18641.6
1127	15091.6
1128	20130
1129	11425.7
1130	15136.4
1131	15743.6
1132	7690.04
1133	18650.8
1134	14214.3
1135	15476.2
1136	15407.7
1137	10062.4
1138	17245.3
1139	13981.2
1140	17188.6
1141	21372.2
1142	16011
1143	22137.5
1144	17830.1
1145	12876
1146	16682.8
1147	16931.8
1148	11636.5
1149	23112.3
1150	22649.9
1151	21247.1
1152	22451
1153	17867
1154	19849.5
1155	10734.2
1156	18187.1
1157	17471.8
1158	19790.2
1159	12119.9
1160	16224.4
1161	18420.3
1162	17823.6
1163	19388.4
1164	17192.6
1165	21120.6
1166	18026.4
1167	25271.2
1168	17132
1169	18512.5
1170	20938.8
1171	20542.3
1172	21511.8
1173	17091.2
1174	15438
1175	20750.5
1176	23383.6
1177	20505.4
1178	18808.8
1179	22361.4
1180	23946.1
1181	10869.9
1182	15615.9
1183	12862.8
1184	14381.6
1185	9465.67
1186	20591.1
1187	14207.7
1188	10516.8
1189	20091.8
1190	14242
1191	11579.8
1192	23795.9
1193	18645.5
1194	25318.6
1195	17495.6
1196	22030.8
1197	9862.16
1198	18146.3
1199	13829.7
1200	15514.4
1201	21045.5
1202	9549.98
1203	19791.5
1204	17735.3
1205	13696.6
1206	22350.9
1207	20277.6
1208	17307.2
1209	14418.5
1210	17103
1211	21950.5
1212	18378.1
1213	23100.4
1214	17242.7
1215	17278.2
1216	15912.2
1217	19248.8
1218	28726.3
1219	20031.2
1220	17898.6
1221	20433
1222	18408.4
1223	18087
1224	15157.5
1225	16407.5
1226	11772.2
1227	18538.8
1228	16833
1229	21535.5
1230	22112.5
1231	11615.4
1232	14544.9
1233	25146.1
1234	13479.3
1235	16443.1
1236	14695.1
1237	23124.1
1238	8065.45
1239	18202.9
1240	24279.3
1241	20073.4
1242	13300.2
1243	16465.5
1244	17670.8
1245	19729.6
1246	19712.5
1247	20944.1
1248	13962.7
1249	24936.6
1250	17984.3
1251	16357.5
1252	22806.7
1253	15710.7
1254	19899.5
1255	16005.8
1256	19198.7
1257	20210.4
1258	15011.2
1259	24515.1
1260	18530.9
1261	17047.7
1262	17071.4
1263	20493.6
1264	23244
1265	17514
1266	20332.9
1267	20721.5
1268	14095.8
1269	22252.1
1270	9989.94
1271	21226
1272	23101.7
1273	14593.7
1274	17458.7
1275	15862.2
1276	22033.4
1277	11652.3
1278	12220
1279	20604.2
1280	19844.2
1281	28279.8
1282	14675.4
1283	15407.7
1284	20820.3
1285	23005.6
1286	19669
1287	16883
1288	22034.8
1289	20438.3
1290	21158.8
1291	15261.5
1292	19877.1
1293	16391.7
1294	16050.5
1295	18565.2
1296	19578.1
1297	21195.7
1298	17199.2
1299	21269.4
1300	17319
1301	26440.9
1302	25410.8
1303	21247.1
1304	14249.9
1305	18467.7
1306	18613.9
1307	26102.4
1308	19434.5
1309	25169.8
1310	15888.5
1311	18422.9
1312	15808.2
1313	15963.6
1314	18775.9
1315	11138.6
1316	15855.6
1317	23653.6
1318	15038.9
1319	19618.9
1320	15488.1
1321	14218.3
1322	11020
1323	23714.2
1324	17662.8
1325	19588.7
1326	18461.1
1327	21502.6
1328	19845.5
1329	21586.9
1330	29168.9
1331	17810.4
1332	17644.4
1333	17383.6
1334	19592.6
1335	27198.3
1336	14314.4
1337	14857.1
1338	17715.5
1339	13478
1340	17391.5
1341	21189.1
1342	24998.5
1343	24945.9
1344	18972.2
1345	21679.1
1346	20491
1347	18235.8
1348	21950.5
1349	20066.8
1350	10960.7
1351	22639.4
1352	18023.8
1353	26617.4
1354	20899.3
1355	17286.1
1356	22735.5
1357	23744.5
1358	13687.4
1359	16179.6
1360	20305.2
1361	22003.1
1362	10350.9
1363	23117.5
1364	16701.3
1365	18375.5
1366	20139.3
1367	18835.2
1368	17428.4
1369	18658.7
1370	14595
1371	17469.2
1372	13700.6
1373	12357
1374	17407.3
1375	18189.7
1376	19912.7
1377	24056.7
1378	22435.2
1379	13468.8
1380	17811.7
1381	16249.5
1382	17578.5
1383	20865.1
1384	10719.7
1385	12708.7
1386	16595.9
1387	8423.74
1388	21463.1
1389	11838
1390	19605.8
1391	20402.7
1392	17282.2
1393	11112.2
1394	16466.8
1395	22453.6
1396	14871.6
1397	17059.6
1398	10512.9
1399	18470.3
1400	22595.9
1401	17871
1402	17511.4
1403	18797
1404	18011.9
1405	18264.8
1406	20081.3
1407	17701
1408	12307
1409	18542.8
1410	27451.2
1411	21560.6
1412	20060.2
1413	10589.3
1414	14226.2
1415	21195.7
1416	15299.7
1417	22609.1
1418	20508.1
1419	17340.1
1420	11491.6
1421	14626.6
1422	11979
1423	16451
1424	17716.9
1425	16705.2
1426	10373.3
1427	16862
1428	21842.4
1429	22880.4
1430	23757.7
1431	20621.4
1432	19604.5
1433	18378.1
1434	10836.9
1435	10888.3
1436	23856.5
1437	18903.7
1438	20400.1
1439	21066.6
1440	19068.3
1441	19821.8
1442	24250.4
1443	12139.7
1444	18677.1
1445	17561.4
1446	17507.4
1447	23153.1
1448	24802.3
1449	15555.3
1450	16487.9
1451	20729.4
1452	18467.7
1453	18015.9
1454	22703.9
1455	17752.4
1456	16157.2
1457	20144.5
1458	23797.2
1459	15847.7
1460	14703
1461	19181.6
1462	18600.7
1463	21751.6
1464	21752.9
1465	18413.7
1466	9439.33
1467	19225.1
1468	15451.2
1469	23150.5
1470	14866.4
1471	17000.3
1472	19251.4
1473	10689.4
1474	18827.3
1475	18440
1476	14464.6
1477	19572.8
1478	19373.9
1479	16564.3
1480	24711.4
1481	11977.6
1482	15731.8
1483	12278
1484	27713.4
1485	19450.3
1486	18361
1487	19537.3
1488	16235
1489	23856.5
1490	20006.2
1491	15959.7
1492	17341.4
1493	20975.7
1494	17529.8
1495	15608
1496	20202.5
1497	15128.5
1498	18287.2
1499	22127
1500	18940.6
1501	20581.8
1502	12881.3
1503	17569.3
1504	18250.3
1505	16852.7
1506	14219.6
1507	12557.2
1508	9989.94
1509	18075.1
1510	22049.3
1511	22779
1512	21573.7
1513	21214.1
1514	17033.2
1515	21199.6
1516	19302.8
1517	10941
1518	17029.3
1519	22017.6
1520	11867
1521	20796.6
1522	25914
1523	14045.7
1524	25562.3
1525	27002.1
1526	14467.2
1527	18025.1
1528	15779.2
1529	24105.5
1530	25729.6
1531	16448.4
1532	10341.6
1533	17874.9
1534	16917.3
1535	17208.4
1536	15098.2
1537	20139.3
1538	15323.4
1539	19456.9
1540	14705.6
1541	13268.5
1542	10810.6
1543	15862.2
1544	14459.3
1545	16933.1
1546	12968.2
1547	21331.4
1548	10670.9
1549	15543.4
1550	26568.7
1551	23956.6
1552	12466.3
1553	13823.1
1554	18131.8
1555	15469.6
1556	17954
1557	24603.4
1558	12129.1
1559	26625.3
1560	26807.1
1561	16973.9
1562	15565.8
1563	15554
1564	26036.5
1565	12047.5
1566	14529.1
1567	18972.2
1568	18422.9
1569	11204.4
1570	18932.7
1571	19832.3
1572	18100.2
1573	16894.9
1574	18682.4
1575	17278.2
1576	21330
1577	18761.4
1578	20822.9
1579	15725.2
1580	26629.3
1581	17514
1582	18230.6
1583	16948.9
1584	16486.6
1585	19914
1586	19085.5
1587	20385.6
1588	18498
1589	18353.1
1590	10854
1591	19982.5
1592	20571.3
1593	14695.1
1594	15023.1
1595	17124.1
1596	15618.5
1597	10319.2
1598	24812.8
1599	14377.7
1600	10036
1601	12778.5
1602	19507
1603	22341.7
1604	18976.1
1605	22692.1
1606	17777.4
1607	21909.6
1608	19769.1
1609	21428.8
1610	18909
1611	22256.1
1612	16397
1613	20276.2
1614	12744.3
1615	21500
1616	22456.3
1617	21054.7
1618	23002.9
1619	20185.4
1620	18438.7
1621	23078
1622	12217.4
1623	18872.1
1624	18146.3
1625	9817.38
1626	17947.4
1627	14609.5
1628	17190
1629	15003.3
1630	18274
1631	14164.3
1632	16287.7
1633	20523.9
1634	17648.4
1635	15658
1636	15817.4
1637	15751.5
1638	11495.5
1639	15918.8
1640	16867.2
1641	22891
1642	21596.1
1643	22960.8
1644	21127.2
1645	15756.8
1646	18467.7
1647	14286.8
1648	11029.2
1649	22661.8
1650	15127.2
1651	27996.6
1652	14751.8
1653	14969.1
1654	20314.4
1655	21953.1
1656	16823.8
1657	11989.5
1658	22904.1
1659	22178.3
1660	16148
1661	21423.2
1662	24955.1
1663	32132.7
1664	16777.7
1665	17325.6
1666	14210.4
1667	8973.03
1668	15154.8
1669	15518.4
1670	26932.3
1671	24794.4
1672	24797
1673	17902.6
1674	15905.7
1675	26026
1676	18716.6
1677	12685
1678	25103.9
1679	15453.8
1680	18823.3
1681	17157
1682	15817.4
1683	18683.7
1684	22577.5
1685	21950.5
1686	21847.7
1687	21958.4
1688	16620.9
1689	23529.8
1690	11406
1691	18183.2
1692	16373.3
1693	19138.2
1694	19171.1
1695	12376.8
1696	10213.9
1697	18603.4
1698	16730.2
1699	11911.8
1700	16360.1
1701	18633.7
1702	16834.3
1703	12380.7
1704	17691.8
1705	19427.9
1706	16211.3
1707	22142.8
1708	16719.7
1709	16422
1710	19367.4
1711	11964.5
1712	17419.2
1713	28877.8
1714	14845.3
1715	19085.5
1716	17257.1
1717	15751.5
1718	10817.2
1719	20587.1
1720	15355
1721	20849.2
1722	22790.9
1723	22132.2
1724	14023.3
1725	17348
1726	24283.3
1727	21361.7
1728	12285.9
1729	14778.1
1730	24256.9
1731	14728
1732	26344.8
1733	16580.1
1734	14836.1
1735	24064.6
1736	21423.6
1737	24615.2
1738	17183.4
1739	17419.2
1740	23470.6
1741	21685.7
1742	22698.7
1743	16295.6
1744	22748.7
1745	18183.2
1746	24491.4
1747	26699.1
1748	19283.1
1749	20529.2
1750	23565.4
1751	23566.7
1752	17411.3
1753	16829
1754	21741
1755	13276.4
1756	16084.8
1757	17782.7
1758	15827.9
1759	10786.9
1760	17533.8
1761	14771.5
1762	20682
1763	16112.5
1764	16585.3
1765	15625.1
1766	19665.1
1767	13441.1
1768	21643.5
1769	17511.4
1770	19268.6
1771	23831.5
1772	20455.4
1773	22294.3
1774	11105.6
1775	18002.7
1776	26311.8
1777	18084.4
1778	16167.8
1779	14397.4
1780	19313.3
1781	18891.8
1782	18382.1
1783	11950
1784	16697.3
1785	15876.7
1786	16358.8
1787	17406
1788	18158.1
1789	17453.4
1790	17778.8
1791	20260.4
1792	28430
1793	9473.58
1794	21452.5
1795	25647.9
1796	22477.4
1797	15536.8
1798	28048
1799	21913.6
1800	18916.9
1801	18279.3
1802	21523.7
1803	23973.7
1804	18486.1
1805	20000.9
1806	29660.3
1807	16586.7
1808	20754.4
1809	17456
1810	27922.8
1811	19150
1812	22302.2
1813	18848.4
1814	18881.3
1815	17919.7
1816	21448.6
1817	18694.2
1818	23719.5
1819	13672.9
1820	19819.2
1821	17697.1
1822	21950.5
1823	17922.3
1824	18015.9
1825	26637.2
1826	21975.5
1827	10103.2
1828	22765.8
1829	12329.4
1830	22344.3
1831	12717.9
1832	15991.3
1833	14451.4
1834	15231.2
1835	21912.3
1836	16715.8
1837	18943.2
1838	17271.6
1839	26338.2
1840	19072.3
1841	26116.9
1842	14205.1
1843	21158.8
1844	24424.2
1845	18826
1846	18142.3
1847	28302.2
1848	16115.1
1849	21336.6
1850	14662.2
1851	17884.1
1852	15334
1853	14624
1854	20194.6
1855	16514.2
1856	15725.2
1857	18359.7
1858	16094
1859	18853.6
1860	20850.6
1861	24407.1
1862	14793.9
1863	17834.1
1864	14996.8
1865	16888.3
1866	15763.4
1867	20757
1868	16696
1869	20303.9
1870	19898.2
1871	18807.5
1872	17799.8
1873	22206
1874	22003.1
1875	19331.8
1876	18172.6
1877	21673.8
1878	18027.7
1879	18301.7
1880	20483.1
1881	16931.8
1882	21684.4
1883	17528.5
1884	20006.2
1885	16946.3
1886	14516
1887	8605.52
1888	18621.8
1889	18865.5
1890	15704.1
1891	16317.9
1892	21974.2
1893	8974.34
1894	17262.4
1895	10497.1
1896	23427.1
1897	20984.9
1898	18065.9
1899	18230.6
1900	20289.4
1901	20006.2
1902	14662.2
1903	19927.2
1904	16200.7
1905	11348
1906	19574.2
1907	18458.5
1908	19571.5
1909	16379.9
1910	20975.7
1911	14206.4
1912	19929.8
1913	16088.7
1914	16211.3
1915	19272.5
1916	10208.6
1917	15656.7
1918	11863
1919	19953.5
1920	17512.7
1921	19762.5
1922	16005.8
1923	23029.3
1924	15385.3
1925	14527.8
1926	18308.3
1927	20568.7
1928	23726.1
1929	21514.5
1930	25645.3
1931	19636.1
1932	10785.5
1933	15827.9
1934	21980.8
1935	29619.4
1936	22676.3
1937	16144.1
1938	21519.7
1939	14355.3
1940	20303.9
1941	21826.6
1942	16921.2
1943	22012.4
1944	21185.1
1945	19119.7
1946	16981.8
1947	18820.7
1948	19794.1
1949	17469.2
1950	16324.5
1951	23673.4
1952	16919.9
1953	23766.9
1954	16865.9
1955	25389.8
1956	17236.1
1957	12021.1
1958	17813
1959	9657.99
1960	25215.9
1961	21978.1
1962	16963.4
1963	18686.3
1964	25364.7
1965	10694.7
1966	18611.3
1967	15818.7
1968	16011
1969	15299.7
1970	21402.5
1971	25584.7
1972	24094.9
1973	17680
1974	14368.4
1975	20122.1
1976	18025.1
1977	21692.3
1978	20235.4
1979	20517.3
1980	12508.5
1981	17693.1
1982	13790.2
1983	14973
1984	25828.4
1985	16328.5
1986	18490.1
1987	16983.2
1988	23323
1989	19434.5
1990	14662.2
1991	20548.9
1992	21257.6
1993	23494.3
1994	11258.4
1995	21353.8
1996	24980.1
1997	15946.5
1998	19528.1
1999	15564.5
[truncated: 3,001 more rows]

## Sheet: Fig. 3d
R1			R2
Concentration (M)	EF (107)	yEr±	Concentration (M)	EF (107)	yEr±
10-9	0.3	0.11	10-9	0.21	0.05
10-10	1.1	0.16	10-10	0.88	0.12
10-11	3.7	0.3	10-10	2.9	0.25

## Sheet: Fig. 3e
10-11M		10-10M		10-9M		10-8M
Raman shift (cm-1)	Intensity	Raman shift (cm-1)	Intensity	Raman shift (cm-1)	Intensity	Raman shift (cm-1)	Intensity
3501.12	20.4084	3501.12	15.8979	3501.12	61.4852	3501.12	67.1179
3499.88	19.8234	3499.88	15.0216	3499.88	26.5822	3499.88	94.5689
3498.64	15.4438	3498.64	14.1023	3498.64	-23.0285	3498.64	85.3379
3497.4	8.97669	3497.4	12.5971	3497.4	-25.5156	3497.4	79.9961
3496.16	6.11589	3496.16	9.50054	3496.16	-4.23955	3496.16	37.2151
3494.92	10.5628	3494.92	5.63175	3494.92	26.4241	3494.92	7.36904
3493.67	21.2279	3493.67	2.99603	3493.67	53.4277	3493.67	-12.6843
3492.43	31.9823	3492.43	3.41746	3492.43	60.3426	3492.43	14.0083
3491.19	36.1192	3491.19	6.43166	3491.19	48.8643	3491.19	-4.39877
3489.95	30.7183	3489.95	9.2766	3489.95	18.3913	3489.95	9.14881
3488.71	17.9549	3488.71	8.73346	3488.71	34.245	3488.71	-9.88019
3487.47	3.84338	3487.47	4.07522	3487.47	53.543	3487.47	-21.0417
3486.23	-4.81831	3486.23	-2.49269	3486.23	65.7356	3486.23	-7.95553
3484.98	-4.08141	3484.98	-6.65783	3484.98	53.5349	3484.98	55.3211
3483.74	4.69923	3483.74	-4.33184	3483.74	53.565	3483.74	62.6523
3482.5	15.9663	3482.5	6.0773	3482.5	12.7078	3482.5	91.8481
3481.25	22.0647	3481.25	22.3953	3481.25	36.8984	3481.25	115.049
3480.01	18.4916	3480.01	39.4714	3480.01	13.9976	3480.01	85.9597
3478.77	6.27879	3478.77	50.6683	3478.77	34.5318	3478.77	52.5348
3477.52	-7.97274	3477.52	51.3669	3477.52	23.4838	3477.52	53.9132
3476.28	-16.2114	3476.28	41.8914	3476.28	35.6234	3476.28	2.24275
3475.04	-13.1214	3475.04	27.5529	3475.04	40.2143	3475.04	-9.69625
3473.79	-0.45248	3473.79	15.6852	3473.79	46.6354	3473.79	18.4585
3472.55	15.5329	3472.55	11.5801	3472.55	49.7261	3472.55	13.1251
3471.3	26.9291	3471.3	14.9325	3471.3	65.7065	3471.3	8.83957
3470.06	30.2997	3470.06	20.6814	3470.06	54.4914	3470.06	41.3053
3468.81	27.6709	3468.81	23.1223	3468.81	40.3766	3468.81	28.6059
3467.57	24.4067	3467.57	19.2731	3467.57	35.3296	3467.57	27.0442
3466.32	23.1292	3466.32	10.3135	3466.32	-5.3787	3466.32	25.1011
3465.07	22.6028	3465.07	0.77436	3465.07	13.319	3465.07	24.6628
3463.83	18.4976	3463.83	-4.6631	3463.83	20.6037	3463.83	-15.9744
3462.58	8.7888	3462.58	-3.67789	3462.58	3.1902	3462.58	-7.93227
3461.33	-4.54053	3461.33	3.18995	3461.33	0.50184	3461.33	35.5418
3460.09	-14.9488	3460.09	12.2332	3460.09	23.1152	3460.09	69.9639
3458.84	-16.7048	3458.84	18.6371	3458.84	16.2075	3458.84	59.0247
3457.59	-8.1574	3457.59	19.9257	3457.59	29.3231	3457.59	28.6452
3456.34	7.97171	3456.34	17.2355	3456.34	25.6695	3456.34	-38.1568
3455.1	25.9915	3455.1	13.9963	3455.1	-13.1298	3455.1	-19.3833
3453.85	39.2564	3453.85	13.5942	3453.85	-8.84518	3453.85	21.746
3452.6	45.6703	3452.6	15.9376	3452.6	5.34985	3452.6	43.4315
3451.35	46.669	3451.35	18.0149	3451.35	6.09624	3451.35	18.177
3450.1	45.1121	3450.1	17.3843	3450.1	23.1408	3450.1	5.13977
3448.85	44.5418	3448.85	14.0889	3448.85	29.6482	3448.85	-28.712
3447.6	45.0305	3447.6	9.86766	3447.6	20.5335	3447.6	14.0582
3446.35	43.4191	3446.35	6.36099	3446.35	33.8487	3446.35	-1.8367
3445.1	38.8581	3445.1	2.94389	3445.1	54.785	3445.1	0.97611
3443.85	32.8838	3443.85	-1.90853	3443.85	26.5292	3443.85	4.1284
3442.6	28.4455	3442.6	-7.9222	3442.6	14.6683	3442.6	18.7448
3441.35	28.5792	3441.35	-12.6266	3441.35	6.76368	3441.35	-9.55768
3440.1	32.4588	3440.1	-13.2414	3440.1	3.76264	3440.1	10.7496
3438.85	36.793	3438.85	-8.69755	3438.85	6.70651	3438.85	-17.2215
3437.6	40.1411	3437.6	-0.37156	3437.6	38.6202	3437.6	9.20495
3436.35	42.7411	3436.35	9.44485	3436.35	26.921	3436.35	13.7277
3435.1	45.2757	3435.1	19.1753	3435.1	41.5376	3435.1	45.5435
3433.84	47.1563	3433.84	27.786	3433.84	16.1683	3433.84	22.8403
3432.59	46.8958	3432.59	33.5717	3432.59	5.08066	3432.59	5.75574
3431.34	43.6043	3431.34	34.3118	3431.34	-4.68274	3431.34	16.2244
3430.09	39.2822	3430.09	29.3845	3430.09	-1.84075	3430.09	49.7831
3428.83	37.1712	3428.83	21.3228	3428.83	-14.6609	3428.83	37.9474
3427.58	38.6364	3427.58	15.3529	3427.58	29.1284	3427.58	56.3258
3426.33	42.4456	3426.33	16.0896	3426.33	10.4105	3426.33	27.3476
3425.07	46.6798	3425.07	23.4995	3425.07	15.0831	3425.07	22.253
3423.82	49.26	3423.82	32.592	3423.82	13.8578	3423.82	27.5742
3422.56	49.6562	3422.56	37.089	3422.56	26.4172	3422.56	45.0339
3421.31	48.3987	3421.31	33.5836	3421.31	36.1653	3421.31	103.688
3420.06	45.6012	3420.06	24.2535	3420.06	79.0352	3420.06	183.003
3418.8	41.8387	3418.8	15.1695	3418.8	96.8613	3418.8	188.897
3417.55	37.0731	3417.55	11.7084	3417.55	79.2819	3417.55	188.754
3416.29	31.3918	3416.29	15.6275	3416.29	27.4232	3416.29	184.857
3415.03	24.822	3415.03	24.7176	3415.03	16.9828	3415.03	128.03
3413.78	17.5998	3413.78	34.7339	3413.78	-15.9072	3413.78	106.974
3412.52	10.1631	3412.52	42.4104	3412.52	-24.9897	3412.52	127.735
3411.27	3.77278	3411.27	46.3785	3411.27	27.2549	3411.27	103.76
3410.01	-1.51024	3410.01	46.4661	3410.01	28.7723	3410.01	124.779
3408.75	-3.22121	3408.75	43.1276	3408.75	54.9849	3408.75	177.799
3407.5	1.15307	3407.5	36.9074	3407.5	62.4289	3407.5	161.29
3406.24	12.0092	3406.24	29.1438	3406.24	40.8459	3406.24	135.671
3404.98	26.1924	3404.98	22.8148	3404.98	36.7667	3404.98	130.969
3403.72	37.3077	3403.72	21.4734	3403.72	72.9276	3403.72	126.872
3402.47	37.9068	3402.47	27.459	3402.47	58.7739	3402.47	167.235
3401.21	27.8765	3401.21	40.3509	3401.21	59.2458	3401.21	180.992
3399.95	13.7228	3399.95	55.9606	3399.95	39.8721	3399.95	188.441
3398.69	3.60318	3398.69	68.0633	3398.69	24.081	3398.69	173.779
3397.43	2.63841	3397.43	71.6165	3397.43	14.1032	3397.43	181.948
3396.17	8.91318	3396.17	64.4925	3396.17	31.4115	3396.17	186.144
3394.91	14.5271	3394.91	48.614	3394.91	19.8679	3394.91	215.051
3393.65	13.7402	3393.65	29.206	3393.65	19.6209	3393.65	217.097
3392.39	6.44821	3392.39	12.3177	3392.39	60.4708	3392.39	218.334
3391.13	-3.39548	3391.13	3.0267	3391.13	78.1639	3391.13	243.116
3389.87	-9.25016	3389.87	4.12574	3389.87	85.5952	3389.87	280.548
3388.61	-7.2702	3388.61	14.3558	3388.61	87.723	3388.61	289.462
3387.35	1.2923	3387.35	29.035	3387.35	55.7003	3387.35	334.118
3386.09	12.5885	3386.09	41.563	3386.09	33.3095	3386.09	335.058
3384.83	22.8506	3384.83	46.3054	3384.83	41.9828	3384.83	311.611
3383.57	28.2894	3383.57	41.9224	3383.57	54.4857	3383.57	302.572
3382.31	27.9142	3382.31	32.1592	3382.31	84.4221	3382.31	269.604
3381.04	22.2561	3381.04	23.1027	3381.04	85.4753	3381.04	229.031
3379.78	13.8104	3379.78	19.6512	3379.78	56.3456	3379.78	250.308
3378.52	6.75926	3378.52	22.151	3378.52	5.98465	3378.52	279.512
3377.26	5.13896	3377.26	27.0668	3377.26	-25.6297	3377.26	253.713
3375.99	8.33476	3375.99	30.3165	3375.99	-19.8011	3375.99	238.756
3374.73	12.8734	3374.73	30.0415	3374.73	11.7521	3374.73	247.464
3373.47	13.5243	3373.47	27.2637	3373.47	50.0889	3373.47	248.105
3372.2	9.53369	3372.2	24.7207	3372.2	44.1324	3372.2	239.862
3370.94	6.15699	3370.94	24.1302	3370.94	38.5385	3370.94	259.203
3369.67	10.0747	3369.67	25.7608	3369.67	36.4818	3369.67	228.671
3368.41	22.1748	3368.41	28.8298	3368.41	57.2312	3368.41	197.263
3367.14	37.136	3367.14	32.0836	3367.14	57.7112	3367.14	224.767
3365.88	44.6732	3365.88	34.3937	3365.88	89.811	3365.88	259.257
3364.62	39.3818	3364.62	35.5553	3364.62	64.9086	3364.62	248.409
3363.35	24.7697	3363.35	36.1053	3363.35	35.575	3363.35	319.549
3362.08	9.62578	3362.08	37.8552	3362.08	39.4164	3362.08	333.101
3360.82	1.67828	3360.82	42.5838	3360.82	50.8852	3360.82	334.942
3359.55	3.27939	3359.55	50.2678	3359.55	49.2586	3359.55	298.011
3358.29	9.26406	3358.29	58.0304	3358.29	72.3599	3358.29	268.436
3357.02	13.3143	3357.02	61.6847	3357.02	54.5004	3357.02	207.764
3355.75	11.8646	3355.75	58.4308	3355.75	21.968	3355.75	231.568
3354.48	5.36767	3354.48	49.8506	3354.48	26.1299	3354.48	206.456
3353.22	-2.61047	3353.22	41.6266	3353.22	32.2441	3353.22	233.735
3351.95	-8.63126	3351.95	40.4575	3351.95	34.9303	3351.95	241.695
3350.68	-11.3345	3350.68	49.4389	3350.68	46.159	3350.68	269.459
3349.41	-9.91623	3349.41	65.8548	3349.41	49.4039	3349.41	294.354
3348.15	-3.52378	3348.15	82.2806	3348.15	55.5292	3348.15	280.889
3346.88	7.98834	3346.88	90.6828	3346.88	57.5827	3346.88	263.892
3345.61	22.7434	3345.61	87.1251	3345.61	51.6677	3345.61	256.939
3344.34	36.0098	3344.34	73.5833	3344.34	29.4465	3344.34	222.598
3343.07	42.3159	3343.07	55.9311	3343.07	14.1837	3343.07	174.756
3341.8	39.6389	3341.8	40.2322	3341.8	5.97418	3341.8	197.803
3340.53	31.6412	3340.53	29.4886	3340.53	-2.40715	3340.53	203.254
3339.26	23.707	3339.26	23.0903	3339.26	4.12422	3339.26	226.821
3337.99	19.0382	3337.99	19.3492	3337.99	16.5862	3337.99	233.458
3336.72	17.5126	3336.72	16.8838	3336.72	37.372	3336.72	215.634
3335.45	16.9706	3335.45	15.027	3335.45	27.6321	3335.45	209.479
3334.18	17.5825	3334.18	13.4645	3334.18	32.1349	3334.18	223.286
3332.91	22.8071	3332.91	12.1667	3332.91	19.8899	3332.91	220.632
3331.64	34.0259	3331.64	12.2973	3331.64	18.4814	3331.64	222.594
3330.36	47.5513	3330.36	16.8115	3330.36	37.3266	3330.36	218.741
3329.09	56.7002	3329.09	27.8201	3329.09	43.7997	3329.09	206.977
3327.82	55.4575	3327.82	43.656	3327.82	16.9691	3327.82	215.571
3326.55	44.3039	3326.55	58.1855	3326.55	17.8923	3326.55	167.873
3325.28	29.878	3325.28	64.1307	3325.28	15.4823	3325.28	153.272
3324	19.0038	3324	58.0937	3324	19.5486	3324	146.485
3322.73	13.7391	3322.73	43.3983	3322.73	42.106	3322.73	178.036
3321.46	11.7905	3321.46	27.8865	3321.46	43.9561	3321.46	172.553
3320.18	8.89534	3320.18	18.4032	3320.18	45.0718	3320.18	186.207
3318.91	3.93852	3318.91	16.7327	3318.91	32.9012	3318.91	168.28
3317.63	-0.34671	3317.63	20.0725	3317.63	39.8379	3317.63	195.885
3316.36	-0.41967	3316.36	23.8919	3316.36	47.9735	3316.36	177.058
3315.08	4.82673	3315.08	25.3863	3315.08	42.2769	3315.08	201.356
3313.81	13.5403	3313.81	24.778	3313.81	20.6322	3313.81	134.885
3312.54	21.9902	3312.54	23.6617	3312.54	22.3176	3312.54	108.731
3311.26	27.3547	3311.26	23.4776	3311.26	9.24661	3311.26	68.3033
3309.98	28.5477	3309.98	24.938	3309.98	27.268	3309.98	92.9089
3308.71	26.0458	3308.71	27.494	3308.71	54.6003	3308.71	126.18
3307.43	21.2742	3307.43	30.0498	3307.43	45.5206	3307.43	153.116
3306.16	15.8841	3306.16	31.1381	3306.16	36.0583	3306.16	91.0057
3304.88	11.788	3304.88	29.1763	3304.88	43.9398	3304.88	69.7489
3303.6	9.73803	3303.6	23.8738	3303.6	42.9681	3303.6	53.4493
3302.33	9.04768	3302.33	16.3388	3302.33	48.3612	3302.33	35.9129
3301.05	8.88593	3301.05	8.2179	3301.05	63.0558	3301.05	48.0403
3299.77	9.0881	3299.77	1.12207	3299.77	63.9246	3299.77	53.6243
3298.49	10.519	3298.49	-4.8936	3298.49	67.2953	3298.49	46.8687
3297.21	14.8073	3297.21	-10.577	3297.21	29.9028	3297.21	89.5405
3295.94	20.0232	3295.94	-15.1448	3295.94	23.9748	3295.94	137.106
3294.66	22.2382	3294.66	-16.3841	3294.66	17.2223	3294.66	119.512
3293.38	17.8353	3293.38	-11.8157	3293.38	15.1769	3293.38	127.312
3292.1	6.47978	3292.1	-0.73386	3292.1	21.0504	3292.1	157.626
3290.82	-7.17385	3290.82	13.5294	3290.82	15.61	3290.82	148.598
3289.54	-15.2683	3289.54	25.4091	3289.54	6.10336	3289.54	130.407
3288.26	-14.0951	3288.26	31.0517	3288.26	7.93816	3288.26	52.9374
3286.98	-4.05209	3286.98	30.4376	3286.98	16.5637	3286.98	-47.2201
3285.7	9.15562	3285.7	27.6035	3285.7	14.8954	3285.7	-71.4616
3284.42	18.8117	3284.42	27.4921	3284.42	6.1575	3284.42	-10.1532
3283.14	20.9968	3283.14	32.1553	3283.14	-1.29125	3283.14	11.8517
3281.86	16.1149	3281.86	39.902	3281.86	23.5878	3281.86	62.6694
3280.58	7.37847	3280.58	47.0479	3280.58	29.72	3280.58	78.3933
3279.3	0.37042	3279.3	50.2667	3279.3	36.2362	3279.3	65.6543
3278.02	-1.60881	3278.02	48.4963	3278.02	28.4322	3278.02	70.6429
3276.73	1.95631	3276.73	42.4181	3276.73	4.6607	3276.73	53.9012
3275.45	7.83407	3275.45	33.8496	3275.45	-17.6395	3275.45	9.88627
3274.17	10.3973	3274.17	25.1988	3274.17	-16.3527	3274.17	12.9576
3272.89	6.49314	3272.89	19.4245	3272.89	-15.4247	3272.89	23.9128
3271.6	-2.47617	3271.6	18.968	3271.6	-6.43771	3271.6	45.4097
3270.32	-11.5942	3270.32	24.3663	3270.32	9.97335	3270.32	78.0869
3269.04	-15.3516	3269.04	32.9332	3269.04	24.4547	3269.04	90.9429
3267.75	-11.4847	3267.75	39.991	3267.75	34.9031	3267.75	82.463
3266.47	-1.96293	3266.47	40.9979	3266.47	30.6025	3266.47	71.5034
3265.19	9.84339	3265.19	34.4039	3265.19	8.98376	3265.19	100.092
3263.9	20.5727	3263.9	21.9384	3263.9	2.30098	3263.9	91.6978
3262.62	28.8376	3262.62	7.61826	3262.62	10.5409	3262.62	74.2483
3261.33	33.3068	3261.33	-4.01956	3261.33	-2.35031	3261.33	73.5452
3260.05	32.8613	3260.05	-9.01552	3260.05	7.26803	3260.05	33.6576
3258.76	28.2282	3258.76	-5.18746	3258.76	33.2507	3258.76	34.221
3257.48	21.9013	3257.48	7.29829	3257.48	20.3627	3257.48	58.606
3256.19	16.9672	3256.19	24.7406	3256.19	48.7149	3256.19	22.6859
3254.9	16.3025	3254.9	40.763	3254.9	29.6216	3254.9	-8.38613
3253.62	17.9558	3253.62	49.0268	3253.62	-3.03202	3253.62	16.2273
3252.33	16.9797	3252.33	46.5425	3252.33	-15.457	3252.33	29.6774
3251.04	10.6913	3251.04	35.4082	3251.04	-2.36943	3251.04	55.1227
3249.76	0.65569	3249.76	21.5692	3249.76	0.7289	3249.76	67.746
3248.47	-7.4489	3248.47	10.9505	3248.47	24.8828	3248.47	49.7432
3247.18	-7.11481	3247.18	6.12982	3247.18	-1.79081	3247.18	52.8353
3245.89	2.31667	3245.89	5.51491	3245.89	16.2066	3245.89	63.4383
3244.61	15.5728	3244.61	5.57213	3244.61	21.9589	3244.61	57.4978
3243.32	26.8671	3243.32	4.29076	3243.32	39.4915	3243.32	33.5624
3242.03	33.5363	3242.03	2.84517	3242.03	59.9518	3242.03	33.0898
3240.74	36.955	3240.74	4.71678	3240.74	50.5468	3240.74	58.7895
3239.45	39.828	3239.45	12.6877	3239.45	50.4431	3239.45	68.9999
3238.16	42.5036	3238.16	26.0311	3238.16	72.06	3238.16	68.8763
3236.87	42.0848	3236.87	40.5061	3236.87	59.9286	3236.87	46.6815
3235.58	36.6468	3235.58	51.0003	3235.58	35.5839	3235.58	73.0609
3234.29	27.0313	3234.29	54.6378	3234.29	7.49639	3234.29	108.469
3233	15.9381	3233	52.4897	3233	-8.82842	3233	152.362
3231.71	6.57558	3231.71	48.2624	3231.71	0.65439	3231.71	145.817
3230.42	0.89231	3230.42	44.9661	3230.42	32.7375	3230.42	151.654
3229.13	-2.17665	3229.13	42.6527	3229.13	28.6428	3229.13	135.505
3227.84	-3.68267	3227.84	39.0056	3227.84	45.0249	3227.84	139.346
3226.55	-4.21635	3226.55	32.181	3226.55	41.3779	3226.55	142.067
3225.26	-4.46245	3225.26	23.3464	3225.26	33.1779	3225.26	158.787
3223.96	-3.65148	3223.96	16.763	3223.96	23.5197	3223.96	121.535
3222.67	-1.13342	3222.67	16.5952	3222.67	11.6836	3222.67	126.784
3221.38	1.46584	3221.38	23.285	3221.38	-28.5492	3221.38	143.489
3220.09	2.07755	3220.09	32.585	3220.09	-50.1858	3220.09	99.9521
3218.79	-1.23987	3218.79	38.1667	3218.79	-50.9237	3218.79	123.635
3217.5	-9.45653	3217.5	35.3849	3217.5	-40.1004	3217.5	141.146
3216.21	-19.2454	3216.21	24.4233	3216.21	-0.99944	3216.21	109.782
3214.91	-25.6743	3214.91	9.79387	3214.91	24.5522	3214.91	103.628
3213.62	-25.3127	3213.62	-2.5722	3213.62	49.6223	3213.62	123.271
3212.33	-17.8067	3212.33	-8.26108	3212.33	29.4251	3212.33	122.79
3211.03	-6.36704	3211.03	-5.73771	3211.03	28.0524	3211.03	114.178
3209.74	2.99583	3209.74	3.40896	3209.74	-1.39778	3209.74	57.1238
3208.44	7.07797	3208.44	16.0435	3208.44	17.8322	3208.44	51.0963
3207.15	5.51102	3207.15	28.3372	3207.15	11.9994	3207.15	37.5262
3205.85	0.84386	3205.85	36.4586	3205.85	44.2178	3205.85	55.9385
3204.55	-3.09642	3204.55	37.736	3204.55	41.832	3204.55	90.4146
3203.26	-2.96304	3203.26	31.7507	3203.26	5.60536	3203.26	93.2521
3201.96	1.15528	3201.96	20.5143	3201.96	-25.5537	3201.96	95.6157
3200.67	8.10819	3200.67	8.35487	3200.67	-21.5752	3200.67	87.4948
3199.37	14.7004	3199.37	0.31511	3199.37	-5.10435	3199.37	88.8567
3198.07	17.4009	3198.07	0.06359	3198.07	27.5292	3198.07	53.8471
3196.78	14.5273	3196.78	8.40572	3196.78	52.3483	3196.78	24.9993
3195.48	7.52205	3195.48	22.4799	3195.48	34.9913	3195.48	-19.6835
3194.18	-0.3203	3194.18	36.2695	3194.18	14.3852	3194.18	0.2393
3192.88	-4.12293	3192.88	43.3343	3192.88	-12.6616	3192.88	-7.96071
3191.58	-1.59491	3191.58	40.4119	3191.58	-29.174	3191.58	51.6274
3190.29	5.63342	3190.29	29.5892	3190.29	-19.0734	3190.29	73.232
3188.99	13.6594	3188.99	17.2111	3188.99	2.62999	3188.99	88.48
3187.69	18.8594	3187.69	9.5018	3187.69	7.48858	3187.69	40.8485
3186.39	20.5701	3186.39	8.14745	3186.39	2.742	3186.39	62.4865
3185.09	20.9366	3185.09	9.96814	3185.09	4.77755	3185.09	37.501
3183.79	21.802	3183.79	10.4344	3183.79	-27.3072	3183.79	40.7484
3182.49	22.9341	3182.49	7.999	3182.49	-8.52578	3182.49	19.4602
3181.19	23.0287	3181.19	5.0265	3181.19	19.4659	3181.19	-33.5673
3179.89	21.3711	3179.89	4.71773	3179.89	47.9844	3179.89	-52.3415
3178.59	19.99	3178.59	7.54889	3178.59	47.2112	3178.59	-54.3587
3177.29	20.8638	3177.29	11.2289	3177.29	32.4258	3177.29	-47.5535
3175.99	24.0099	3175.99	12.9395	3175.99	-11.7567	3175.99	-36.9289
3174.68	26.3717	3174.68	12.467	3174.68	-16.5261	3174.68	26.4269
3173.38	24.9633	3173.38	12.11	3173.38	4.73671	3173.38	38.8753
3172.08	19.4152	3172.08	14.0178	3172.08	46.6872	3172.08	21.7249
3170.78	13.2779	3170.78	18.1357	3170.78	17.3675	3170.78	-14.6189
3169.48	10.2877	3169.48	22.6438	3169.48	-0.49665	3169.48	-16.0153
3168.17	12.2822	3168.17	25.1081	3168.17	-12.3155	3168.17	-17.7196
3166.87	16.6124	3166.87	24.8103	3166.87	0.5199	3166.87	25.944
3165.57	19.6928	3165.57	23.0481	3165.57	28.8772	3165.57	61.6181
3164.26	19.2345	3164.26	21.8614	3164.26	53.2659	3164.26	30.2913
3162.96	15.0813	3162.96	22.7593	3162.96	16.5454	3162.96	-9.04715
3161.66	8.40977	3161.66	25.6106	3161.66	3.11448	3161.66	-19.7099
3160.35	0.67039	3160.35	27.8048	3160.35	9.245	3160.35	11.8237
3159.05	-7.4222	3159.05	26.1462	3159.05	28.7187	3159.05	2.76142
3157.74	-13.2664	3157.74	19.5282	3157.74	45.5845	3157.74	21.7456
3156.44	-14.2412	3156.44	10.3709	3156.44	58.1091	3156.44	28.2599
3155.13	-9.65309	3155.13	3.91747	3155.13	30.3455	3155.13	-0.75833
3153.83	-0.6568	3153.83	4.7501	3153.83	25.0974	3153.83	-32.5517
3152.52	9.22477	3152.52	12.8602	3152.52	15.8133	3152.52	-12.4649
3151.22	16.2449	3151.22	23.6224	3151.22	17.4257	3151.22	25.8594
3149.91	18.9341	3149.91	31.3283	3149.91	24.6094	3149.91	30.7858
3148.6	16.319	3148.6	33.0464	3148.6	45.8392	3148.6	49.382
3147.3	8.84133	3147.3	30.1025	3147.3	32.8528	3147.3	14.0477
3145.99	0.55532	3145.99	26.1898	3145.99	45.4366	3145.99	10.2497
3144.68	-2.91165	3144.68	23.846	3144.68	32.5341	3144.68	20.4202
3143.38	2.50097	3143.38	23.244	3143.38	22.8769	3143.38	58.0337
3142.07	16.176	3142.07	23.3064	3142.07	21.1416	3142.07	28.2443
3140.76	30.7875	3140.76	23.4009	3140.76	41.8792	3140.76	43.2224
3139.45	37.2385	3139.45	23.1698	3139.45	41.5676	3139.45	30.2942
3138.14	31.9716	3138.14	21.7589	3138.14	46.4734	3138.14	95.7709
3136.83	18.4934	3136.83	17.2273	3136.83	26.5777	3136.83	112.321
3135.53	3.47019	3135.53	8.34646	3135.53	18.5291	3135.53	104.6
3134.22	-6.47921	3134.22	-3.30035	3134.22	6.70802	3134.22	97.4609
3132.91	-9.11729	3132.91	-12.4342	3132.91	15.7391	3132.91	111.262
3131.6	-6.31074	3131.6	-13.4024	3131.6	14.9751	3131.6	142.272
3130.29	-0.62518	3130.29	-3.71809	3130.29	12.2353	3130.29	147.346
3128.98	6.00238	3128.98	13.6509	3128.98	-3.17607	3128.98	97.7289
3127.67	11.6833	3127.67	32.1709	3127.67	28.0891	3127.67	58.5871
3126.36	17.635	3126.36	45.4127	3126.36	47.1418	3126.36	98.8568
3125.04	25.0383	3125.04	50.9693	3125.04	69.8644	3125.04	97.9466
3123.73	33.1457	3123.73	50.0276	3123.73	69.9747	3123.73	129.157
3122.42	39.7396	3122.42	45.5208	3122.42	57.1602	3122.42	123.458
3121.11	41.8028	3121.11	39.4404	3121.11	35.8257	3121.11	95.6769
3119.8	37.2128	3119.8	32.2344	3119.8	22.4873	3119.8	137.007
3118.49	29.3995	3118.49	23.3914	3118.49	11.4705	3118.49	179.879
3117.17	23.2751	3117.17	13.5943	3117.17	21.2488	3117.17	174.753
3115.86	21.2866	3115.86	4.71558	3115.86	22.511	3115.86	209.829
3114.55	22.2827	3114.55	-0.54299	3114.55	41.0588	3114.55	206.557
3113.23	22.1544	3113.23	0.10673	3113.23	58.3422	3113.23	184.013
3111.92	17.0597	3111.92	7.09481	3111.92	51.7085	3111.92	183.242
3110.61	8.68463	3110.61	17.9191	3110.61	37.8282	3110.61	144.472
3109.29	2.02982	3109.29	28.5984	3109.29	30.4792	3109.29	137.744
3107.98	1.0426	3107.98	35.3174	3107.98	29.2938	3107.98	167.105
3106.66	6.49063	3106.66	37.0583	3106.66	40.7338	3106.66	214.038
3105.35	14.9812	3105.35	36.6267	3105.35	51.8183	3105.35	259.522
3104.03	20.8082	3104.03	38.1759	3104.03	74.2406	3104.03	286.288
3102.72	21.3258	3102.72	43.5959	3102.72	84.0434	3102.72	276.642
3101.4	17.9976	3101.4	51.3958	3101.4	101.263	3101.4	259.561
3100.09	14.2682	3100.09	57.5337	3100.09	118.748	3100.09	242.988
3098.77	13.6756	3098.77	58.9537	3098.77	108.429	3098.77	320.436
3097.46	16.6713	3097.46	55.9672	3097.46	99.7058	3097.46	438.771
3096.14	19.764	3096.14	51.429	3096.14	133.418	3096.14	591.63
3094.82	19.8604	3094.82	48.8701	3094.82	139.973	3094.82	700.129
3093.5	16.8082	3093.5	51.6638	3093.5	152.51	3093.5	808.026
3092.19	13.2698	3092.19	62.5356	3092.19	152.36	3092.19	927.731
3090.87	13.3493	3090.87	84.0465	3090.87	145.41	3090.87	1099.96
3089.55	18.5501	3089.55	117.4	3089.55	187.097	3089.55	1350.76
3088.23	26.2563	3088.23	161.115	3088.23	287.584	3088.23	1771.51
3086.92	34.2157	3086.92	211.165	3086.92	403.9	3086.92	2313.67
3085.6	42.9978	3085.6	262.838	3085.6	501.553	3085.6	2952.61
3084.28	54.3251	3084.28	312.702	3084.28	609.757	3084.28	3688.59
3082.96	69.1543	3082.96	359.727	3082.96	704.983	3082.96	4409.72
3081.64	83.9338	3081.64	403.343	3081.64	790.28	3081.64	5005.33
3080.32	91.7055	3080.32	441.94	3080.32	874.474	3080.32	5502.74
3079	89.3675	3079	472.453	3079	944.918	3079	5863.24
3077.68	80.7678	3077.68	491.533	3077.68	968.176	3077.68	6076.09
3076.36	73.2411	3076.36	497.649	3076.36	999.545	3076.36	6117.34
3075.04	73.1937	3075.04	492.558	3075.04	1021.01	3075.04	6066.54
3073.72	80.4236	3073.72	479.898	3073.72	996.961	3073.72	5923.3
3072.4	88.3802	3072.4	463.623	3072.4	979.149	3072.4	5841.58
3071.08	89.7977	3071.08	446.146	3071.08	949.411	3071.08	5836.26
3069.75	82.0308	3069.75	428.108	3069.75	942.189	3069.75	5797.89
3068.43	67.7234	3068.43	410.183	3068.43	911.047	3068.43	5551.58
3067.11	53.3475	3067.11	395.11	3067.11	885.702	3067.11	5138.23
3065.79	45.1217	3065.79	387.185	3065.79	819.796	3065.79	4785.38
3064.47	45.8568	3064.47	390.025	3064.47	777.742	3064.47	4562.7
3063.14	52.9211	3063.14	402.924	3063.14	758.187	3063.14	4604.24
3061.82	61.558	3061.82	419.665	3061.82	795.448	3061.82	4791.39
3060.5	66.358	3060.5	431.109	3060.5	830.11	3060.5	4985.49
3059.17	64.8611	3059.17	430.139	3059.17	843.54	3059.17	5007.81
3057.85	59.101	3057.85	415.372	3057.85	831.093	3057.85	4892.75
3056.52	54.3835	3056.52	391.634	3056.52	768.472	3056.52	4601.23
3055.2	54.0117	3055.2	366.245	3055.2	714.201	3055.2	4295.68
3053.88	58.409	3053.88	344.437	3053.88	676.733	3053.88	3979.15
3052.55	62.1496	3052.55	326.351	3052.55	633.961	3052.55	3625.75
3051.23	58.8986	3051.23	307.602	3051.23	553.843	3051.23	3302.19
3049.9	46.5275	3049.9	282.861	3049.9	507.643	3049.9	2883.7
3048.57	29.536	3048.57	250.451	3048.57	444.049	3048.57	2539.7
3047.25	15.4117	3047.25	214.552	3047.25	399.394	3047.25	2280.62
3045.92	10.8179	3045.92	183.416	3045.92	377.013	3045.92	2094.1
3044.6	14.5231	3044.6	164.547	3044.6	352.596	3044.6	1906.74
3043.27	20.5338	3043.27	159.936	3043.27	308.497	3043.27	1843.22
3041.94	22.8179	3041.94	164.91	3041.94	316.708	3041.94	1735.91
3040.61	18.843	3040.61	171.641	3040.61	321.378	3040.61	1671.18
3039.29	11.1335	3039.29	174.252	3039.29	323.195	3039.29	1621.7
3037.96	4.84924	3037.96	171.27	3037.96	299.872	3037.96	1585.78
3036.63	1.91914	3036.63	165.021	3036.63	265.477	3036.63	1516.46
3035.3	2.75719	3035.3	158.487	3035.3	243.645	3035.3	1470.74
3033.97	7.2277	3033.97	153.319	3033.97	239.718	3033.97	1429.33
3032.65	14.7071	3032.65	150.043	3032.65	238.09	3032.65	1384.32
3031.32	25.8081	3031.32	149.053	3031.32	245.502	3031.32	1400.8
3029.99	38.961	3029.99	150.353	3029.99	240.762	3029.99	1398.19
3028.66	48.4487	3028.66	153.228	3028.66	227.715	3028.66	1448.34
3027.33	48.4786	3027.33	155.55	3027.33	237.497	3027.33	1460.81
3026	37.1299	3026	155.145	3026	263.969	3026	1459.92
3024.67	18.6153	3024.67	151.292	3024.67	281.247	3024.67	1494.87
3023.34	3.33413	3023.34	145.459	3023.34	293.295	3023.34	1564.3
3022.01	0.24947	3022.01	140.526	3022.01	301.46	3022.01	1574.73
3020.67	11.2783	3020.67	139.198	3020.67	293.96	3020.67	1620
3019.34	29.9856	3019.34	141.764	3019.34	285.399	3019.34	1590.48
3018.01	46.1359	3018.01	146.022	3018.01	265.82	3018.01	1504.32
3016.68	51.8559	3016.68	147.587	3016.68	219.655	3016.68	1426.69
3015.35	46.6877	3015.35	142.123	3015.35	191.156	3015.35	1296.19
3014.01	36.1423	3014.01	128.415	3014.01	165.043	3014.01	1130.94
3012.68	27.5954	3012.68	109.707	3012.68	170.013	3012.68	980.13
3011.35	24.9002	3011.35	91.8534	3011.35	178.694	3011.35	885.745
3010.02	27.7055	3010.02	80.4225	3010.02	147.669	3010.02	831.449
3008.68	31.3113	3008.68	76.6841	3008.68	135.422	3008.68	784.056
3007.35	30.5756	3007.35	77.302	3007.35	114.99	3007.35	777.753
3006.02	23.3741	3006.02	77.3714	3006.02	114.306	3006.02	692.641
3004.68	12.1794	3004.68	73.9509	3004.68	135.839	3004.68	617.584
3003.35	2.023	3003.35	67.4792	3003.35	161.327	3003.35	562.471
3002.01	-0.50972	3002.01	61.2682	3002.01	150.061	3002.01	573.262
3000.68	6.75311	3000.68	58.6736	3000.68	173.246	3000.68	663.586
2999.34	20.6445	2999.34	61.7109	2999.34	157.212	2999.34	752.887
2998.01	35.042	2998.01	71.1543	2998.01	160.561	2998.01	815.066
2996.67	45.0244	2996.67	87.3429	2996.67	200.263	2996.67	954.151
2995.33	48.1565	2995.33	110.229	2995.33	222.978	2995.33	1097.23
2994	47.1072	2994	138.877	2994	228.33	2994	1398.66
2992.66	45.2758	2992.66	170.844	2992.66	282.077	2992.66	1809.21
2991.32	44.5225	2991.32	202.424	2991.32	333.68	2991.32	2136.61
2989.99	44.614	2989.99	229.598	2989.99	398.373	2989.99	2480.68
2988.65	45.1736	2988.65	249.459	2988.65	480.295	2988.65	2750.92
2987.31	44.7766	2987.31	260.657	2987.31	492.183	2987.31	2898.34
2985.97	43.2562	2985.97	263.219	2985.97	498.331	2985.97	3023.99
2984.64	41.2714	2984.64	258.752	2984.64	503.689	2984.64	2989.91
2983.3	40.497	2983.3	250.122	2983.3	462.128	2983.3	2818.72
2981.96	42.5517	2981.96	240.863	2981.96	442.004	2981.96	2653.02
2980.62	49.2952	2980.62	234.337	2980.62	404.416	2980.62	2477.17
2979.28	58.9016	2979.28	232.064	2979.28	365.331	2979.28	2505.91
2977.94	66.7029	2977.94	232.852	2977.94	420.563	2977.94	2704.85
2976.6	67.7717	2976.6	233.51	2976.6	468.332	2976.6	2923.55
2975.26	60.5665	2975.26	230.201	2975.26	454.988	2975.26	3052.47
2973.92	47.8132	2973.92	220.505	2973.92	451.836	2973.92	2956.96
2972.58	36.5147	2972.58	204.817	2972.58	409.604	2972.58	2640.56
2971.24	31.0953	2971.24	185.94	2971.24	374.834	2971.24	2297.85
2969.9	32.2015	2969.9	168.107	2969.9	351.7	2969.9	1939.57
2968.56	37.1881	2968.56	155.208	2968.56	315.403	2968.56	1701.23
2967.22	41.9491	2967.22	148.857	2967.22	280.585	2967.22	1602.63
2965.88	43.6057	2965.88	147.894	2965.88	264.02	2965.88	1559.02
2964.53	42.7107	2964.53	148.832	2964.53	281.208	2964.53	1555.77
2963.19	39.7394	2963.19	147.224	2963.19	314.258	2963.19	1582.22
2961.85	36.3986	2961.85	140.166	2961.85	291.655	2961.85	1567.36
2960.51	34.8022	2960.51	128.253	2960.51	285.256	2960.51	1472.2
2959.16	35.5198	2959.16	115.572	2959.16	282.714	2959.16	1389.51
2957.82	38.443	2957.82	108.184	2957.82	264.149	2957.82	1370.73
2956.48	43.4374	2956.48	111.01	2956.48	281.827	2956.48	1427.57
2955.13	48.8794	2955.13	124.976	2955.13	321.114	2955.13	1585.59
2953.79	53.226	2953.79	146.749	2953.79	324.512	2953.79	1816.28
2952.44	55.3223	2952.44	170.949	2952.44	334.128	2952.44	1988.07
2951.1	54.3544	2951.1	192.816	2951.1	357.627	2951.1	2103.53
2949.75	50.3154	2949.75	210.209	2949.75	338.967	2949.75	2186.94
2948.41	44.1882	2948.41	222.947	2948.41	374.603	2948.41	2226.24
2947.06	37.2126	2947.06	230.635	2947.06	384.375	2947.06	2270.47
2945.72	30.2936	2945.72	232.007	2945.72	373.844	2945.72	2276.16
2944.37	24.9093	2944.37	225.833	2944.37	389.778	2944.37	2214.22
2943.03	23.5315	2943.03	212.695	2943.03	405.905	2943.03	2134.97
2941.68	27.3315	2941.68	196.097	2941.68	393.003	2941.68	2027.17
2940.33	35.388	2940.33	180.717	2940.33	390.09	2940.33	1896.79
2938.99	44.4471	2938.99	169.251	2938.99	339.123	2938.99	1840.08
2937.64	49.3478	2937.64	161.252	2937.64	310.518	2937.64	1762.87
2936.29	46.7617	2936.29	153.691	2936.29	317.462	2936.29	1687.67
2934.94	37.115	2934.94	143.721	2934.94	304.502	2934.94	1636.43
2933.6	23.6282	2933.6	131.418	2933.6	311.095	2933.6	1644.42
2932.25	11.3635	2932.25	119.894	2932.25	298.66	2932.25	1602.52
2930.9	4.51683	2930.9	113.144	2930.9	289.886	2930.9	1581.75
2929.55	4.03944	2929.55	113.731	2929.55	276.852	2929.55	1480.68
2928.2	8.03599	2928.2	120.949	2928.2	272.449	2928.2	1391.65
2926.85	12.7344	2926.85	131.501	2926.85	262.547	2926.85	1329.99
2925.5	15.5476	2925.5	141.908	2925.5	266.248	2925.5	1380.73
2924.15	16.9926	2924.15	150.467	2924.15	254.964	2924.15	1493.89
2922.8	18.6348	2922.8	157.558	2922.8	268.856	2922.8	1689.71
2921.45	21.395	2921.45	164.294	2921.45	277.77	2921.45	1830.91
2920.1	24.9895	2920.1	170.644	2920.1	320.727	2920.1	2001.65
2918.75	28.135	2918.75	174.949	2918.75	372.203	2918.75	2085.18
2917.4	31.0677	2917.4	174.954	2917.4	395.381	2917.4	2032.63
2916.05	34.6027	2916.05	169.319	2916.05	386.159	2916.05	1968.05
2914.7	36.6134	2914.7	158.41	2914.7	369.454	2914.7	1877.73
2913.34	33.3533	2913.34	143.856	2913.34	322.041	2913.34	1700.62
2911.99	22.8959	2911.99	127.833	2911.99	285.87	2911.99	1582.75
2910.64	7.94215	2910.64	112.723	2910.64	260.496	2910.64	1452.82
2909.29	-3.67592	2909.29	100.955	2909.29	233.294	2909.29	1360.19
2907.93	-5.13544	2907.93	94.6636	2907.93	215.414	2907.93	1325.45
2906.58	3.28719	2906.58	94.9985	2906.58	207.364	2906.58	1335.49
2905.23	15.5802	2905.23	101.425	2905.23	206.343	2905.23	1326.72
2903.87	24.4723	2903.87	111.503	2903.87	214.967	2903.87	1323.96
2902.52	26.4278	2902.52	121.93	2902.52	244.172	2902.52	1341.77
2901.17	24.1556	2901.17	130.267	2901.17	265.645	2901.17	1392.16
2899.81	22.141	2899.81	135.486	2899.81	269.996	2899.81	1420.53
2898.46	23.0448	2898.46	137.729	2898.46	237.889	2898.46	1437.01
2897.1	26.5998	2897.1	137.545	2897.1	198.064	2897.1	1433
2895.75	29.9375	2895.75	134.539	2895.75	159.025	2895.75	1392.27
2894.39	29.9318	2894.39	127.99	2894.39	144.471	2894.39	1319.28
2893.03	26.5296	2893.03	118.669	2893.03	136.342	2893.03	1224.37
2891.68	21.2416	2891.68	108.761	2891.68	166.809	2891.68	1120.82
2890.32	17.5647	2890.32	101.196	2890.32	167.526	2890.32	1054.49
2888.96	17.7498	2888.96	98.1914	2888.96	176.906	2888.96	985.245
2887.61	21.5163	2887.61	99.1784	2887.61	177.356	2887.61	956.771
2886.25	26.8206	2886.25	101.369	2886.25	160.648	2886.25	941.723
2884.89	31.7887	2884.89	102.153	2884.89	155.542	2884.89	920.889
2883.54	35.0583	2883.54	100.384	2883.54	173.058	2883.54	909.658
2882.18	37.5994	2882.18	97.2372	2882.18	159.992	2882.18	933.008
2880.82	38.3948	2880.82	95.825	2880.82	174.554	2880.82	951.56
2879.46	35.5238	2879.46	98.905	2879.46	178.375	2879.46	992.109
2878.1	28.2455	2878.1	107.002	2878.1	209.957	2878.1	1110.27
2876.74	17.4404	2876.74	118.208	2876.74	237.486	2876.74	1240.92
2875.38	7.13161	2875.38	128.561	2875.38	282.388	2875.38	1368.78
2874.02	3.25424	2874.02	133.546	2874.02	304.078	2874.02	1436.11
2872.66	6.61144	2872.66	130.536	2872.66	302.592	2872.66	1429.46
2871.3	14.4995	2871.3	119.536	2871.3	276.619	2871.3	1294.73
2869.94	22.9011	2869.94	102.56	2869.94	242.463	2869.94	1122.45
2868.58	27.0285	2868.58	83.3619	2868.58	183.479	2868.58	903.204
2867.22	26.0226	2867.22	66.0307	2867.22	140.005	2867.22	687.485
2865.86	22.4218	2865.86	53.2805	2865.86	99.4883	2865.86	498.984
2864.5	16.382	2864.5	45.9696	2864.5	71.2427	2864.5	361.191
2863.14	8.03744	2863.14	42.6674	2863.14	81.3571	2863.14	270.426
2861.78	-2.49393	2861.78	40.0509	2861.78	66.9484	2861.78	220.982
2860.41	-15.333	2860.41	35.4404	2860.41	70.4247	2860.41	200.556
2859.05	-26.8318	2859.05	28.49	2859.05	55.5914	2859.05	180.502
2857.69	-30.9661	2857.69	21.3614	2857.69	43.7722	2857.69	133.267
2856.33	-25.5678	2856.33	17.5777	2856.33	51.5463	2856.33	105.956
2854.96	-11.9943	2854.96	19.5791	2854.96	62.2679	2854.96	66.9373
2853.6	3.88987	2853.6	26.2292	2853.6	43.8216	2853.6	20.9454
2852.23	15.2195	2852.23	32.9806	2852.23	24.089	2852.23	6.02226
2850.87	19.4602	2850.87	34.1846	2850.87	22.3664	2850.87	4.79145
2849.51	19.5527	2849.51	26.6733	2849.51	23.933	2849.51	-4.27911
2848.14	18.7961	2848.14	12.3238	2848.14	29.7309	2848.14	19.4254
2846.78	18.8238	2846.78	-2.307	2846.78	38.961	2846.78	11.2232
2845.41	17.6499	2845.41	-10.2288	2845.41	22.7775	2845.41	-47.9728
2844.05	13.4381	2844.05	-8.68327	2844.05	21.2297	2844.05	-88.2116
2842.68	6.68979	2842.68	-0.78268	2842.68	41.1391	2842.68	-66.6073
2841.31	1.16362	2841.31	6.65567	2841.31	50.2698	2841.31	-51.9795
2839.95	-0.58143	2839.95	7.69063	2839.95	35.7315	2839.95	-25.2912
2838.58	1.60543	2838.58	1.2094	2838.58	40.6474	2838.58	-23.3896
2837.21	4.73057	2837.21	-8.87285	2837.21	23.0002	2837.21	-39.2557
2835.85	6.99325	2835.85	-16.5121	2835.85	0.47381	2835.85	-34.5515
2834.48	8.39174	2834.48	-16.863	2834.48	-9.66652	2834.48	-30.3339
2833.11	10.5256	2833.11	-9.00383	2833.11	-11.7177	2833.11	-16.59
2831.74	13.912	2831.74	3.77982	2831.74	-43.7771	2831.74	3.93938
2830.38	17.8145	2830.38	15.7411	2830.38	-10.0678	2830.38	19.803
2829.01	19.7432	2829.01	21.6731	2829.01	17.023	2829.01	22.2849
2827.64	19.4338	2827.64	19.4495	2827.64	29.4846	2827.64	8.95091
2826.27	18.5159	2826.27	11.27	2826.27	27.4405	2826.27	-27.4349
2824.9	18.8801	2824.9	2.32931	2824.9	31.7359	2824.9	-45.9282
2823.53	22.0188	2823.53	-2.12758	2823.53	4.23971	2823.53	-48.9516
2822.16	27.1419	2822.16	-0.27432	2822.16	20.7374	2822.16	-21.4838
2820.79	30.647	2820.79	5.484	2820.79	20.9975	2820.79	-49.7437
2819.42	30.1676	2819.42	10.2169	2819.42	22.7226	2819.42	-52.6865
2818.05	25.6786	2818.05	9.71981	2818.05	18.9341	2818.05	-78.9489
2816.68	19.1743	2816.68	3.46895	2816.68	12.5969	2816.68	-73.3951
2815.31	15.1057	2815.31	-4.97769	2815.31	-1.04149	2815.31	-77.8617
2813.94	15.4261	2813.94	-10.8157	2813.94	9.85023	2813.94	-27.1867
2812.57	17.9249	2812.57	-10.907	2812.57	20.3092	2812.57	-33.288
2811.19	19.6729	2811.19	-5.45119	2811.19	22.112	2811.19	5.45447
2809.82	18.7877	2809.82	2.14538	2809.82	43.6332	2809.82	1.30616
2808.45	15.2912	2808.45	7.79672	2808.45	36.2501	2808.45	37.71
2807.08	12.3825	2807.08	9.43895	2807.08	8.91661	2807.08	33.1345
2805.7	12.0913	2805.7	7.59748	2805.7	8.23146	2805.7	57.0259
2804.33	13.6905	2804.33	4.50129	2804.33	15.6783	2804.33	68.8781
2802.96	16.1276	2802.96	2.40675	2802.96	18.5821	2802.96	91.1133
2801.58	17.4556	2801.58	1.69897	2801.58	34.0819	2801.58	76.958
2800.21	15.3734	2800.21	1.34956	2800.21	27.071	2800.21	82.8337
2798.84	9.53234	2798.84	0.95844	2798.84	18.7509	2798.84	59.9444
2797.46	1.2968	2797.46	1.7607	2797.46	23.2805	2797.46	34.6668
2796.09	-6.26914	2796.09	6.10603	2796.09	43.8059	2796.09	57.1463
2794.71	-9.02747	2794.71	15.5449	2794.71	46.2865	2794.71	49.3434
2793.34	-5.75765	2793.34	28.3638	2793.34	45.512	2793.34	26.0566
2791.96	1.39435	2791.96	39.8979	2791.96	27.7947	2791.96	35.7859
2790.58	8.42765	2790.58	45.2084	2790.58	28.2169	2790.58	22.0914
2789.21	12.862	2789.21	42.0614	2789.21	3.26024	2789.21	21.2161
2787.83	16.0069	2787.83	32.6778	2787.83	7.19138	2787.83	27.6225
2786.46	20.5113	2786.46	22.4287	2786.46	19.8192	2786.46	21.7972
2785.08	27.116	2785.08	16.1856	2785.08	22.8954	2785.08	18.7108
2783.7	34.705	2783.7	15.6055	2783.7	32.1208	2783.7	47.1396
2782.32	39.4819	2782.32	18.3031	2782.32	60.3704	2782.32	58.5656
2780.95	38.0472	2780.95	19.9576	2780.95	32.8701	2780.95	62.2378
2779.57	30.835	2779.57	17.979	2779.57	27.2309	2779.57	72.2049
2778.19	20.3788	2778.19	13.1253	2778.19	42.0751	2778.19	56.8411
2776.81	10.3134	2776.81	8.41818	2776.81	17.1518	2776.81	77.7191
2775.43	5.65235	2775.43	7.12403	2775.43	15.6079	2775.43	88.7252
2774.05	8.37907	2774.05	10.586	2774.05	51.9417	2774.05	78.4117
2772.67	16.0407	2772.67	17.9822	2772.67	68.8873	2772.67	113.173
2771.29	24.2495	2771.29	27.4713	2771.29	95.3889	2771.29	162.613
2769.91	27.1336	2769.91	36.5133	2769.91	125.805	2769.91	212.27
2768.53	20.7908	2768.53	41.7962	2768.53	105.329	2768.53	285.72
2767.15	8.15512	2767.15	40.7988	2767.15	74.6363	2767.15	287.473
2765.77	-3.84048	2765.77	33.4477	2765.77	25.3059	2765.77	193.572
2764.39	-8.92387	2764.39	22.9599	2764.39	-1.7862	2764.39	110.876
2763.01	-4.73709	2763.01	14.6944	2763.01	17.3521	2763.01	45.965
2761.63	4.04108	2761.63	12.4268	2761.63	35.4053	2761.63	26.4783
2760.25	9.6294	2760.25	15.4009	2760.25	25.7952	2760.25	35.9568
2758.86	8.83594	2758.86	19.7042	2758.86	10.9066	2758.86	86.0289
2757.48	4.81733	2757.48	21.3846	2757.48	-11.4889	2757.48	65.2059
2756.1	4.29486	2756.1	18.9504	2756.1	-26.9728	2756.1	53.7349
2754.72	11.4083	2754.72	13.7534	2754.72	16.3289	2754.72	59.1279
2753.33	23.2041	2753.33	7.70923	2753.33	24.7511	2753.33	14.697
2751.95	32.7521	2751.95	2.09046	2751.95	18.7109	2751.95	19.2243
2750.57	35.0237	2750.57	-1.45932	2750.57	1.11904	2750.57	37.8027
2749.18	30.4251	2749.18	-0.54989	2749.18	7.06751	2749.18	12.6916
2747.8	23.7197	2747.8	6.39977	2747.8	-1.35136	2747.8	21.9237
2746.41	18.8127	2746.41	17.8092	2746.41	15.8195	2746.41	-13.7729
2745.03	15.6038	2745.03	27.625	2745.03	28.8129	2745.03	-20.881
2743.64	11.7777	2743.64	28.7104	2743.64	37.0527	2743.64	-1.69372
2742.26	5.79509	2742.26	18.3099	2742.26	39.4209	2742.26	16.3751
2740.87	-0.9222	2740.87	1.13173	2740.87	70.9051	2740.87	58.442
2739.49	-5.07048	2739.49	-13.0316	2739.49	55.0373	2739.49	79.9874
2738.1	-4.98257	2738.1	-15.2858	2738.1	43.0668	2738.1	71.2941
2736.71	-2.06669	2736.71	-3.55218	2736.71	18.8068	2736.71	85.1212
2735.33	0.68464	2735.33	16.6368	2735.33	2.17359	2735.33	58.0337
2733.94	1.76115	2733.94	35.9943	2733.94	-10.1157	2733.94	70.1316
2732.55	1.15262	2732.55	47.2121	2732.55	5.2478	2732.55	126.502
2731.17	0.01157	2731.17	48.2823	2731.17	-7.04177	2731.17	129.878
2729.78	-1.89078	2729.78	42.5227	2729.78	17.3723	2729.78	125.301
2728.39	-5.50018	2728.39	35.292	2728.39	3.57095	2728.39	109.857
2727	-11.5986	2727	30.2277	2727	13.7501	2727	79.4322
2725.61	-18.1299	2725.61	27.7956	2725.61	12.7357	2725.61	96.6211
2724.22	-22.7673	2724.22	26.3839	2724.22	34.3283	2724.22	123.054
2722.83	-22.9539	2722.83	24.4964	2722.83	11.9078	2722.83	128.983
2721.44	-18.3953	2721.44	22.7872	2721.44	24.873	2721.44	139.308
2720.05	-9.73716	2720.05	23.4597	2720.05	-11.0062	2720.05	144.822
2718.66	0.66443	2718.66	27.4147	2718.66	2.19466	2718.66	120.035
2717.27	10.5496	2717.27	32.8863	2717.27	4.07162	2717.27	123.693
2715.88	16.9484	2715.88	35.6902	2715.88	22.7076	2715.88	145.518
2714.49	18.4453	2714.49	31.9541	2714.49	13.9116	2714.49	141.227
2713.1	15.381	2713.1	21.7003	2713.1	32.0222	2713.1	122.838
2711.71	11.1946	2711.71	9.59075	2711.71	30.9227	2711.71	86.3528
2710.32	10.0397	2710.32	1.92513	2710.32	65.0862	2710.32	69.7244
2708.93	14.907	2708.93	3.17489	2708.93	64.4138	2708.93	66.3008
2707.53	25.5628	2707.53	12.3521	2707.53	55.8034	2707.53	110.293
2706.14	39.2644	2706.14	23.5125	2706.14	52.9381	2706.14	95.8274
2704.75	51.9719	2704.75	29.774	2704.75	47.4533	2704.75	54.7573
2703.36	60.5587	2703.36	27.5876	2703.36	32.3526	2703.36	12.1802
2701.96	63.6628	2701.96	18.7253	2701.96	28.4852	2701.96	17.6529
2700.57	60.8554	2700.57	9.49001	2700.57	11.9606	2700.57	16.8885
2699.18	51.5129	2699.18	5.9241	2699.18	13.0674	2699.18	42.895
2697.78	36.4385	2697.78	10.0077	2697.78	12.5847	2697.78	54.6212
2696.39	18.5342	2696.39	18.3797	2696.39	3.00175	2696.39	64.5755
2694.99	2.74137	2694.99	24.4997	2694.99	33.1142	2694.99	79.4976
2693.6	-5.62838	2693.6	22.965	2693.6	42.4987	2693.6	58.0279
2692.2	-4.86885	2692.2	13.1512	2692.2	54.3989	2692.2	33.0018
2690.81	1.05328	2690.81	-0.77316	2690.81	68.0811	2690.81	-2.37508
2689.41	6.43406	2689.41	-12.5067	2689.41	62.6975	2689.41	11.5484
2688.01	7.50622	2688.01	-17.5195	2688.01	37.9311	2688.01	19.342
2686.62	5.28521	2686.62	-14.9005	2686.62	35.2748	2686.62	53.5935
2685.22	3.73123	2685.22	-6.68365	2685.22	-4.87803	2685.22	10.602
2683.83	5.78809	2683.83	3.72086	2683.83	-12.6818	2683.83	22.7704
2682.43	10.9531	2682.43	13.1881	2682.43	-26.9638	2682.43	11.2787
2681.03	16.5256	2681.03	19.2232	2681.03	-23.3022	2681.03	28.4347
2679.63	20.1588	2679.63	20.0345	2679.63	-6.18094	2679.63	5.69833
2678.23	21.796	2678.23	15.4351	2678.23	-4.12595	2678.23	25.6213
2676.84	21.5144	2676.84	7.39565	2676.84	16.0888	2676.84	-1.74241
2675.44	19.5303	2675.44	-1.00335	2675.44	23.7013	2675.44	26.9349
2674.04	15.826	2674.04	-6.64613	2674.04	8.51959	2674.04	7.26806
2672.64	10.1714	2672.64	-7.97355	2672.64	1.23558	2672.64	-14.1594
2671.24	3.88196	2671.24	-5.08959	2671.24	8.6656	2671.24	-22.9091
2669.84	-0.50238	2669.84	1.26512	2669.84	-5.66275	2669.84	-2.54795
2668.44	-1.8196	2668.44	10.2747	2668.44	34.2891	2668.44	13.5988
2667.04	0.80362	2667.04	20.486	2667.04	57.8389	2667.04	34.1369
2665.64	5.9638	2665.64	29.6213	2665.64	69.3754	2665.64	32.9745
2664.24	10.3903	2664.24	34.8494	2664.24	84.3579	2664.24	34.5924
2662.84	11.3589	2662.84	34.1704	2662.84	68.5324	2662.84	82.722
2661.44	8.01775	2661.44	27.9009	2661.44	47.478	2661.44	88.1262
2660.04	1.30897	2660.04	18.8077	2660.04	64.21	2660.04	50.1674
2658.63	-5.3481	2658.63	10.774	2658.63	57.6252	2658.63	21.3351
2657.23	-9.74869	2657.23	6.54764	2657.23	47.517	2657.23	15.84
2655.83	-10.9715	2655.83	6.33932	2655.83	34.3942	2655.83	20.1657
2654.43	-9.89016	2654.43	7.87053	2654.43	31.8999	2654.43	62.9271
2653.02	-8.54486	2653.02	8.29214	2653.02	28.0989	2653.02	62.2453
2651.62	-9.01441	2651.62	6.23911	2651.62	43.4912	2651.62	22.652
2650.22	-11.9829	2650.22	2.86021	2650.22	36.074	2650.22	1.61776
2648.81	-16.536	2648.81	0.2946	2648.81	20.7056	2648.81	3.87567
2647.41	-19.0767	2647.41	-0.08543	2647.41	4.58573	2647.41	9.07877
2646	-16.5889	2646	1.16529	2646	13.6121	2646	45.6892
2644.6	-8.38055	2644.6	2.51082	2644.6	7.12226	2644.6	81.6188
2643.2	2.85249	2643.2	2.89507	2643.2	12.9625	2643.2	70.512
2641.79	11.9392	2641.79	2.50674	2641.79	19.8875	2641.79	65.5816
2640.38	14.954	2640.38	1.80205	2640.38	24.711	2640.38	79.9932
2638.98	12.5097	2638.98	0.99866	2638.98	17.3242	2638.98	82.9349
2637.57	8.30401	2637.57	0.1665	2637.57	19.3052	2637.57	105.055
2636.17	7.61608	2636.17	0.19049	2636.17	27.1481	2636.17	112.126
2634.76	13.1435	2634.76	2.73367	2634.76	39.2389	2634.76	83.4615
2633.35	23.0455	2633.35	8.5204	2633.35	18.9936	2633.35	73.9725
2631.95	32.36	2631.95	15.709	2631.95	7.10965	2631.95	47.1135
2630.54	36.3954	2630.54	20.4063	2630.54	-12.6376	2630.54	22.1034
2629.13	32.4703	2629.13	19.3065	2629.13	-26.2678	2629.13	-28.4477
2627.72	21.7726	2627.72	12.6528	2627.72	-3.98158	2627.72	-10.8455
2626.32	7.61318	2626.32	4.83009	2626.32	21.5837	2626.32	9.79386
2624.91	-5.12955	2624.91	1.02888	2624.91	37.4254	2624.91	57.3158
2623.5	-11.9533	2623.5	3.74015	2623.5	65.4611	2623.5	78.3636
2622.09	-9.85841	2622.09	11.1595	2622.09	64.115	2622.09	59.1853
2620.68	0.12057	2620.68	19.1754	2620.68	50.9883	2620.68	11.4421
2619.27	13.7108	2619.27	24.5785	2619.27	41.7218	2619.27	41.0894
2617.86	24.7671	2617.86	27.3747	2617.86	38.3507	2617.86	35.7651
2616.45	29.7151	2616.45	29.3308	2616.45	37.8473	2616.45	48.9912
2615.04	28.2326	2615.04	32.0759	2615.04	25.0108	2615.04	56.1201
2613.63	23.2446	2613.63	35.5501	2613.63	18.3267	2613.63	20.5564
2612.22	17.0023	2612.22	38.85	2612.22	28.6547	2612.22	26.9278
2610.81	10.8047	2610.81	41.0902	2610.81	30.8112	2610.81	48.8228
2609.4	5.27555	2609.4	42.205	2609.4	62.819	2609.4	41.2243
2607.98	1.626	2607.98	42.2296	2607.98	54.5672	2607.98	37.7863
2606.57	0.18836	2606.57	41.0243	2606.57	34.5634	2606.57	32.614
2605.16	1.00891	2605.16	38.214	2605.16	25.7371	2605.16	45.9909
2603.75	1.9937	2603.75	34.1645	2603.75	3.68149	2603.75	71.9742
2602.33	1.23497	2602.33	29.609	2602.33	-23.0287	2602.33	70.3204
2600.92	-1.00109	2600.92	25.0316	2600.92	-24.5996	2600.92	82.6243
2599.51	-2.59304	2599.51	20.5232	2599.51	-12.0277	2599.51	75.8953
2598.09	-1.85379	2598.09	15.7534	2598.09	9.12176	2598.09	75.8938
2596.68	2.26992	2596.68	10.4509	2596.68	2.1645	2596.68	87.4874
2595.26	8.61418	2595.26	5.15062	2595.26	-3.72875	2595.26	85.669
2593.85	14.9903	2593.85	0.73787	2593.85	-23.5052	2593.85	25.7544
2592.43	19.9658	2592.43	-2.1867	2592.43	-16.0906	2592.43	17.8231
2591.02	23.6141	2591.02	-3.085	2591.02	-17.2188	2591.02	-2.25612
2589.6	26.629	2589.6	-2.28214	2589.6	-0.57482	2589.6	29.4534
2588.19	29.6436	2588.19	-0.99426	2588.19	9.15407	2588.19	14.6556
2586.77	31.6014	2586.77	-0.98142	2586.77	26.6258	2586.77	45.7981
2585.36	29.7694	2585.36	-3.76007	2585.36	27.395	2585.36	45.5076
2583.94	22.465	2583.94	-9.21887	2583.94	17.9626	2583.94	24.334
2582.52	11.2965	2582.52	-14.4821	2582.52	-10.0001	2582.52	0.01636
2581.11	0.35203	2581.11	-15.4194	2581.11	-1.09715	2581.11	-9.92631
2579.69	-5.99026	2579.69	-9.07888	2579.69	0.93272	2579.69	-57.6439
2578.27	-6.18074	2578.27	3.79836	2578.27	3.45272	2578.27	-36.7978
2576.85	-2.60757	2576.85	18.5492	2576.85	-4.63841	2576.85	-2.91065
2575.43	1.29637	2575.43	29.3098	2575.43	-30.4801	2575.43	-39.024
2574.02	3.0037	2574.02	32.7136	2574.02	-44.3692	2574.02	-37.4107
2572.6	0.93438	2572.6	29.423	2572.6	-19.045	2572.6	9.28647
2571.18	-4.44834	2571.18	23.1533	2571.18	-16.3519	2571.18	19.696
2569.76	-10.8238	2569.76	17.8985	2569.76	6.06999	2569.76	50.4211
2568.34	-15.1564	2568.34	15.886	2568.34	12.3274	2568.34	71.6814
2566.92	-14.1414	2566.92	17.3243	2566.92	20.6434	2566.92	31.9563
2565.5	-6.42415	2565.5	21.3948	2565.5	7.18574	2565.5	7.92346
2564.08	5.52296	2564.08	26.5673	2564.08	24.62	2564.08	40.2926
2562.66	17.8527	2562.66	30.7254	2562.66	23.7451	2562.66	27.1111
2561.24	27.4871	2561.24	31.3642	2561.24	13.2841	2561.24	59.6233
2559.81	32.94	2559.81	26.7085	2559.81	20.1907	2559.81	86.031
2558.39	34.6325	2558.39	16.916	2558.39	26.1182	2558.39	98.7652
2556.97	33.9992	2556.97	4.94222	2556.97	20.2015	2556.97	44.1811
2555.55	32.3924	2555.55	-4.92043	2555.55	33.486	2555.55	41.2133
2554.13	31.0907	2554.13	-9.02194	2554.13	43.8701	2554.13	13.8564
2552.7	30.6679	2552.7	-6.39263	2552.7	27.2157	2552.7	48.2725
2551.28	31.0647	2551.28	0.67596	2551.28	38.3442	2551.28	47.0708
2549.86	31.9409	2549.86	7.89917	2549.86	8.23768	2549.86	84.1353
2548.43	33.0546	2548.43	11.9849	2548.43	-3.19085	2548.43	72.0904
2547.01	34.1791	2547.01	12.2426	2547.01	-1.97855	2547.01	53.3194
2545.59	34.4114	2545.59	10.8668	2545.59	-0.91992	2545.59	35.5213
2544.16	32.1995	2544.16	10.9052	2544.16	25.4722	2544.16	45.0789
2542.74	26.7728	2542.74	13.5615	2542.74	41.8917	2542.74	35.3875
2541.31	18.6458	2541.31	17.669	2541.31	30.7223	2541.31	62.4554
2539.89	9.47786	2539.89	21.4146	2539.89	32.7638	2539.89	95.2904
2538.46	1.14736	2538.46	24.0945	2538.46	30.3502	2538.46	71.6775
2537.03	-4.96171	2537.03	26.7731	2537.03	5.91239	2537.03	60.299
2535.61	-7.9883	2535.61	30.8289	2535.61	8.13803	2535.61	44.2202
2534.18	-7.18293	2534.18	35.7859	2534.18	6.54742	2534.18	51.6384
2532.75	-2.96301	2532.75	39.5929	2532.75	-11.5932	2532.75	40.6926
2531.33	3.05603	2531.33	40.3743	2531.33	-19.6681	2531.33	10.1627
2529.9	9.00363	2529.9	38.1298	2529.9	2.7379	2529.9	-13.4608
2528.47	14.1288	2528.47	34.8322	2528.47	16.4047	2528.47	-24.5531
2527.05	18.2284	2527.05	32.7054	2527.05	46.5442	2527.05	-17.6715
2525.62	21.697	2525.62	32.215	2525.62	86.1593	2525.62	10.1578
2524.19	24.1847	2524.19	32.0234	2524.19	74.9434	2524.19	0.51076
2522.76	24.5211	2522.76	30.2217	2522.76	30.6427	2522.76	-34.3368
2521.33	23.0558	2521.33	25.7892	2521.33	-1.37376	2521.33	32.7103
2519.9	21.8307	2519.9	19.3393	2519.9	-37.9143	2519.9	83.3066
2518.47	20.9622	2518.47	12.7843	2518.47	-34.1243	2518.47	96.9701
2517.04	19.4957	2517.04	8.55732	2517.04	-1.61913	2517.04	92.6863
2515.61	15.8546	2515.61	8.51365	2515.61	47.1606	2515.61	60.59
2514.18	8.57195	2514.18	13.0528	2514.18	65.5019	2514.18	41.4827
2512.75	0.05473	2512.75	20.3852	2512.75	64.438	2512.75	39.9635
2511.32	-4.41623	2511.32	27.2097	2511.32	39.2864	2511.32	27.4074
2509.89	-1.93933	2509.89	30.3426	2509.89	12.0906	2509.89	9.25384
2508.46	7.95682	2508.46	29.1108	2508.46	8.64145	2508.46	1.80583
2507.03	22.1009	2507.03	25.6802	2507.03	9.56735	2507.03	3.8183
2505.59	34.385	2505.59	23.7131	2505.59	33.3109	2505.59	15.6269
2504.16	39.8511	2504.16	25.335	2504.16	33.4962	2504.16	46.7574
2502.73	37.1073	2502.73	29.5044	2502.73	31.9505	2502.73	51.8239
2501.29	28.5128	2501.29	32.1934	2501.29	20.9649	2501.29	60.5066
2499.86	19.7039	2499.86	30.0035	2499.86	25.9073	2499.86	86.4811
2498.43	14.6975	2498.43	22.6235	2498.43	-0.65828	2498.43	90.3034
2496.99	14.2549	2496.99	13.6122	2496.99	0.44447	2496.99	97.7266
2495.56	15.2928	2495.56	7.69598	2495.56	-4.05037	2495.56	124.886
2494.13	14.0326	2494.13	7.65163	2494.13	6.06277	2494.13	106.645
2492.69	10.3402	2492.69	11.7396	2492.69	12.1608	2492.69	91.4512
2491.26	7.36294	2491.26	15.9303	2491.26	29.7359	2491.26	63.8428
2489.82	7.04232	2489.82	16.5929	2489.82	28.9376	2489.82	45.154
2488.39	9.4942	2488.39	13.2708	2488.39	13.401	2488.39	33.7
2486.95	11.5108	2486.95	8.03583	2486.95	20.0674	2486.95	-5.44036
2485.51	9.91282	2485.51	3.90348	2485.51	12.976	2485.51	26.365
2484.08	5.36642	2484.08	2.26392	2484.08	-5.00205	2484.08	65.701
2482.64	1.8772	2482.64	3.20026	2482.64	0.60278	2482.64	34.3836
2481.2	3.09704	2481.2	6.18089	2481.2	7.35893	2481.2	62.9104
2479.77	10.5545	2479.77	11.2915	2479.77	42.651	2479.77	81.1894
2478.33	21.9477	2478.33	18.4107	2478.33	68.6338	2478.33	68.7048
2476.89	32.9767	2476.89	27.0989	2476.89	64.5026	2476.89	89.9503
2475.45	39.3682	2475.45	36.0166	2475.45	39.6729	2475.45	110.862
2474.01	39.6121	2474.01	43.2846	2474.01	20.5734	2474.01	96.9881
2472.58	34.5661	2472.58	47.5382	2472.58	1.47335	2472.58	119.12
2471.14	26.1523	2471.14	48.2985	2471.14	12.2456	2471.14	107.589
2469.7	16.8002	2469.7	45.1768	2469.7	30.6712	2469.7	95.2225
2468.26	8.77641	2468.26	38.4038	2468.26	25.0039	2468.26	73.1508
2466.82	3.44057	2466.82	29.0762	2466.82	30.6048	2466.82	97.1491
2465.38	2.75865	2465.38	19.0337	2465.38	33.9222	2465.38	105.815
2463.94	7.23469	2463.94	11.681	2463.94	41.0726	2463.94	122.646
2462.5	14.2994	2462.5	10.4378	2462.5	24.383	2462.5	108.519
2461.06	19.7834	2461.06	16.4019	2461.06	29.1	2461.06	147.289
2459.61	19.9467	2459.61	27.6007	2459.61	16.6565	2459.61	140.356
2458.17	14.2312	2458.17	39.1402	2458.17	0.15892	2458.17	142.839
2456.73	6.80168	2456.73	44.7493	2456.73	4.61755	2456.73	127.344
2455.29	3.32725	2455.29	40.6728	2455.29	3.7916	2455.29	111.54
2453.85	6.75786	2453.85	27.3156	2453.85	16.5661	2453.85	85.9576
2452.4	15.473	2452.4	8.96724	2452.4	23.8858	2452.4	65.9642
2450.96	24.735	2450.96	-7.70663	2450.96	32.4334	2450.96	-10.1876
2449.52	30.0995	2449.52	-16.7936	2449.52	12.7711	2449.52	-58.1374
2448.07	30.1913	2448.07	-15.7543	2448.07	18.8709	2448.07	-55.617
2446.63	27.5262	2446.63	-5.81608	2446.63	16.5636	2446.63	-13.994
2445.19	25.3328	2445.19	8.48322	2445.19	48.4795	2445.19	33.9913
2443.74	25.0722	2443.74	21.0608	2443.74	69.9585	2443.74	51.1806
2442.3	25.6933	2442.3	27.0108	2442.3	69.3769	2442.3	41.8868
2440.85	24.2576	2440.85	24.3806	2440.85	65.6081	2440.85	20.9798
2439.41	18.7322	2439.41	15.0471	2439.41	50.8593	2439.41	20.0024
2437.96	11.0277	2437.96	3.92447	2437.96	26.7639	2437.96	36.0477
2436.51	4.83757	2436.51	-3.37657	2436.51	4.22852	2436.51	26.7177
2435.07	3.57071	2435.07	-3.01828	2435.07	13.4906	2435.07	33.9762
2433.62	6.97323	2433.62	5.50743	2433.62	22.0971	2433.62	57.0117
2432.18	11.1972	2432.18	19.0413	2432.18	44.7846	2432.18	31.996
2430.73	12.2899	2430.73	32.3699	2430.73	58.4388	2430.73	33.0161
2429.28	10.2378	2429.28	40.3864	2429.28	43.7258	2429.28	50.7628
2427.83	8.17706	2427.83	40.2106	2427.83	23.3192	2427.83	27.7239
2426.39	9.96982	2426.39	32.4276	2426.39	20.9677	2426.39	33.1361
2424.94	15.5399	2424.94	20.5101	2424.94	26.0864	2424.94	55.3627
2423.49	21.7575	2423.49	8.8646	2423.49	50.4415	2423.49	40.7106
2422.04	24.7701	2422.04	0.90598	2422.04	72.7707	2422.04	21.2852
2420.59	23.1841	2420.59	-2.22499	2420.59	70.4974	2420.59	28.3393
2419.14	18.4261	2419.14	-1.58879	2419.14	49.161	2419.14	11.8415
2417.69	12.5855	2417.69	0.68645	2417.69	8.02762	2417.69	-1.87329
2416.24	5.89764	2416.24	2.66027	2416.24	-2.84559	2416.24	22.9483
2414.79	-1.27167	2414.79	3.43136	2414.79	9.65892	2414.79	58.6224
2413.34	-8.16646	2413.34	3.50618	2413.34	18.9223	2413.34	43.8709
2411.89	-13.0174	2411.89	4.29108	2411.89	25.9147	2411.89	8.54624
2410.44	-13.5111	2410.44	6.70169	2410.44	20.2523	2410.44	8.06058
2408.99	-8.91438	2408.99	10.1937	2408.99	0.08592	2408.99	4.40515
2407.54	-0.77717	2407.54	13.1739	2407.54	17.5249	2407.54	-22.0442
2406.08	9.36	2406.08	14.3225	2406.08	39.8967	2406.08	27.3222
2404.63	19.8848	2404.63	14.202	2404.63	51.9803	2404.63	7.10112
2403.18	29.4191	2403.18	15.1562	2403.18	52.6481	2403.18	-18.5476
2401.73	36.7057	2401.73	18.7981	2401.73	40.4428	2401.73	17.5258
2400.27	40.5023	2400.27	23.9681	2400.27	14.7944	2400.27	78.9128
2398.82	39.4686	2398.82	27.2777	2398.82	11.0919	2398.82	28.849
2397.37	34.0271	2397.37	25.3979	2397.37	19.0468	2397.37	32.962
2395.91	25.6558	2395.91	17.8774	2395.91	22.6334	2395.91	4.51812
2394.46	16.8187	2394.46	7.62312	2394.46	18.2938	2394.46	-32.0722
2393	9.58929	2393	-1.81875	2393	7.56601	2393	-28.2119
2391.55	6.04777	2391.55	-8.60622	2391.55	-9.54336	2391.55	19.9731
2390.09	6.75389	2390.09	-12.8135	2390.09	-32.0557	2390.09	8.79122
2388.64	11.5228	2388.64	-15.0542	2388.64	-38.0782	2388.64	3.36795
2387.18	18.479	2387.18	-14.7523	2387.18	-23.9842	2387.18	0.3781
2385.73	25.3377	2385.73	-10.0492	2385.73	0.36894	2385.73	-30.408
2384.27	28.6208	2384.27	-0.09812	2384.27	19.5558	2384.27	-11.2766
2382.81	27.2204	2382.81	13.4249	2382.81	38.2454	2382.81	4.56074
2381.36	22.3097	2381.36	26.3723	2381.36	54.0064	2381.36	25.5561
2379.9	17.5315	2379.9	34.1158	2379.9	26.2009	2379.9	19.1113
2378.44	16.1752	2378.44	34.1725	2378.44	-2.64373	2378.44	-3.39212
2376.98	19.686	2376.98	27.7181	2376.98	1.90296	2376.98	-20.9808
2375.53	24.3358	2375.53	18.4635	2375.53	-8.62975	2375.53	-32.2385
2374.07	25.6901	2374.07	10.6426	2374.07	22.864	2374.07	-31.6575
2372.61	21.3938	2372.61	6.88989	2372.61	53.4855	2372.61	-6.54739
2371.15	13.4546	2371.15	7.47894	2371.15	20.5504	2371.15	-5.63061
2369.69	6.64461	2369.69	11.1003	2369.69	6.31208	2369.69	-31.2178
2368.23	5.45429	2368.23	16.0828	2368.23	16.1924	2368.23	-4.27042
2366.77	9.169	2366.77	20.9205	2366.77	10.5894	2366.77	-20.4384
2365.31	13.5779	2365.31	24.6207	2365.31	15.8057	2365.31	-30.1269
2363.85	14.3291	2363.85	26.6761	2363.85	11.2597	2363.85	-14.21
2362.39	9.98891	2362.39	26.679	2362.39	-25.9744	2362.39	-0.55821
2360.93	3.00983	2360.93	24.2917	2360.93	-31.2297	2360.93	-0.8461
2359.47	-2.19541	2359.47	19.1324	2359.47	-19.1054	2359.47	51.2144
2358.01	-3.30506	2358.01	10.8391	2358.01	2.11515	2358.01	64.5406
2356.54	-1.25379	2356.54	0.17198	2356.54	-0.31724	2356.54	21.062
2355.08	1.42781	2355.08	-10.2665	2355.08	17.3614	2355.08	12.0238
2353.62	2.47558	2353.62	-16.9828	2353.62	15.2325	2353.62	-7.06081
2352.16	2.0793	2352.16	-17.3263	2352.16	31.1178	2352.16	-32.1614
2350.7	2.49997	2350.7	-11.4196	2350.7	26.4418	2350.7	-19.868
2349.23	5.63026	2349.23	-2.80973	2349.23	27.6242	2349.23	-3.47477
2347.77	11.3664	2347.77	4.02766	2347.77	17.619	2347.77	-19.3156
2346.3	17.5001	2346.3	6.69187	2346.3	0.08442	2346.3	0.77484
2344.84	20.9582	2344.84	5.94947	2344.84	-7.32313	2344.84	-0.11068
2343.38	19.9258	2343.38	4.85354	2343.38	-7.65163	2343.38	-36.9698
2341.91	14.8472	2341.91	5.93264	2341.91	-2.22726	2341.91	-34.8749
2340.45	7.90299	2340.45	8.5886	2340.45	37.4887	2340.45	-58.2133
2338.98	1.85453	2338.98	10.0921	2338.98	60.8376	2338.98	-43.9248
2337.51	-1.66829	2337.51	8.08212	2337.51	32.0141	2337.51	-15.8936
2336.05	-2.22144	2336.05	2.62355	2336.05	27.8913	2336.05	1.06494
2334.58	-0.24788	2334.58	-3.02211	2334.58	8.92703	2334.58	34.916
2333.12	3.79169	2333.12	-4.73631	2333.12	8.03614	2333.12	67.8981
2331.65	9.77693	2331.65	-0.88631	2331.65	31.6825	2331.65	54.265
2330.18	16.9684	2330.18	6.98318	2330.18	48.0925	2330.18	28.6496
2328.71	22.8793	2328.71	15.0519	2328.71	16.4134	2328.71	-14.9368
2327.25	24.4727	2327.25	19.2779	2327.25	26.9849	2327.25	-45.8608
2325.78	20.1891	2325.78	18.1216	2325.78	28.8087	2325.78	-18.2625
2324.31	11.6227	2324.31	12.6111	2324.31	34.1459	2324.31	-0.83837
2322.84	2.86678	2322.84	5.07441	2322.84	28.9364	2322.84	16.1871
2321.37	-2.49641	2321.37	-1.66263	2321.37	22.1323	2321.37	-16.289
2319.9	-4.03563	2319.9	-5.42298	2319.9	-19.8349	2319.9	-18.8183
2318.43	-3.81042	2318.43	-5.59215	2318.43	-9.60795	2318.43	-18.6959
2316.96	-3.19109	2316.96	-2.32051	2316.96	3.67128	2316.96	-12.4833
2315.49	-1.53716	2315.49	3.26967	2315.49	34.0001	2315.49	-29.9487
2314.02	2.27894	2314.02	9.40113	2314.02	31.6734	2314.02	-34.6938
2312.55	8.34792	2312.55	14.5875	2312.55	27.1037	2312.55	-4.03426
2311.08	14.0813	2311.08	18.1815	2311.08	26.4437	2311.08	20.9777
2309.61	15.9892	2309.61	20.1653	2309.61	51.0629	2309.61	50.6097
2308.14	13.2059	2308.14	21.422	2308.14	53.6102	2308.14	64.1686
2306.67	7.46156	2306.67	22.7793	2306.67	55.4386	2306.67	33.3632
2305.2	0.75247	2305.2	24.4873	2305.2	26.1093	2305.2	17.4225
2303.72	-4.48313	2303.72	26.0144	2303.72	-0.09909	2303.72	4.63606
2302.25	-7.52142	2302.25	26.3982	2302.25	-12.7994	2302.25	-46.3414
2300.78	-8.27639	2300.78	24.7823	2300.78	-21.4976	2300.78	-70.5391
2299.3	-6.14302	2299.3	20.7692	2299.3	1.72905	2299.3	-69.1915
2297.83	-0.9446	2297.83	14.7015	2297.83	17.3835	2297.83	-69.4326
2296.36	5.94427	2296.36	8.15654	2296.36	16.4262	2296.36	-30.0844
2294.88	13.8471	2294.88	3.52797	2294.88	9.48991	2294.88	-32.4744
2293.41	21.089	2293.41	3.26639	2293.41	0.87554	2293.41	-41.8053
2291.93	26.3114	2291.93	8.85188	2291.93	-2.6407	2291.93	-42.929
2290.46	27.6153	2290.46	18.9581	2290.46	13.0018	2290.46	-40.927
2288.98	22.4355	2288.98	29.4853	2288.98	24.7979	2288.98	-30.3284
2287.51	9.39523	2287.51	35.8392	2287.51	22.8936	2287.51	-23.691
2286.03	-8.03325	2286.03	35.3792	2286.03	15.1658	2286.03	3.94822
2284.55	-23.7124	2284.55	28.7466	2284.55	20.343	2284.55	8.57234
2283.08	-29.9804	2283.08	19.4771	2283.08	29.8274	2283.08	12.5667
2281.6	-23.6926	2281.6	11.3903	2281.6	60.9546	2281.6	10.8104
2280.12	-8.93618	2280.12	6.05714	2280.12	71.2373	2280.12	10.9762
2278.64	6.26481	2278.64	3.06491	2278.64	49.425	2278.64	-10.2875
2277.17	15.4816	2277.17	1.57813	2277.17	26.9789	2277.17	-2.85738
2275.69	16.1096	2275.69	1.25808	2275.69	34.5278	2275.69	-10.5728
2274.21	11.1025	2274.21	2.944	2274.21	27.8425	2274.21	-22.9726
2272.73	4.93304	2272.73	8.26464	2272.73	31.7667	2272.73	16.0085
2271.25	0.07398	2271.25	17.7048	2271.25	7.27777	2271.25	10.783
2269.77	-2.28669	2269.77	30.3789	2269.77	-12.5193	2269.77	20.4186
2268.29	-2.32293	2268.29	44.1366	2268.29	-18.3181	2268.29	5.0083
2266.81	-0.99454	2266.81	55.2948	2266.81	16.6716	2266.81	13.4439
2265.33	0.64416	2265.33	59.905	2265.33	20.9801	2265.33	19.8841
2263.85	1.98543	2263.85	55.775	2263.85	6.53225	2263.85	55.2684
2262.37	3.29713	2262.37	43.3804	2262.37	0.26484	2262.37	40.8962
2260.89	6.52704	2260.89	26.2397	2260.89	-2.58548	2260.89	42.8192
2259.41	12.4907	2259.41	9.5853	2259.41	-7.1759	2259.41	33.2128
2257.93	19.9329	2257.93	-1.94112	2257.93	4.59348	2257.93	3.4701
2256.45	25.0462	2256.45	-6.14402	2256.45	-7.93066	2256.45	-39.4335
2254.96	24.7758	2254.96	-3.44207	2254.96	-12.204	2254.96	-69.3184
2253.48	19.867	2253.48	4.02055	2253.48	6.05559	2253.48	-45.7397
2252	13.9008	2252	13.1095	2252	12.7373	2252	4.26044
2250.52	9.85788	2250.52	20.7427	2250.52	6.09464	2250.52	61.722
2249.03	8.24273	2249.03	25.045	2249.03	27.9061	2249.03	94.1666
2247.55	6.76784	2247.55	25.3052	2247.55	4.61628	2247.55	63.2665
2246.06	4.41262	2246.06	22.3253	2246.06	10.65	2246.06	4.16072
2244.58	3.57309	2244.58	18.2645	2244.58	22.0003	2244.58	7.42766
2243.1	7.32641	2243.1	15.0432	2243.1	17.4957	2243.1	-16.3082
2241.61	17.1545	2241.61	13.5904	2241.61	9.82314	2241.61	-16.5971
2240.12	30.7875	2240.12	13.8373	2240.12	28.9335	2240.12	15.9149
2238.64	42.8203	2238.64	14.6421	2238.64	20.4611	2238.64	9.21549
2237.15	48.8388	2237.15	15.0695	2237.15	35.5977	2237.15	-7.06724
2235.67	47.3623	2235.67	15.3232	2235.67	28.572	2235.67	-0.68672
2234.18	40.127	2234.18	16.2123	2234.18	26.7633	2234.18	-22.7386
2232.7	31.8756	2232.7	18.4193	2232.7	33.1746	2232.7	-29.975
2231.21	27.15	2231.21	21.9972	2231.21	7.01861	2231.21	-10.4001
2229.72	28.1172	2229.72	25.9871	2229.72	7.1155	2229.72	0.7086
2228.23	32.9264	2228.23	29.3677	2228.23	31.3953	2228.23	28.6516
2226.74	36.4747	2226.74	31.794	2226.74	34.8813	2226.74	24.58
2225.26	33.8185	2225.26	33.1858	2225.26	41.6995	2225.26	12.2112
2223.77	23.2915	2223.77	33.044	2223.77	48.1238	2223.77	1.56868
2222.28	8.14775	2222.28	30.6787	2222.28	3.8832	2222.28	7.21338
2220.79	-5.20949	2220.79	25.5114	2220.79	-25.7946	2220.79	19.4869
2219.3	-12.7464	2219.3	18.188	2219.3	-2.08568	2219.3	60.4285
2217.81	-13.8359	2217.81	10.6395	2217.81	11.5884	2217.81	42.3842
2216.32	-11.011	2216.32	5.07266	2216.32	-8.11278	2216.32	15.5765
2214.83	-7.78739	2214.83	2.83281	2214.83	-17.5531	2214.83	-17.767
2213.34	-4.51197	2213.34	4.31043	2213.34	-8.6281	2213.34	-39.7505
2211.85	0.74316	2211.85	8.72694	2211.85	-16.2669	2211.85	-44.7543
2210.36	8.68786	2210.36	14.8876	2210.36	29.0348	2210.36	7.18918
2208.87	18.539	2208.87	21.0537	2208.87	62.5723	2208.87	20.003
2207.37	27.3164	2207.37	25.3488	2207.37	41.2122	2207.37	7.36577
2205.88	32.2641	2205.88	26.3714	2205.88	3.39441	2205.88	-4.42384
2204.39	33.5773	2204.39	24.0594	2204.39	-19.1959	2204.39	18.2966
2202.9	32.6936	2202.9	19.2621	2202.9	-26.4434	2202.9	41.795
2201.4	30.685	2201.4	13.677	2201.4	-8.37822	2201.4	47.2158
2199.91	26.9856	2199.91	8.64493	2199.91	15.6752	2199.91	45.2014
2198.42	19.5187	2198.42	5.10707	2198.42	22.6309	2198.42	2.06691
2196.92	8.40933	2196.92	3.77588	2196.92	-0.97133	2196.92	-39.6988
2195.43	-3.09861	2195.43	5.29094	2195.43	-18.8276	2195.43	-17.3804
2193.93	-11.4239	2193.93	9.18324	2193.93	-11.7954	2193.93	23.901
2192.44	-13.4053	2192.44	14.1392	2192.44	0.88938	2192.44	35.7243
2190.94	-9.32491	2190.94	18.0799	2190.94	7.99427	2190.94	57.7237
2189.45	-2.33689	2189.45	19.5467	2189.45	11.5554	2189.45	77.0933
2187.95	5.42468	2187.95	18.9319	2187.95	-19.3992	2187.95	37.7154
2186.46	13.0478	2186.46	18.1513	2186.46	-16.1606	2186.46	2.61343
2184.96	18.9252	2184.96	18.2519	2184.96	-9.85568	2184.96	-19.0465
2183.46	22.0182	2183.46	18.6563	2183.46	20.8945	2183.46	-38.3381
2181.97	20.5334	2181.97	17.2867	2181.97	39.2999	2181.97	-37.8363
2180.47	13.8323	2180.47	12.6364	2180.47	36.655	2180.47	27.8025
2178.97	4.71612	2178.97	6.27971	2178.97	11.1309	2178.97	48.4199
2177.47	-2.38508	2177.47	2.39271	2177.47	-1.48922	2177.47	70.9792
2175.97	-4.61455	2175.97	4.31441	2175.97	-25.8842	2175.97	85.4501
2174.48	-2.03959	2174.48	12.4197	2174.48	-15.8955	2174.48	75.9636
2172.98	2.18781	2172.98	23.1635	2172.98	-2.84717	2172.98	70.7999
2171.48	4.87251	2171.48	30.9638	2171.48	-11.4533	2171.48	60.0812
2169.98	5.403	2169.98	32.1574	2169.98	-1.62048	2169.98	10.7596
2168.48	6.42406	2168.48	26.8482	2168.48	-1.44689	2168.48	-15.7943
2166.98	10.9419	2166.98	18.1319	2166.98	-11.1549	2166.98	-14.5991
2165.48	19.0899	2165.48	10.7771	2165.48	13.56	2165.48	-32.9766
2163.98	27.3398	2163.98	8.41027	2163.98	25.2606	2163.98	-1.59067
2162.48	30.0128	2162.48	11.6184	2162.48	4.43525	2162.48	25.7854
2160.98	22.7243	2160.98	18.2258	2160.98	20.9766	2160.98	15.7876
2159.47	7.28482	2159.47	24.9522	2159.47	36.1045	2159.47	8.60922
2157.97	-10.4919	2157.97	29.3259	2157.97	28.1313	2157.97	23.9909
2156.47	-23.09	2156.47	31.2661	2156.47	42.7137	2156.47	-10.3722
2154.97	-25.5273	2154.97	32.3171	2154.97	30.5144	2154.97	23.1619
2153.46	-18.5754	2153.46	33.6821	2153.46	10.4758	2153.46	77.5743
2151.96	-6.81564	2151.96	34.7797	2151.96	18.1658	2151.96	54.3595
2150.46	6.08798	2150.46	34.3636	2150.46	32.4952	2150.46	59.6144
2148.96	16.5523	2148.96	31.8642	2148.96	15.0635	2148.96	67.6038
2147.45	23.421	2147.45	28.2385	2147.45	1.40152	2147.45	76.272
2145.95	26.1355	2145.95	25.3614	2145.95	-9.69209	2145.95	90.83
2144.44	23.5139	2144.44	24.2029	2144.44	-0.84642	2144.44	107.427
2142.94	16.1267	2142.94	23.7435	2142.94	13.4685	2142.94	52.8635
2141.43	6.57913	2141.43	22.5078	2141.43	35.7634	2141.43	46.6133
2139.93	-2.86801	2139.93	19.7161	2139.93	33.7424	2139.93	45.1292
2138.42	-10.0325	2138.42	15.8975	2138.42	7.6643	2138.42	73.73
2136.92	-14.2074	2136.92	12.7222	2136.92	14.0724	2136.92	75.0653
2135.41	-16.1096	2135.41	11.3333	2135.41	24.3105	2135.41	68.9818
2133.9	-15.3802	2133.9	11.3915	2133.9	31.5854	2133.9	64.3607
2132.39	-11.826	2132.39	11.6297	2132.39	49.3073	2132.39	37.7578
2130.89	-5.72666	2130.89	10.5073	2130.89	40.658	2130.89	11.6988
2129.38	1.6987	2129.38	7.36389	2129.38	13.8219	2129.38	-14.5793
2127.87	8.23805	2127.87	3.56574	2127.87	18.9803	2127.87	-49.7473
2126.36	11.1989	2126.36	1.34657	2126.36	23.3513	2126.36	-53.6354
2124.86	9.86359	2124.86	2.38318	2124.86	27.2533	2124.86	-5.12007
2123.35	4.52711	2123.35	6.6242	2123.35	38.2621	2123.35	-1.21077
2121.84	-2.648	2121.84	11.8382	2121.84	1.64474	2121.84	41.3475
2120.33	-9.13946	2120.33	15.2309	2120.33	-16.7421	2120.33	49.2195
2118.82	-13.3203	2118.82	16.0916	2118.82	-17.668	2118.82	50.2961
2117.31	-15.4229	2117.31	15.804	2117.31	7.10857	2117.31	39.2326
2115.8	-16.3689	2115.8	16.6966	2115.8	26.5175	2115.8	39.4659
2114.29	-17.8596	2114.29	20.2264	2114.29	45.2914	2114.29	20.2159
2112.78	-19.6965	2112.78	25.2445	2112.78	27.4635	2112.78	51.5773
2111.27	-19.5986	2111.27	28.8749	2111.27	21.867	2111.27	47.2083
2109.75	-14.3218	2109.75	29.1429	2109.75	46.2871	2109.75	72.8733
2108.24	-2.38392	2108.24	25.8578	2108.24	55.7871	2108.24	61.5738
2106.73	14.09	2106.73	20.9337	2106.73	49.0982	2106.73	38.6922
2105.22	29.0528	2105.22	17.58	2105.22	46.3017	2105.22	16.9771
2103.7	36.7341	2103.7	18.0995	2103.7	20.0958	2103.7	9.42932
2102.19	34.6179	2102.19	22.749	2102.19	17.5164	2102.19	31.5425
2100.68	25.0706	2100.68	29.673	2100.68	17.6951	2100.68	44.91
2099.16	13.0724	2099.16	34.988	2099.16	5.18464	2099.16	62.2142
2097.65	3.12242	2097.65	35.0798	2097.65	11.5538	2097.65	36.7987
2096.13	-2.69274	2096.13	28.8753	2096.13	21.7294	2096.13	66.8868
2094.62	-3.48824	2094.62	18.6684	2094.62	34.9263	2094.62	81.5957
2093.11	-0.36189	2093.11	9.03207	2093.11	57.3737	2093.11	96.3402
2091.59	4.76352	2091.59	3.82443	2091.59	32.9151	2091.59	66.1823
2090.07	8.9417	2090.07	3.65001	2090.07	40.4305	2090.07	49.5438
2088.56	9.01359	2088.56	6.59129	2088.56	40.1945	2088.56	12.7057
2087.04	3.84572	2087.04	10.0837	2087.04	48.3292	2087.04	63.0268
2085.53	-3.173	2085.53	13.3474	2085.53	46.4674	2085.53	90.0649
2084.01	-7.74597	2084.01	17.287	2084.01	23.2809	2084.01	95.5229
2082.49	-6.47516	2082.49	22.1497	2082.49	-6.11276	2082.49	106.636
2080.97	0.59154	2080.97	26.6202	2080.97	-3.0887	2080.97	91.5459
2079.46	9.5393	2079.46	28.8213	2079.46	3.56654	2079.46	61.2767
2077.94	15.8668	2077.94	27.671	2077.94	24.3382	2077.94	81.5189
2076.42	18.3261	2076.42	24.4495	2076.42	40.4453	2076.42	73.4057
2074.9	17.4503	2074.9	21.348	2074.9	31.3781	2074.9	55.1612
2073.38	15.042	2073.38	19.1245	2073.38	38.7173	2073.38	37.9333
2071.86	12.4255	2071.86	17.5279	2071.86	34.0632	2071.86	44.6012
2070.34	9.46493	2070.34	16.4552	2070.34	22.1417	2070.34	34.9384
2068.82	6.06807	2068.82	17.0797	2068.82	24.7556	2068.82	71.5032
2067.3	3.38545	2067.3	21.6554	2067.3	28.771	2067.3	79.3426
2065.78	2.02934	2065.78	30.6639	2065.78	21.7938	2065.78	68.7571
2064.26	2.00752	2064.26	40.9662	2064.26	33.3933	2064.26	82.8232
2062.74	2.56259	2062.74	47.7548	2062.74	24.5666	2062.74	97.0745
2061.22	2.56076	2061.22	47.5825	2061.22	16.8145	2061.22	87.34
2059.7	1.8948	2059.7	41.2441	2059.7	29.2495	2059.7	79.15
2058.18	2.08007	2058.18	33.1743	2058.18	10.312	2058.18	18.3475
2056.65	3.62475	2056.65	27.8519	2056.65	6.59042	2056.65	-32.8642
2055.13	6.13618	2055.13	26.729	2055.13	6.18949	2055.13	-1.72288
2053.61	8.35245	2053.61	28.0714	2053.61	0.23115	2053.61	12.9537
2052.08	8.93093	2052.08	28.8641	2052.08	6.40455	2052.08	45.6303
2050.56	7.36099	2050.56	27.3719	2050.56	45.2925	2050.56	57.8562
2049.04	5.12901	2049.04	23.7924	2049.04	53.0622	2049.04	33.5317
2047.51	2.97733	2047.51	19.6509	2047.51	75.1145	2047.51	18.0833
2045.99	0.98728	2045.99	16.8998	2045.99	81.1897	2045.99	45.0909
2044.46	-0.89369	2044.46	17.0995	2044.46	65.3478	2044.46	81.2542
2042.94	-2.19848	2042.94	20.8174	2042.94	69.5436	2042.94	88.9635
2041.41	-2.71457	2041.41	26.7416	2041.41	87.3328	2041.41	55.1786
2039.89	-1.48832	2039.89	31.9733	2039.89	65.9562	2039.89	21.4037
2038.36	1.7991	2038.36	33.7407	2038.36	54.7541	2038.36	-13.6769
2036.83	6.34936	2036.83	31.6112	2036.83	39.5404	2036.83	-15.3875
2035.31	11.3597	2035.31	27.9499	2035.31	33.5717	2035.31	29.2921
2033.78	16.424	2033.78	26.0687	2033.78	56.2757	2033.78	72.8663
2032.25	19.6733	2032.25	26.8177	2032.25	48.7883	2032.25	73.0862
2030.72	19.691	2030.72	27.7251	2030.72	35.433	2030.72	56.204
2029.2	16.8865	2029.2	25.0363	2029.2	35.5562	2029.2	29.3051
2027.67	12.7353	2027.67	17.5497	2027.67	36.6802	2027.67	45.4991
2026.14	9.49838	2026.14	8.66915	2026.14	44.3488	2026.14	64.3222
2024.61	9.16803	2024.61	4.50007	2024.61	40.4034	2024.61	72.0827
2023.08	10.3451	2023.08	9.03069	2023.08	33.977	2023.08	74.6495
2021.55	10.9414	2021.55	20.7174	2021.55	15.8825	2021.55	73.6015
2020.02	10.0817	2020.02	32.8105	2020.02	-6.66526	2020.02	72.6305
2018.49	8.98223	2018.49	37.5621	2018.49	-10.0756	2018.49	107.338
2016.96	9.62995	2016.96	31.4997	2016.96	8.56651	2016.96	110.208
2015.43	13.5284	2015.43	17.2421	2015.43	14.8401	2015.43	79.8737
2013.9	18.5382	2013.9	0.98801	2013.9	41.0191	2013.9	72.2243
2012.37	21.954	2012.37	-11.7354	2012.37	41.2896	2012.37	85.8274
2010.84	21.1634	2010.84	-18.9945	2010.84	38.4813	2010.84	88.2237
2009.3	16.8938	2009.3	-22.3899	2009.3	53.6416	2009.3	93.3951
2007.77	11.2709	2007.77	-23.8831	2007.77	71.1839	2007.77	93.9464
2006.24	6.77959	2006.24	-23.6322	2006.24	42.6011	2006.24	65.6393
2004.71	3.60485	2004.71	-20.232	2004.71	29.8994	2004.71	48.3781
2003.17	1.69429	2003.17	-12.3035	2003.17	30.6172	2003.17	54.2297
2001.64	-0.50003	2001.64	-0.42832	2001.64	28.1237	2001.64	31.8513
2000.11	-2.79779	2000.11	12.2391	2000.11	34.9165	2000.11	-10.0698
1998.57	-5.22412	1998.57	22.1473	1998.57	33.5039	1998.57	-18.0251
1997.04	-8.0461	1997.04	27.391	1997.04	11.6827	1997.04	-16.3339
1995.5	-11.3311	1995.5	28.3855	1995.5	-1.15192	1995.5	14.4133
1993.97	-13.8273	1993.97	27.1709	1993.97	-16.8062	1993.97	39.1041
1992.43	-14.8456	1992.43	25.2355	1992.43	-26.9544	1992.43	44.4005
1990.89	-12.5194	1990.89	22.0052	1990.89	-5.63094	1990.89	38.4905
1989.36	-6.37769	1989.36	15.9693	1989.36	22.2751	1989.36	41.0141
1987.82	1.54735	1987.82	6.68812	1987.82	38.7048	1987.82	49.81
1986.29	9.35832	1986.29	-3.77265	1986.29	35.9856	1986.29	18.0545
1984.75	15.1175	1984.75	-11.4142	1984.75	3.48909	1984.75	-8.12536
1983.21	17.0169	1983.21	-12.946	1983.21	-12.6287	1983.21	-59.6883
1981.67	15.6769	1981.67	-8.45235	1981.67	-2.34296	1981.67	-52.7313
1980.14	12.7612	1980.14	-1.54483	1980.14	8.93781	1980.14	-11.9788
1978.6	9.10804	1978.6	2.77522	1978.6	10.1933	1978.6	44.6031
1977.06	6.7436	1977.06	1.54569	1977.06	18.4806	1977.06	52.0041
1975.52	6.26078	1975.52	-4.27761	1975.52	16.3654	1975.52	62.6165
1973.98	6.56603	1973.98	-10.2608	1973.98	30.6778	1973.98	17.4918
1972.44	6.11182	1972.44	-11.4472	1972.44	36.663	1972.44	-9.42038
1970.9	3.92348	1970.9	-5.36335	1970.9	20.192	1970.9	2.54592
1969.36	-0.38891	1969.36	6.2736	1969.36	-8.03643	1969.36	25.5819
1967.82	-4.58194	1967.82	18.6628	1967.82	-28.7773	1967.82	36.7008
1966.28	-6.44489	1966.28	26.1872	1966.28	-36.9203	1966.28	49.9571
1964.74	-5.48685	1964.74	25.6103	1964.74	-10.7112	1964.74	40.6843
1963.2	-3.6078	1963.2	17.4154	1963.2	29.5255	1963.2	12.3281
1961.66	-3.59768	1961.66	5.60884	1961.66	34.286	1961.66	-2.50404
1960.11	-7.22693	1960.11	-4.439	1960.11	46.5777	1960.11	-2.39072
1958.57	-12.7428	1958.57	-8.22736	1958.57	27.5324	1958.57	-2.73604
1957.03	-15.9683	1957.03	-4.52045	1957.03	16.2583	1957.03	19.0236
1955.48	-12.8424	1955.48	4.75314	1955.48	18.0247	1955.48	20.5849
1953.94	-3.03511	1953.94	15.3947	1953.94	16.9088	1953.94	1.11126
1952.4	8.69846	1952.4	23.1814	1952.4	15.0829	1952.4	-22.7116
1950.85	15.8637	1950.85	25.5442	1950.85	17.4737	1950.85	-4.18492
1949.31	14.1909	1949.31	22.5965	1949.31	5.06571	1949.31	5.35827
1947.77	4.92517	1947.77	16.0751	1947.77	16.5766	1947.77	41.3299
1946.22	-5.13095	1946.22	8.85108	1946.22	14.6163	1946.22	45.7652
1944.68	-8.998	1944.68	3.40684	1944.68	15.2278	1944.68	55.1998
1943.13	-4.18488	1943.13	1.07123	1943.13	6.04637	1943.13	51.3182
1941.58	7.29688	1941.58	1.34103	1941.58	-16.9257	1941.58	56.2809
1940.04	19.5318	1940.04	2.24689	1940.04	-31.59	1940.04	66.765
1938.49	27.2491	1938.49	1.11809	1938.49	-16.517	1938.49	74.2878
1936.94	29.628	1936.94	-2.93787	1936.94	8.7309	1936.94	41.4357
1935.4	28.7459	1935.4	-8.13906	1935.4	40.074	1935.4	25.7824
1933.85	27.8191	1933.85	-10.6124	1933.85	31.6441	1933.85	16.1897
1932.3	28.7576	1932.3	-7.40267	1932.3	42.1303	1932.3	30.8286
1930.75	29.8746	1930.75	1.03788	1930.75	37.1038	1930.75	77.1724
1929.21	27.5437	1929.21	10.5104	1929.21	26.1718	1929.21	95.0204
1927.66	20.0372	1927.66	15.912	1927.66	26.5605	1927.66	77.6021
1926.11	8.68215	1926.11	14.6928	1926.11	26.175	1926.11	53.1171
1924.56	-1.96726	1924.56	8.64521	1924.56	32.84	1924.56	36.1611
1923.01	-7.38726	1923.01	1.84827	1923.01	44.0813	1923.01	43.5785
1921.46	-5.92192	1921.46	-2.32369	1921.46	69.3445	1921.46	61.0028
1919.91	-0.34653	1919.91	-3.29528	1919.91	46.1203	1919.91	56.7247
1918.36	5.20395	1918.36	-3.13588	1918.36	20.3231	1918.36	61.3184
1916.81	7.65258	1916.81	-4.11923	1916.81	19.326	1916.81	70.6824
1915.26	6.99263	1915.26	-6.52153	1915.26	24.4028	1915.26	44.9434
1913.7	5.10033	1913.7	-8.80147	1913.7	26.2085	1913.7	45.8823
1912.15	4.20712	1912.15	-8.82228	1912.15	57.4352	1912.15	31.1469
1910.6	4.32317	1910.6	-5.5423	1910.6	53.7826	1910.6	-8.21701
1909.05	4.26291	1909.05	-0.06597	1909.05	51.7166	1909.05	-5.15381
1907.49	2.35759	1907.49	5.17367	1907.49	44.1343	1907.49	19.6507
1905.94	-1.43762	1905.94	8.14035	1905.94	24.8072	1905.94	31.6392
1904.39	-6.23261	1904.39	8.13141	1904.39	14.4947	1904.39	69.9158
1902.83	-9.84196	1902.83	6.16064	1902.83	2.22517	1902.83	87.1874
1901.28	-10.0428	1901.28	4.32277	1901.28	13.2543	1901.28	70.9208
1899.72	-5.78243	1899.72	4.40548	1899.72	10.9067	1899.72	50.5113
1898.17	1.57619	1898.17	6.87563	1898.17	-3.85568	1898.17	15.1249
1896.62	9.43769	1896.62	11.2288	1896.62	-18.3108	1896.62	-7.63606
1895.06	13.485	1895.06	16.2378	1895.06	-16.661	1895.06	-60.3131
1893.5	11.1204	1893.5	20.83	1893.5	-16.83	1893.5	-57.1088
1891.95	3.66029	1891.95	24.5706	1891.95	4.18692	1891.95	-18.1684
1890.39	-4.24466	1890.39	27.3463	1890.39	11.2731	1890.39	21.5947
1888.84	-7.49989	1888.84	28.815	1888.84	32.7077	1888.84	55.9859
1887.28	-2.73175	1887.28	28.8237	1887.28	45.4476	1887.28	88.4831
1885.72	8.10389	1885.72	27.0772	1885.72	44.3003	1885.72	44.1306
1884.16	19.0063	1884.16	23.7333	1884.16	34.9887	1884.16	39.8831
1882.61	23.9105	1882.61	19.6112	1882.61	16.4597	1882.61	29.7701
1881.05	20.2087	1881.05	15.7082	1881.05	12.1275	1881.05	58.3544
1879.49	9.6152	1879.49	12.4711	1879.49	22.4469	1879.49	56.6875
1877.93	-1.70451	1877.93	9.62209	1877.93	36.9853	1877.93	45.5178
1876.37	-7.75739	1876.37	5.85751	1876.37	31.9012	1876.37	62.4515
1874.81	-6.30839	1874.81	0.47354	1874.81	36.6973	1874.81	84.3025
1873.25	1.0463	1873.25	-5.35537	1873.25	41.8656	1873.25	73.4826
1871.69	9.97487	1871.69	-8.73945	1871.69	39.9499	1871.69	69.112
1870.13	15.8062	1870.13	-6.94518	1870.13	15.3539	1870.13	46.38
1868.57	16.9931	1868.57	0.25314	1868.57	25.6385	1868.57	16.6443
1867.01	14.451	1867.01	9.40372	1867.01	20.0271	1867.01	43.5211
1865.45	10.0684	1865.45	15.7981	1865.45	27.4529	1865.45	64.504
1863.88	6.06237	1863.88	16.8629	1863.88	42.4829	1863.88	59.8095
1862.32	3.11657	1862.32	14.1352	1862.32	22.6536	1862.32	54.2542
1860.76	0.57933	1860.76	11.9008	1860.76	7.62218	1860.76	30.5914
1859.2	-2.18833	1859.2	13.8648	1859.2	22.0436	1859.2	7.28833
1857.63	-5.65519	1857.63	20.0439	1857.63	21.7779	1857.63	-21.7873
1856.07	-9.53442	1856.07	27.0911	1856.07	31.5984	1856.07	-3.70285
1854.51	-11.7668	1854.51	30.976	1854.51	58.9353	1854.51	-26.8299
1852.94	-10.3387	1852.94	29.9165	1852.94	32.4946	1852.94	6.00721
1851.38	-4.94483	1851.38	24.9815	1851.38	45.5324	1851.38	23.3136
1849.81	2.89281	1849.81	18.7524	1849.81	29.3294	1849.81	40.635
1848.25	9.65237	1848.25	12.9168	1848.25	19.1339	1848.25	19.9861
1846.68	12.011	1846.68	7.83591	1846.68	-5.24891	1846.68	1.32494
1845.12	9.99119	1845.12	3.5546	1845.12	11.464	1845.12	1.45695
1843.55	6.48853	1843.55	1.12331	1843.55	-3.98433	1843.55	-18.1941
1841.99	4.64822	1841.99	2.43029	1841.99	8.37512	1841.99	-6.74942
1840.42	6.4273	1840.42	8.48587	1840.42	-5.17958	1840.42	-24.3637
1838.85	10.2465	1838.85	17.5254	1838.85	29.4463	1838.85	-29.0837
1837.29	12.2173	1837.29	25.7773	1837.29	13.4115	1837.29	-42.6696
1835.72	9.22255	1835.72	29.5094	1835.72	24.7043	1835.72	-9.90736
1834.15	1.02873	1834.15	27.4868	1834.15	18.1271	1834.15	6.06001
1832.58	-9.57229	1832.58	21.7688	1832.58	0.90158	1832.58	11.6257
1831.01	-17.3315	1831.01	15.9132	1831.01	-16.0277	1831.01	-17.4669
1829.44	-17.9826	1829.44	12.1586	1829.44	12.8744	1829.44	-12.8901
1827.88	-10.8926	1827.88	10.679	1827.88	2.17434	1827.88	-29.5274
1826.3	0.33836	1826.3	9.78462	1826.3	-12.4781	1826.3	-53.065
1824.73	9.83602	1824.73	7.59743	1824.73	-2.49217	1824.73	-25.7026
1823.16	12.3445	1823.16	3.6066	1823.16	-4.94406	1823.16	-31.0227
1821.59	6.9494	1821.59	-0.95784	1821.59	8.1812	1821.59	-27.961
1820.02	-2.43665	1820.02	-4.18136	1820.02	14.3525	1820.02	12.0896
1818.45	-9.59382	1818.45	-4.0271	1818.45	6.73846	1818.45	16.2682
1816.88	-9.32568	1816.88	0.55713	1816.88	-18.1753	1816.88	0.46649
1815.31	-0.58516	1815.31	9.14905	1815.31	-22.9362	1815.31	-9.72317
1813.74	12.3046	1813.74	19.8094	1813.74	-24.191	1813.74	-17.9078
1812.16	22.89	1812.16	29.8431	1812.16	-6.51395	1812.16	20.9469
1810.59	26.072	1810.59	36.2639	1810.59	-5.89508	1810.59	27.6
1809.02	21.0834	1809.02	36.895	1809.02	15.9505	1809.02	-14.2034
1807.45	11.773	1807.45	31.3322	1807.45	18.4335	1807.45	-20.9041
1805.87	3.67642	1805.87	21.4013	1805.87	5.21738	1805.87	-30.7329
1804.3	0.46787	1804.3	10.7988	1804.3	1.94181	1804.3	-1.47636
1802.72	2.4529	1802.72	4.12131	1802.72	-3.57474	1802.72	50.4377
1801.15	6.79641	1801.15	4.35945	1801.15	-13.2772	1801.15	24.8528
1799.57	10.4843	1799.57	10.8408	1799.57	14.1434	1799.57	-27.176
1798	11.4285	1798	19.3308	1798	17.8862	1798	-30.7124
1796.42	8.98597	1796.42	24.0846	1796.42	21.1745	1796.42	-19.571
1794.85	4.55054	1794.85	21.3763	1794.85	13.7223	1794.85	19.7216
1793.27	0.29852	1793.27	12.3457	1793.27	1.26429	1793.27	48.8553
1791.69	-1.76919	1791.69	2.11217	1791.69	-21.6316	1791.69	30.5366
1790.12	0.30443	1790.12	-3.65335	1790.12	-10.0631	1790.12	36.9509
1788.54	5.99249	1788.54	-2.38642	1788.54	3.65681	1788.54	-11.1235
1786.96	12.2402	1786.96	3.44269	1786.96	10.5291	1786.96	-6.0347
1785.38	16.2353	1785.38	8.2071	1785.38	3.90041	1785.38	-4.97203
1783.8	16.3588	1783.8	7.48721	1783.8	-2.65216	1783.8	-21.1165
1782.23	12.9579	1782.23	0.85668	1782.23	-7.80318	1782.23	-41.8957
1780.65	8.78142	1780.65	-7.76334	1780.65	19.9047	1780.65	-29.4875
1779.07	5.64514	1779.07	-13.0065	1779.07	38.9026	1779.07	-28.9043
1777.49	3.51048	1777.49	-12.1774	1777.49	32.4207	1777.49	-11.5256
1775.91	2.10597	1775.91	-6.98716	1775.91	16.3327	1775.91	4.49454
1774.33	1.34173	1774.33	-1.604	1774.33	-26.8388	1774.33	-15.8159
1772.75	1.77095	1772.75	0.32642	1772.75	-26.8485	1772.75	-42.5159
1771.17	4.34848	1771.17	-1.28405	1771.17	-2.37278	1771.17	-29.5142
1769.59	8.24602	1769.59	-3.15969	1769.59	4.992	1769.59	-17.2154
1768	11.3223	1768	-1.44558	1768	8.41633	1768	-0.86153
1766.42	12.1177	1766.42	5.37835	1766.42	23.0536	1766.42	8.74114
1764.84	10.5635	1764.84	15.6883	1764.84	-4.17261	1764.84	0.32907
1763.26	8.92711	1763.26	25.3731	1763.26	12.8386	1763.26	-51.4015
1761.67	9.59248	1761.67	30.7979	1761.67	6.00449	1761.67	-4.4427
1760.09	13.3214	1760.09	30.8943	1760.09	8.5102	1760.09	0.95489
1758.51	18.5855	1758.51	27.5735	1758.51	-4.94596	1758.51	32.9704
1756.92	22.2702	1756.92	24.4245	1756.92	6.70776	1756.92	52.0351
1755.34	20.8922	1755.34	24.635	1755.34	1.56547	1755.34	48.1618
1753.76	13.8141	1753.76	28.7889	1753.76	6.31267	1753.76	2.31494
1752.17	2.95403	1752.17	34.9014	1752.17	-11.0747	1752.17	0.89889
1750.59	-6.55835	1750.59	39.6868	1750.59	-1.65647	1750.59	10.8077
1749	-9.5536	1749	40.5718	1749	1.36078	1749	8.33512
1747.41	-3.98994	1747.41	37.0554	1747.41	18.5511	1747.41	22.9314
1745.83	7.58439	1745.83	30.5628	1745.83	11.0536	1745.83	46.3989
1744.24	19.5252	1744.24	23.0776	1744.24	-2.90277	1744.24	67.4149
1742.65	25.4652	1742.65	15.6357	1742.65	-15.1564	1742.65	69.5181
1741.07	23.2727	1741.07	7.9313	1741.07	-36.959	1741.07	69.6385
1739.48	14.9778	1739.48	-0.45731	1739.48	-26.5992	1739.48	35.9496
1737.89	5.59718	1737.89	-8.77301	1737.89	-4.16496	1737.89	-12.839
1736.3	0.45839	1736.3	-15.0073	1736.3	28.3872	1736.3	-17.025
1734.72	1.9217	1734.72	-16.9627	1734.72	34.5939	1734.72	-16.8385
1733.13	8.0212	1733.13	-14.5517	1733.13	36.5723	1733.13	-13.0186
1731.54	15.0455	1731.54	-10.2092	1731.54	3.08479	1731.54	11.7306
1729.95	18.6038	1729.95	-7.01887	1729.95	-3.9058	1729.95	22.9394
1728.36	16.6219	1728.36	-6.47022	1728.36	-12.1453	1728.36	2.91698
1726.77	10.3018	1726.77	-7.48226	1726.77	23.2699	1726.77	-5.11011
1725.18	3.23228	1725.18	-7.0572	1725.18	18.876	1725.18	-3.46694
1723.59	-1.3913	1723.59	-2.95888	1723.59	28.5345	1723.59	-9.21597
1722	-1.62295	1722	4.97353	1722	20.2189	1722	3.61216
1720.4	1.15992	1720.4	14.9716	1720.4	23.5906	1720.4	5.18893
1718.81	4.50374	1718.81	24.3724	1718.81	29.3834	1718.81	14.1361
1717.22	6.62585	1717.22	30.8001	1717.22	34.6765	1717.22	-3.57584
1715.63	8.14174	1715.63	32.9862	1715.63	23.1909	1715.63	-10.1934
1714.04	9.58003	1714.04	30.6251	1714.04	22.3433	1714.04	-11.2904
1712.44	10.9657	1712.44	24.6461	1712.44	14.9935	1712.44	-36.6725
1710.85	10.4964	1710.85	16.661	1710.85	9.49326	1710.85	-30.9755
1709.26	7.01426	1709.26	8.36758	1709.26	20.9027	1709.26	-1.94618
1707.66	1.44835	1707.66	1.17542	1707.66	8.54318	1707.66	-13.5188
1706.07	-2.60533	1706.07	-4.14288	1706.07	-0.19938	1706.07	-20.9586
1704.47	-3.04386	1704.47	-7.53685	1704.47	0.13333	1704.47	-7.74015
1702.88	-0.02698	1702.88	-8.76688	1702.88	7.24605	1702.88	-5.23874
1701.28	4.23608	1701.28	-7.77836	1701.28	-2.36984	1701.28	26.5429
1699.69	7.26856	1699.69	-4.9535	1699.69	7.91101	1699.69	53.3055
1698.09	8.45314	1698.09	-1.05243	1698.09	-12.3154	1698.09	76.6499
1696.49	9.48694	1696.49	2.83276	1696.49	-5.58135	1696.49	52.3346
1694.9	11.2822	1694.9	5.57944	1694.9	7.63651	1694.9	44.8055
1693.3	13.4558	1693.3	7.52522	1693.3	12.1714	1693.3	65.6213
1691.7	15.3029	1691.7	9.96199	1691.7	4.83513	1691.7	72.3059
1690.11	15.0949	1690.11	14.1573	1690.11	7.15643	1690.11	60.8865
1688.51	12.2866	1688.51	20.2248	1688.51	-9.68011	1688.51	83.6913
1686.91	7.74485	1686.91	26.6666	1686.91	5.88142	1686.91	80.4735
1685.31	2.30767	1685.31	30.616	1685.31	16.7315	1685.31	52.1366
1683.71	-3.29151	1683.71	30.1744	1683.71	30.507	1683.71	56.7616
1682.11	-7.05667	1682.11	25.3375	1682.11	54.2084	1682.11	50.4052
1680.51	-8.18113	1680.51	18.0177	1680.51	45.4103	1680.51	42.6415
1678.91	-6.01526	1678.91	11.0385	1678.91	37.1974	1678.91	49.4656
1677.31	-1.23982	1677.31	7.11311	1677.31	26.412	1677.31	80.6156
1675.71	3.56325	1675.71	7.552	1675.71	14.5939	1675.71	53.3832
1674.11	5.56401	1674.11	12.399	1674.11	22.1108	1674.11	40.9401
1672.51	4.18737	1672.51	20.3198	1672.51	42.041	1672.51	49.0619
1670.91	-0.00818	1670.91	28.7871	1670.91	38.5291	1670.91	68.4906
1669.31	-5.04374	1669.31	34.8194	1669.31	31.4292	1669.31	62.6523
1667.7	-9.14059	1667.7	36.1634	1667.7	28.58	1667.7	73.3414
1666.1	-11.3419	1666.1	32.3247	1666.1	24.7056	1666.1	72.1257
1664.5	-10.5007	1664.5	25.2548	1664.5	30.1475	1664.5	55.1337
1662.89	-6.00534	1662.89	18.5422	1662.89	40.2888	1662.89	59.5703
1661.29	1.13223	1661.29	15.4889	1661.29	31.0674	1661.29	83.8053
1659.69	7.92822	1659.69	17.3965	1659.69	21.4699	1659.69	109.49
1658.08	11.1204	1658.08	22.6626	1658.08	17.0133	1658.08	134.146
1656.48	9.3012	1656.48	27.8806	1656.48	21.3459	1656.48	124.213
1654.87	4.36691	1654.87	30.1364	1654.87	37.7008	1654.87	124.441
1653.27	-0.91649	1653.27	28.7855	1653.27	17.7982	1653.27	158.287
1651.66	-4.14127	1651.66	25.5746	1651.66	0.44522	1651.66	212.862
1650.06	-4.82952	1650.06	23.3531	1650.06	-2.25298	1650.06	284.854
1648.45	-2.46771	1648.45	23.9389	1648.45	-0.92609	1648.45	315.681
1646.84	3.2962	1646.84	27.0699	1646.84	18.7144	1646.84	314.834
1645.24	12.0706	1645.24	31.089	1645.24	47.9388	1645.24	324.976
1643.63	21.4762	1643.63	34.5729	1643.63	67.5399	1643.63	380.106
1642.02	28.5969	1642.02	37.7445	1642.02	110.19	1642.02	410.656
1640.41	31.7435	1640.41	42.9622	1640.41	122.847	1640.41	492.754
1638.8	33.0977	1638.8	53.9556	1638.8	121.747	1638.8	587.901
1637.2	36.184	1637.2	74.2714	1637.2	133.642	1637.2	806.633
1635.59	43.1216	1635.59	106.081	1635.59	163.295	1635.59	1143.84
1633.98	53.0412	1633.98	149.294	1633.98	238.184	1633.98	1621.48
1632.37	63.0437	1632.37	200.815	1632.37	344.689	1632.37	2171.89
1630.76	70.4995	1630.76	254.241	1630.76	467.712	1630.76	2858.76
1629.15	74.4302	1629.15	300.596	1629.15	567.615	1629.15	3525.38
1627.54	74.3188	1627.54	330.06	1627.54	622.513	1627.54	4002.87
1625.93	69.6616	1625.93	335.236	1625.93	624.807	1625.93	4132.89
1624.32	60.5356	1624.32	314.336	1624.32	590.295	1624.32	3907.32
1622.7	48.5361	1622.7	272.347	1622.7	524.047	1622.7	3376.97
1621.09	37.3726	1621.09	219.44	1621.09	435.385	1621.09	2740.97
1619.48	30.339	1619.48	167.44	1619.48	351.989	1619.48	2086.81
1617.87	28.304	1617.87	125.576	1617.87	248.203	1617.87	1546.07
1616.25	29.8097	1616.25	98.1611	1616.25	186.676	1616.25	1152.85
1614.64	32.0212	1614.64	84.9232	1614.64	181.824	1614.64	997.113
1613.03	32.4985	1613.03	82.5478	1613.03	179.98	1613.03	1045.67
1611.41	31.0202	1611.41	86.611	1611.41	184.963	1611.41	1209.65
1609.8	27.8228	1609.8	92.8127	1609.8	213.713	1609.8	1334.66
1608.18	23.2576	1608.18	97.0697	1608.18	208.642	1608.18	1420.44
1606.57	18.6435	1606.57	95.7686	1606.57	202.848	1606.57	1289.54
1604.95	14.268	1604.95	87.0107	1604.95	195.166	1604.95	1018.5
1603.34	9.91114	1603.34	71.2127	1603.34	148.095	1603.34	742.452
1601.72	5.49842	1601.72	51.4455	1601.72	131.684	1601.72	516.655
1600.11	-0.0707	1600.11	32.3718	1600.11	91.2047	1600.11	385.332
1598.49	-6.87264	1598.49	18.1463	1598.49	60.0442	1598.49	340.464
1596.87	-12.407	1596.87	11.0185	1596.87	56.3124	1596.87	273.782
1595.25	-15.2898	1595.25	11.2677	1595.25	55.1367	1595.25	199.046
1593.64	-14.8381	1593.64	17.2859	1593.64	58.0255	1593.64	128.199
1592.02	-11.7433	1592.02	26.2301	1592.02	50.978	1592.02	110.709
1590.4	-8.88858	1590.4	34.2018	1590.4	28.7162	1590.4	97.9795
1588.78	-7.87223	1588.78	36.9231	1588.78	17.5827	1588.78	95.2063
1587.16	-8.00212	1587.16	31.8015	1587.16	21.8608	1587.16	89.6718
1585.54	-8.96622	1585.54	19.6457	1585.54	12.2673	1585.54	61.2638
1583.92	-10.0495	1583.92	4.89859	1583.92	18.2922	1583.92	39.9601
1582.3	-10.3106	1582.3	-6.63564	1582.3	10.2856	1582.3	64.2076
1580.68	-9.53716	1580.68	-11.2268	1580.68	10.3523	1580.68	68.6859
1579.06	-6.45411	1579.06	-8.95956	1579.06	8.60357	1579.06	53.3026
1577.44	-0.1216	1577.44	-2.94201	1577.44	-3.36915	1577.44	37.7708
1575.82	8.05985	1575.82	2.60702	1575.82	-2.01058	1575.82	23.2366
1574.2	15.4761	1574.2	4.9066	1574.2	-4.119	1574.2	16.6324
1572.58	19.7706	1572.58	2.95834	1572.58	15.7399	1572.58	43.524
1570.95	19.533	1570.95	-2.34935	1570.95	20.9505	1570.95	72.8826
1569.33	16.0045	1569.33	-8.14784	1569.33	29.4882	1569.33	87.2015
1567.71	11.2589	1567.71	-11.0172	1567.71	11.1366	1567.71	56.6886
1566.08	6.43426	1566.08	-9.04451	1566.08	-3.13748	1566.08	41.1713
1564.46	1.85261	1564.46	-2.89521	1564.46	-29.7386	1564.46	-13.6806
1562.84	-3.26741	1562.84	3.67302	1562.84	-28.1535	1562.84	-21.5141
1561.21	-9.262	1561.21	6.55932	1561.21	-24.6897	1561.21	-30.7131
1559.59	-14.4818	1559.59	4.37541	1559.59	-13.6108	1559.59	-8.62277
1557.96	-16.5655	1557.96	-1.31198	1557.96	-7.39393	1557.96	-42.2811
1556.34	-13.6582	1556.34	-7.49501	1556.34	2.78966	1556.34	-32.9445
1554.71	-6.01998	1554.71	-11.7709	1554.71	18.9043	1554.71	-38.526
1553.08	2.63729	1553.08	-13.7491	1553.08	25.6925	1553.08	-13.4242
1551.46	7.90211	1551.46	-14.0624	1551.46	16.6432	1551.46	19.0327
1549.83	7.04419	1549.83	-13.4765	1549.83	-2.17647	1549.83	32.9154
1548.2	0.48863	1548.2	-12.7232	1548.2	0.7594	1548.2	27.7588
1546.58	-7.98621	1546.58	-12.2629	1546.58	-3.4412	1546.58	16.7643
1544.95	-14.0977	1544.95	-11.985	1544.95	-2.00418	1544.95	-18.9423
1543.32	-15.9503	1543.32	-10.651	1543.32	-9.09814	1543.32	-63.5895
1541.69	-14.2439	1541.69	-6.03042	1541.69	-14.5377	1541.69	-78.102
1540.06	-11.5546	1540.06	3.46321	1540.06	-17.0801	1540.06	-71.4012
1538.43	-9.86584	1538.43	17.3031	1538.43	-4.3788	1538.43	-38.4735
1536.8	-8.75646	1536.8	32.4095	1536.8	-14.7902	1536.8	-17.8948
1535.17	-6.02682	1535.17	44.0799	1535.17	-18.0526	1535.17	8.14894
1533.54	-0.35632	1533.54	48.3761	1533.54	-13.5976	1533.54	4.38277
1531.91	6.89393	1531.91	43.8947	1531.91	1.31938	1531.91	18.3572
1530.28	12.2054	1530.28	32.3794	1530.28	10.5322	1530.28	59.2341
1528.65	12.5476	1528.65	18.2775	1528.65	26.3	1528.65	101.963
1527.02	8.0426	1527.02	6.69801	1527.02	17.1247	1527.02	151.083
1525.39	2.2249	1525.39	1.06536	1525.39	-3.36351	1525.39	169.292
1523.76	-1.55652	1523.76	1.95172	1523.76	-16.2834	1523.76	164.341
1522.12	-2.91936	1522.12	7.20576	1522.12	-20.0527	1522.12	158.163
1520.49	-3.3899	1520.49	13.741	1520.49	-19.8549	1520.49	136.215
1518.86	-4.24036	1518.86	19.4471	1518.86	-5.60645	1518.86	109.098
1517.22	-4.63525	1517.22	23.4831	1517.22	-18.3622	1517.22	78.4052
1515.59	-2.35224	1515.59	25.8435	1515.59	-4.06773	1515.59	21.6403
1513.96	2.94786	1513.96	26.5787	1513.96	23.8264	1513.96	-25.372
1512.32	8.84233	1512.32	25.522	1512.32	24.9648	1512.32	-41.2862
1510.68	12.4762	1510.68	22.7663	1510.68	23.504	1510.68	-52.8723
1509.05	12.9156	1509.05	18.7615	1509.05	23.473	1509.05	-38.8552
1507.41	11.4941	1507.41	13.8555	1507.41	-1.73318	1507.41	-17.7263
1505.78	10.2753	1505.78	8.45595	1505.78	4.86275	1505.78	-7.59035
1504.14	9.6734	1504.14	3.07528	1504.14	7.581	1504.14	-25.2805
1502.5	8.6769	1502.5	-1.35986	1502.5	-4.52687	1502.5	-14.3729
1500.87	5.18729	1500.87	-3.74836	1500.87	-2.39604	1500.87	-10.8067
1499.23	-1.38778	1499.23	-3.83404	1499.23	21.4983	1499.23	-14.0416
1497.59	-9.88029	1497.59	-2.76985	1497.59	19.8218	1497.59	-6.57858
1495.95	-17.3643	1495.95	-2.21943	1495.95	5.51349	1495.95	-28.3466
1494.31	-20.4748	1494.31	-3.35158	1494.31	-10.9568	1494.31	-48.396
1492.68	-16.6862	1492.68	-5.817	1492.68	-22.7523	1492.68	-46.9596
1491.04	-7.47378	1491.04	-8.11158	1491.04	-26.0792	1491.04	-20.1284
1489.4	3.24591	1489.4	-9.01197	1489.4	-6.36527	1489.4	9.47785
1487.76	11.286	1487.76	-8.47406	1487.76	-2.29844	1487.76	45.1188
1486.12	14.6825	1486.12	-7.19838	1486.12	1.97577	1486.12	79.1547
1484.48	14.4949	1484.48	-5.91439	1484.48	14.9283	1484.48	89.03
1482.84	13.4001	1482.84	-4.17507	1482.84	30.0187	1482.84	100.813
1481.2	12.8028	1481.2	-0.62555	1481.2	45.035	1481.2	125.499
1479.55	12.1804	1479.55	5.65613	1479.55	34.2636	1479.55	168.519
1477.91	11.4716	1477.91	14.0763	1477.91	12.17	1477.91	187.885
1476.27	11.3567	1476.27	22.639	1476.27	36.6871	1476.27	216.562
1474.63	12.7221	1474.63	28.851	1474.63	57.6259	1474.63	239.686
1472.98	15.546	1472.98	31.7412	1472.98	71.4181	1472.98	260.602
1471.34	18.9189	1471.34	31.973	1471.34	77.4729	1471.34	271.484
1469.7	20.6699	1469.7	30.7599	1469.7	53.1634	1469.7	265.986
1468.05	20.2118	1468.05	28.6743	1468.05	39.5114	1468.05	232.574
1466.41	18.2647	1466.41	25.6711	1466.41	55.4378	1466.41	197.17
1464.76	15.5223	1464.76	21.7423	1464.76	59.0513	1464.76	193.686
1463.12	12.828	1463.12	18.469	1463.12	59.8628	1463.12	208.923
1461.47	11.6431	1461.47	18.3413	1461.47	58.32	1461.47	246.618
1459.83	12.5526	1459.83	23.0235	1459.83	39.4901	1459.83	297.015
1458.18	15.4263	1458.18	31.9614	1458.18	63.6713	1458.18	372.332
1456.54	19.5026	1456.54	42.7686	1456.54	85.052	1456.54	528.739
1454.89	22.4696	1454.89	52.0572	1454.89	91.9403	1454.89	678.963
1453.24	22.8884	1453.24	57.4873	1453.24	122.601	1453.24	783.091
1451.6	20.988	1451.6	58.2524	1451.6	119.839	1451.6	755.105
1449.95	17.7033	1449.95	54.566	1449.95	85.0848	1449.95	648.647
1448.3	13.8648	1448.3	47.1378	1448.3	78.4021	1448.3	489.397
1446.65	10.8117	1446.65	37.1981	1446.65	44.4732	1446.65	393.952
1445	8.69801	1445	25.9646	1445	-3.15236	1445	276.093
1443.35	7.55556	1443.35	15.066	1443.35	6.44091	1443.35	178.397
1441.7	6.99043	1441.7	6.04586	1441.7	1.84397	1441.7	81.5036
1440.05	5.89864	1440.05	-0.12958	1440.05	10.4402	1440.05	52.5906
1438.4	2.8262	1438.4	-3.31446	1438.4	20.5414	1438.4	35.3944
1436.75	-1.5773	1436.75	-4.29852	1436.75	9.24368	1436.75	42.8071
1435.1	-5.64678	1435.1	-4.69761	1435.1	-1.84013	1435.1	52.8939
1433.45	-6.89055	1433.45	-5.82431	1433.45	-0.01	1433.45	25.3897
1431.8	-3.44526	1431.8	-8.06897	1431.8	-22.6841	1431.8	4.79116
1430.15	3.84162	1430.15	-10.1122	1430.15	-28.1925	1430.15	-28.0936
1428.5	11.0854	1428.5	-9.48628	1428.5	-25.8038	1428.5	-37.0829
1426.84	15.257	1426.84	-4.6192	1426.84	-4.4818	1426.84	-41.0048
1425.19	15.009	1425.19	3.51065	1425.19	14.4945	1425.19	-14.7292
1423.54	12.1302	1423.54	11.6793	1423.54	18.7353	1423.54	-23.9097
1421.88	10.0302	1421.88	15.9915	1421.88	-3.63257	1421.88	-48.358
1420.23	10.0252	1420.23	14.6149	1420.23	-33.3843	1420.23	-76.318
1418.57	9.9909	1418.57	8.91648	1418.57	-37.1153	1418.57	-39.8397
1416.92	8.13437	1416.92	2.06191	1416.92	-43.9554	1416.92	-28.8842
1415.27	4.03814	1415.27	-3.16528	1415.27	-21.8112	1415.27	-27.4448
1413.61	0.30687	1413.61	-5.32483	1413.61	-0.65895	1413.61	-42.063
1411.95	-0.324	1411.95	-4.66615	1411.95	8.47894	1411.95	-49.7529
1410.3	2.22389	1410.3	-2.4697	1410.3	9.43757	1410.3	-36.2537
1408.64	4.79862	1408.64	-0.12853	1408.64	12.5386	1408.64	-18.3331
1406.98	5.11408	1406.98	1.09306	1406.98	6.81025	1406.98	-8.03195
1405.33	2.80422	1405.33	0.73518	1405.33	-6.1237	1405.33	-6.47221
1403.67	0.30079	1403.67	-0.17525	1403.67	-24.246	1403.67	-30.9514
1402.01	-1.11304	1402.01	0.22549	1402.01	-14.6351	1402.01	0.49053
1400.35	-1.62268	1400.35	3.19401	1400.35	-8.91468	1400.35	27.9419
1398.7	-3.00707	1398.7	8.42508	1398.7	0.91469	1398.7	36.0937
1397.04	-5.09533	1397.04	13.728	1397.04	28.477	1397.04	56.3039
1395.38	-6.02619	1395.38	16.6579	1395.38	26.9417	1395.38	41.923
1393.72	-2.93059	1393.72	15.6136	1393.72	6.28694	1393.72	5.69446
1392.06	3.37174	1392.06	10.5405	1392.06	5.05993	1392.06	13.5547
1390.4	9.85228	1390.4	2.83115	1390.4	-5.46545	1390.4	-10.0897
1388.74	12.1173	1388.74	-5.15185	1388.74	-21.6414	1388.74	-31.0391
1387.08	8.61466	1387.08	-10.6506	1387.08	-17.065	1387.08	-27.9053
1385.41	1.24631	1385.41	-10.8695	1385.41	-11.7713	1385.41	-24.2938
1383.75	-5.31959	1383.75	-5.27262	1383.75	-16.0531	1383.75	-5.66099
1382.09	-8.37421	1382.09	3.63766	1382.09	-7.80005	1382.09	36.0527
1380.43	-6.78531	1380.43	11.0035	1380.43	-3.07684	1380.43	41.5009
1378.77	-2.14804	1378.77	11.7727	1378.77	1.34354	1378.77	42.9904
1377.1	3.18861	1377.1	4.0396	1377.1	5.63458	1377.1	39.6054
1375.44	7.17107	1375.44	-8.97873	1375.44	6.0241	1375.44	43.7867
1373.78	8.83821	1373.78	-21.2862	1373.78	3.59686	1373.78	36.0169
1372.11	7.75298	1372.11	-27.2986	1372.11	-7.94675	1372.11	42.174
1370.45	5.29315	1370.45	-25.0196	1370.45	-12.9991	1370.45	66.0662
1368.78	3.20744	1368.78	-16.9225	1368.78	10.9936	1368.78	78.5824
1367.12	2.89459	1367.12	-7.63035	1367.12	14.0043	1367.12	101.607
1365.45	4.42346	1365.45	-0.53625	1365.45	33.7524	1365.45	89.476
1363.79	6.33447	1363.79	3.23895	1363.79	24.1215	1363.79	74.5809
1362.12	6.95837	1362.12	4.7332	1362.12	10.3898	1362.12	82.0598
1360.45	5.33349	1360.45	5.65596	1360.45	17.3424	1360.45	82.4951
1358.79	1.83471	1358.79	7.35325	1358.79	25.1496	1358.79	86.8742
1357.12	-2.01946	1357.12	10.5678	1357.12	13.3381	1357.12	99.6669
1355.45	-4.38377	1355.45	15.7667	1355.45	8.94505	1355.45	80.4083
1353.78	-4.19334	1353.78	22.334	1353.78	5.09921	1353.78	59.6925
1352.12	-0.75694	1352.12	28.5012	1352.12	6.97345	1352.12	63.3811
1350.45	5.2675	1350.45	31.8293	1350.45	16.5392	1350.45	75.5782
1348.78	12.8496	1348.78	30.6385	1348.78	15.8816	1348.78	86.032
1347.11	20.6001	1347.11	25.3089	1347.11	9.51179	1347.11	86.5475
1345.44	27.3318	1345.44	18.5711	1345.44	7.92852	1345.44	103.049
1343.77	31.233	1343.77	13.6239	1343.77	12.7688	1343.77	109.669
1342.1	31.164	1342.1	12.3756	1342.1	23.3027	1342.1	111.441
1340.43	26.7005	1340.43	14.3398	1340.43	39.8136	1340.43	83.5349
1338.76	18.7449	1338.76	17.1787	1338.76	25.7153	1338.76	35.9068
1337.08	9.33648	1337.08	18.4553	1337.08	15.9085	1337.08	-11.0744
1335.41	1.4445	1335.41	17.1457	1335.41	27.3425	1335.41	10.6878
1333.74	-3.16834	1333.74	13.636	1333.74	14.0897	1333.74	51.1085
1332.07	-3.55096	1332.07	9.18341	1332.07	21.8725	1332.07	85.7561
1330.39	-0.03861	1330.39	5.09592	1330.39	31.5571	1330.39	78.0516
1328.72	5.69785	1328.72	2.54128	1328.72	-5.7945	1328.72	34.7993
1327.05	11.8876	1327.05	2.74249	1327.05	-13.9049	1327.05	33.4084
1325.37	16.6027	1325.37	6.82095	1325.37	-20.2349	1325.37	84.2459
1323.7	17.6453	1323.7	14.8242	1323.7	-19.2075	1323.7	116.181
1322.03	14.1068	1322.03	25.222	1322.03	-5.52049	1322.03	171.493
1320.35	6.50277	1320.35	35.277	1320.35	38.7649	1320.35	219.902
1318.67	-2.97284	1318.67	42.4841	1318.67	54.7436	1318.67	267.482
1317	-10.4081	1317	45.9331	1317	92.6224	1317	382.522
1315.32	-12.8677	1315.32	46.6028	1315.32	73.4348	1315.32	479.004
1313.65	-10.2022	1313.65	46.0853	1313.65	73.7531	1313.65	552.134
1311.97	-4.60767	1311.97	45.3864	1311.97	55.1228	1311.97	583.233
1310.29	0.20803	1310.29	44.3743	1310.29	68.9127	1310.29	565.565
1308.62	1.50877	1308.62	42.408	1308.62	64.326	1308.62	516.435
1306.94	-0.67417	1306.94	39.2472	1306.94	89.2548	1306.94	447.345
1305.26	-4.08555	1305.26	35.3913	1305.26	64.6222	1305.26	347.931
1303.58	-6.25677	1303.58	31.4278	1303.58	66.0668	1303.58	279.956
1301.9	-5.72046	1301.9	27.4744	1301.9	48.8069	1301.9	194.289
1300.22	-2.97557	1300.22	23.1101	1300.22	50.4593	1300.22	128.347
1298.54	0.79924	1298.54	18.0446	1298.54	32.5095	1298.54	87.912
1296.86	5.02956	1296.86	12.7049	1296.86	39.428	1296.86	94.2589
1295.18	9.78959	1295.18	8.26148	1295.18	16.3055	1295.18	108.313
1293.5	14.9007	1293.5	5.88427	1293.5	-0.77596	1293.5	143.37
1291.82	19.1342	1291.82	6.06033	1291.82	-1.0796	1291.82	139.58
1290.14	20.6038	1290.14	8.35905	1290.14	3.60547	1290.14	119.903
1288.46	18.7415	1288.46	11.5671	1288.46	8.97537	1288.46	90.5888
1286.78	14.5459	1286.78	13.9653	1286.78	28.3368	1286.78	91.7724
1285.09	9.51274	1285.09	13.9962	1285.09	19.9401	1285.09	111.127
1283.41	4.57186	1283.41	11.0759	1283.41	5.66434	1283.41	163.542
1281.73	-0.61691	1281.73	6.84086	1281.73	-5.58035	1281.73	201.134
1280.04	-6.44993	1280.04	5.23955	1280.04	-0.43161	1280.04	275.172
1278.36	-11.7204	1278.36	10.8142	1278.36	28.8266	1278.36	366.909
1276.68	-14.4157	1276.68	25.9085	1276.68	58.8543	1276.68	482.928
1274.99	-12.6274	1274.99	48.7146	1274.99	87.1168	1274.99	666.685
1273.3	-5.816	1273.3	73.4335	1273.3	130.374	1273.3	921.766
1271.62	4.67351	1271.62	93.5929	1271.62	173.942	1271.62	1173.52
1269.93	15.8423	1269.93	105.23	1269.93	203.854	1269.93	1354.05
1268.25	24.005	1268.25	108.42	1268.25	213.096	1268.25	1378.96
1266.56	25.6728	1266.56	106.236	1266.56	182.155	1266.56	1277.92
1264.88	19.776	1264.88	102.164	1264.88	157.908	1264.88	1104.18
1263.19	8.62788	1263.19	97.6455	1263.19	137.027	1263.19	961.404
1261.5	-2.99071	1261.5	91.9817	1261.5	137.776	1261.5	863.597
1259.81	-10.3313	1259.81	83.4886	1259.81	108.203	1259.81	789.245
1258.12	-11.1676	1258.12	71.9337	1258.12	106.091	1258.12	712.485
1256.44	-6.84517	1256.44	59.9074	1256.44	104.462	1256.44	690.384
1254.75	-0.00965	1254.75	52.3452	1254.75	115.596	1254.75	720.222
1253.06	7.40041	1253.06	54.3979	1253.06	136.882	1253.06	822.267
1251.37	14.3761	1251.37	68.6845	1251.37	167.559	1251.37	994.231
1249.68	20.5866	1249.68	93.2272	1249.68	191.817	1249.68	1295.49
1247.99	25.5307	1247.99	122.004	1247.99	241.188	1247.99	1616.52
1246.3	27.922	1246.3	146.697	1246.3	286.157	1246.3	1879.78
1244.61	28.1567	1244.61	159.522	1244.61	302.102	1244.61	1998.98
1242.91	27.6977	1242.91	156.525	1242.91	288.778	1242.91	1908.1
1241.22	28.0148	1241.22	139.04	1241.22	254.246	1241.22	1633.56
1239.53	29.4146	1239.53	112.756	1239.53	209.707	1239.53	1314.65
1237.84	31.1425	1237.84	85.3018	1237.84	152.973	1237.84	983.849
1236.14	31.8179	1236.14	62.5745	1236.14	99.3928	1236.14	731.772
1234.45	32.1556	1234.45	46.7581	1234.45	77.707	1234.45	595.726
1232.76	33.229	1232.76	37.5835	1232.76	53.7402	1232.76	529.219
1231.06	35.4842	1231.06	34.3447	1231.06	62.4933	1231.06	514.614
1229.37	36.9847	1229.37	36.5855	1229.37	103.667	1229.37	522.654
1227.68	34.761	1227.68	43.3704	1227.68	110.609	1227.68	539.205
1225.98	26.8475	1225.98	51.757	1225.98	107.135	1225.98	533.84
1224.29	14.7453	1224.29	57.1609	1224.29	111.511	1224.29	567.884
1222.59	2.4295	1222.59	56.2624	1222.59	97.6987	1222.59	507.598
1220.89	-4.9381	1220.89	49.4283	1220.89	86.6724	1220.89	441.154
1219.2	-4.56687	1219.2	40.0568	1219.2	92.6432	1219.2	374.52
1217.5	2.36466	1217.5	31.8064	1217.5	62.1546	1217.5	332.394
1215.8	11.7214	1215.8	25.764	1215.8	40.2664	1215.8	282.379
1214.11	18.7269	1214.11	20.2766	1214.11	24.6901	1214.11	235.413
1212.41	20.0266	1212.41	13.5323	1212.41	8.01887	1212.41	149.773
1210.71	16.5996	1210.71	5.96578	1210.71	-3.86584	1210.71	105.93
1209.01	11.8522	1209.01	0.02185	1209.01	-6.2509	1209.01	83.5799
1207.31	8.40275	1207.31	-1.7836	1207.31	-20.3465	1207.31	64.3772
1205.61	6.9891	1205.61	1.08594	1205.61	-4.87927	1205.61	84.145
1203.91	6.16428	1203.91	7.04518	1203.91	16.0567	1203.91	55.8122
1202.21	3.6742	1202.21	14.3802	1202.21	21.7685	1202.21	61.8794
1200.51	0.1959	1200.51	23.48	1200.51	36.3986	1200.51	127.856
1198.81	-1.88091	1198.81	37.1253	1198.81	70.4443	1198.81	284.26
1197.11	-0.55314	1197.11	58.7235	1197.11	95.5045	1197.11	634.226
1195.41	4.41357	1195.41	89.0938	1195.41	196.024	1195.41	1291.23
1193.71	11.0335	1193.71	123.827	1193.71	328.291	1193.71	2072.97
1192.01	15.9937	1192.01	153.452	1192.01	421.132	1192.01	2645.28
1190.3	17.1201	1190.3	167.196	1190.3	444.806	1190.3	2817.8
1188.6	13.3693	1188.6	158.198	1188.6	393.048	1188.6	2448.79
1186.9	5.70596	1186.9	127.562	1186.9	260.408	1186.9	1737.16
1185.19	-3.56553	1185.19	84.6879	1185.19	150.413	1185.19	1041.6
1183.49	-10.6377	1183.49	43.1511	1183.49	87.0631	1183.49	561.924
1181.79	-12.5946	1181.79	14.434	1181.79	54.5198	1181.79	238.349
1180.08	-8.76788	1180.08	3.33793	1180.08	26.2064	1180.08	128.775
1178.38	-1.72134	1178.38	6.79999	1178.38	14.2528	1178.38	100.565
1176.67	4.92218	1176.67	16.5363	1176.67	26.1634	1176.67	105.943
1174.96	7.91692	1174.96	23.8709	1174.96	37.5823	1174.96	88.1876
1173.26	7.21503	1173.26	23.7292	1173.26	33.8498	1173.26	91.6607
1171.55	4.27767	1171.55	16.2315	1171.55	23.4342	1171.55	49.4309
1169.84	0.90075	1169.84	5.74628	1169.84	-8.69239	1169.84	14.3837
1168.14	-2.02256	1168.14	-1.79406	1168.14	-33.023	1168.14	14.5648
1166.43	-4.24668	1166.43	-1.98534	1166.43	-17.8066	1166.43	52.8443
1164.72	-5.80803	1164.72	5.7614	1164.72	24.1288	1164.72	87.1626
1163.01	-5.89339	1163.01	17.6999	1163.01	42.2317	1163.01	167.756
1161.3	-4.33029	1161.3	27.7395	1161.3	47.877	1161.3	187.413
1159.59	-2.05694	1159.59	30.7058	1159.59	51.0956	1159.59	184.348
1157.88	0.04328	1157.88	25.4684	1157.88	24.2532	1157.88	184.776
1156.18	1.33523	1156.18	15.399	1156.18	24.0398	1156.18	175.857
1154.46	2.36169	1154.46	5.67797	1154.46	35.2516	1154.46	191.431
1152.75	4.78277	1152.75	-0.19246	1152.75	30.0945	1152.75	195.338
1151.04	9.07725	1151.04	-1.74168	1151.04	18.0661	1151.04	170.351
1149.33	13.2095	1149.33	-0.52877	1149.33	25.4998	1149.33	164.749
1147.62	14.8967	1147.62	2.22389	1147.62	11.2727	1147.62	175.249
1145.91	12.0158	1145.91	6.61154	1145.91	17.1248	1145.91	194.465
1144.2	5.09258	1144.2	12.8255	1144.2	26.6164	1144.2	220.221
1142.48	-2.40531	1142.48	19.7015	1142.48	23.0596	1142.48	240.25
1140.77	-6.66197	1140.77	24.9712	1140.77	26.3637	1140.77	277.713
1139.06	-6.56063	1139.06	27.0629	1139.06	32.6272	1139.06	333.365
1137.34	-3.01479	1137.34	27.3683	1137.34	44.5818	1137.34	383.58
1135.63	1.18919	1135.63	31.4883	1135.63	54.4828	1135.63	501.217
1133.91	5.14405	1133.91	47.8074	1133.91	108.681	1133.91	657.983
1132.2	10.818	1132.2	84.261	1132.2	157.793	1132.2	985.446
1130.48	21.3553	1130.48	143.83	1130.48	240.147	1130.48	1535.06
1128.77	36.9599	1128.77	220.386	1128.77	378.455	1128.77	2373.78
1127.05	54.0971	1127.05	298.027	1127.05	527.89	1127.05	3289.84
1125.34	65.821	1125.34	356.014	1125.34	649.442	1125.34	4119.56
1123.62	67.3775	1123.62	376.981	1123.62	729.385	1123.62	4454.53
1121.9	59.2084	1121.9	355.489	1121.9	687.631	1121.9	4212.49
1120.18	46.8607	1120.18	300.611	1120.18	559.94	1120.18	3450.93
1118.47	36.8327	1118.47	230.749	1118.47	421.15	1118.47	2560.17
1116.75	32.7073	1116.75	164.869	1116.75	286.033	1116.75	1733.27
1115.03	32.1073	1115.03	114.983	1115.03	196.561	1115.03	1251.75
1113.31	30.3942	1113.31	83.276	1113.31	159.884	1113.31	962.749
1111.59	24.2009	1111.59	65.4651	1111.59	121.942	1111.59	817.771
1109.87	13.6083	1109.87	55.4004	1109.87	86.5442	1109.87	667.584
1108.15	2.35672	1108.15	48.1938	1108.15	42.8195	1108.15	541.256
1106.43	-4.82363	1106.43	41.9367	1106.43	14.6943	1106.43	410.314
1104.71	-5.60288	1104.71	36.7343	1104.71	19.5205	1104.71	337.691
1102.99	-0.07586	1102.99	32.8732	1102.99	47.2586	1102.99	271.786
1101.27	9.68226	1101.27	30.3053	1101.27	52.301	1101.27	239.06
1099.54	19.8105	1099.54	28.0984	1099.54	41.778	1099.54	205.323
1097.82	26.8392	1097.82	24.9562	1097.82	9.05486	1097.82	209.231
1096.1	28.4779	1096.1	20.6386	1096.1	2.82525	1096.1	255.393
1094.38	23.9176	1094.38	15.9889	1094.38	10.1333	1094.38	272.279
1092.65	14.0173	1092.65	12.0908	1092.65	37.7738	1092.65	288.205
1090.93	1.80234	1090.93	9.47528	1090.93	54.2255	1090.93	258.96
1089.21	-9.60177	1089.21	7.41002	1089.21	60.8383	1089.21	214.905
1087.48	-16.9671	1087.48	4.74307	1087.48	41.3999	1087.48	171.697
1085.76	-18.0277	1085.76	1.07046	1085.76	39.1562	1085.76	145.786
1084.03	-13.2807	1084.03	-2.64245	1084.03	21.1589	1084.03	111.615
1082.31	-6.32882	1082.31	-4.81909	1082.31	17.359	1082.31	83.2087
1080.58	-0.86689	1080.58	-4.61635	1080.58	2.45207	1080.58	46.968
1078.85	0.11204	1078.85	-2.59602	1078.85	10.99	1078.85	20.4371
1077.13	-2.43398	1077.13	-0.29411	1077.13	0.72333	1077.13	18.1533
1075.4	-5.18695	1075.4	0.58675	1075.4	-10.5445	1075.4	8.73138
1073.67	-5.53996	1073.67	-0.18752	1073.67	-4.6614	1073.67	37.248
1071.95	-3.52525	1071.95	-1.46629	1071.95	1.83593	1071.95	58.0597
1070.22	-0.66861	1070.22	-1.77806	1070.22	9.01293	1070.22	72.0014
1068.49	0.44538	1068.49	-0.22404	1068.49	28.6527	1068.49	66.0622
1066.76	0.39212	1066.76	2.52156	1066.76	24.8842	1066.76	40.0169
1065.03	0.13385	1065.03	4.18423	1065.03	20.2855	1065.03	10.2835
1063.3	0.35958	1063.3	3.02492	1063.3	35.9653	1063.3	0.29488
1061.57	0.71909	1061.57	-0.81976	1061.57	43.0078	1061.57	-8.31655
1059.84	0.3015	1059.84	-5.05843	1059.84	44.6833	1059.84	-2.51227
1058.11	-1.76852	1058.11	-6.2731	1058.11	20.2729	1058.11	4.52846
1056.38	-3.68448	1056.38	-2.53206	1056.38	-2.31163	1056.38	23.8345
1054.65	-4.21978	1054.65	4.51686	1054.65	-10.205	1054.65	31.4906
1052.91	-2.66086	1052.91	10.8012	1052.91	-15.5736	1052.91	32.1488
1051.18	0.71637	1051.18	12.3246	1051.18	-17.4035	1051.18	36.0517
1049.45	4.43613	1049.45	7.79988	1049.45	-5.45461	1049.45	18.1811
1047.72	6.51478	1047.72	-0.19402	1047.72	-10.346	1047.72	0.17442
1045.98	5.84906	1045.98	-6.88096	1045.98	7.23562	1045.98	13.7536
1044.25	1.91193	1044.25	-8.84907	1044.25	15.9942	1044.25	-16.7821
1042.52	-4.42755	1042.52	-5.67598	1042.52	-4.88344	1042.52	-47.5625
1040.78	-10.7276	1040.78	-0.18212	1040.78	-21.2873	1040.78	-57.7015
1039.05	-14.0483	1039.05	3.41478	1039.05	-42.9583	1039.05	-49.0149
1037.31	-12.6234	1037.31	2.51263	1037.31	-46.3322	1037.31	-25.7321
1035.58	-6.73288	1035.58	-2.05158	1035.58	-48.9383	1035.58	11.7837
1033.84	1.58503	1033.84	-6.79989	1033.84	-33.7948	1033.84	38.0413
1032.1	9.31079	1032.1	-7.39107	1032.1	-26.8575	1032.1	33.4701
1030.37	14.119	1030.37	-1.98487	1030.37	-14.8948	1030.37	49.4752
1028.63	15.4728	1028.63	7.20998	1028.63	-4.84748	1028.63	105.776
1026.89	13.4417	1026.89	15.2813	1026.89	12.9996	1026.89	124.901
1025.15	9.06083	1025.15	17.9908	1025.15	5.24759	1025.15	120.552
1023.42	3.67077	1023.42	14.6041	1023.42	1.23297	1023.42	103.68
1021.68	-1.77866	1021.68	8.47476	1021.68	-11.2362	1021.68	96.7997
1019.94	-6.50384	1019.94	4.0078	1019.94	-15.1205	1019.94	106.996
1018.2	-9.61289	1018.2	3.35584	1018.2	7.71852	1018.2	111.878
1016.46	-11.5183	1016.46	4.9826	1016.46	17.5764	1016.46	123.902
1014.72	-11.7465	1014.72	5.3124	1014.72	-0.40302	1014.72	85.2349
1012.98	-9.88078	1012.98	1.68975	1012.98	-10.0794	1012.98	38.0059
1011.24	-5.81117	1011.24	-5.70072	1011.24	-11.5838	1011.24	5.34299
1009.5	-0.11586	1009.5	-14.3339	1009.5	0.23529	1009.5	-31.4361
1007.76	5.92697	1007.76	-20.8238	1007.76	6.73483	1007.76	-51.5284
1006.01	9.98851	1006.01	-22.6839	1006.01	11.6022	1006.01	-23.5001
1004.27	11.685	1004.27	-19.4409	1004.27	-19.5194	1004.27	2.88515
1002.53	11.5488	1002.53	-12.7748	1002.53	-24.0289	1002.53	-7.83298
1000.79	10.409	1000.79	-5.90153	1000.79	-5.6594	1000.79	-11.1415
999.043	8.24329	999.043	-2.09797	999.043	-2.59811	999.043	-24.3575
997.299	5.11165	997.299	-2.46581	997.299	-9.25454	997.299	-27.2404
995.555	1.89274	995.555	-5.11146	995.555	1.96831	995.555	-22.2973
993.811	1.00612	993.811	-6.72649	993.811	-11.8953	993.811	-15.3073
992.064	4.07772	992.064	-5.10408	992.064	4.97989	992.064	-31.6641
990.32	9.76785	990.32	-1.05356	990.32	7.85841	990.32	-22.1142
988.574	13.3092	988.574	2.40445	988.574	16.2409	988.574	-25.4374
986.828	11.1354	986.828	2.78903	986.828	11.8347	986.828	-26.7957
985.082	4.14001	985.082	0.14497	985.082	11.7442	985.082	-17.6402
983.334	-3.39106	983.334	-3.46979	983.334	-5.38314	983.334	-27.5411
981.588	-6.64316	981.588	-5.80799	981.588	-7.27299	981.588	0.39264
979.84	-4.07715	979.84	-6.27077	979.84	-18.5374	979.84	11.038
978.092	1.03025	978.092	-5.60138	978.092	-4.67336	978.092	18.7199
976.344	5.22747	976.344	-4.80102	976.344	16.9092	976.344	-7.22249
974.596	7.4141	974.596	-4.19922	974.596	26.33	974.596	-19.9105
972.846	7.75473	972.846	-3.66874	972.846	25.5221	972.846	-11.2885
971.098	7.73908	971.098	-2.88323	971.098	13.8895	971.098	46.704
969.348	8.54576	969.348	-1.52568	969.348	5.89724	969.348	98.6947
967.598	10.0035	967.598	0.85156	967.598	-2.76715	967.598	122.671
965.846	12.7662	965.846	4.53448	965.846	6.59649	965.846	100.864
964.096	16.9086	964.096	9.31722	964.096	-0.37195	964.096	95.1133
962.344	20.387	962.344	14.2853	962.344	3.54764	962.344	85.221
960.592	20.713	960.592	18.615	960.592	2.56842	960.592	102.531
958.84	16.5154	958.84	22.2555	958.84	0.51969	958.84	132.202
957.088	8.92684	957.088	25.4971	957.088	10.8226	957.088	134.947
955.336	2.27659	955.336	28.4353	955.336	16.2971	955.336	162.788
953.582	0.30573	953.582	30.506	953.582	32.5695	953.582	239.464
951.828	3.16341	951.828	30.9345	951.828	59.5068	951.828	332.399
950.074	7.42811	950.074	29.9523	950.074	87.8415	950.074	445.032
948.32	9.204	948.32	29.0371	948.32	107.386	948.32	484.234
946.564	6.67903	946.564	29.549	946.564	98.4527	946.564	428.169
944.811	1.72462	944.811	31.6806	944.811	59.4948	944.811	342.556
943.055	-2.19791	943.055	33.8754	943.055	24.9064	943.055	269.968
941.299	-2.80231	941.299	34.1601	941.299	23.2125	941.299	209.3
939.543	-0.2321	939.543	32.386	939.543	25.5644	939.543	201.253
937.787	4.52307	937.787	30.9406	937.787	48.411	937.787	249.5
936.029	9.72405	936.029	33.2342	936.029	52.5044	936.029	359.645
934.271	14.5298	934.271	40.7649	934.271	59.1339	934.271	565.259
932.514	18.4116	932.514	50.735	932.514	80.1458	932.514	755.104
930.756	20.4953	930.756	56.993	930.756	99.3714	930.756	790.882
928.998	20.0726	928.998	53.972	928.998	96.7698	928.998	668.458
927.238	17.0236	927.238	40.5017	927.238	66.4401	927.238	450.713
925.48	11.3522	925.48	21.1268	925.48	44.9931	925.48	232.964
923.721	4.14813	923.721	3.21363	923.721	36.4634	923.721	99.8945
921.959	-2.84849	921.959	-7.40791	921.959	28.0933	921.959	50.1652
920.199	-7.72757	920.199	-9.32894	920.199	4.55989	920.199	31.3447
918.439	-8.14067	918.439	-5.44011	918.439	5.61974	918.439	34.0394
916.678	-3.71208	916.678	-0.55194	916.678	-18.9772	916.678	3.89258
914.916	2.95799	914.916	1.62668	914.916	-26.9762	914.916	9.27365
913.154	7.38143	913.154	-0.07159	913.154	-23.6908	913.154	-3.16471
911.393	6.32235	911.393	-4.1781	911.393	-24.8171	911.393	-15.0466
909.629	0.09427	909.629	-7.9277	909.629	-16.734	909.629	-33.9955
907.867	-6.55025	907.867	-9.27781	907.867	4.17449	907.867	-41.9816
906.104	-8.79076	906.104	-7.96239	906.104	3.33947	906.104	-79.7204
904.34	-5.43226	904.34	-5.06725	904.34	-1.24301	904.34	-58.5457
902.574	0.61124	902.574	-1.59443	902.574	13.4457	902.574	-46.5021
900.811	5.15062	900.811	2.39263	900.811	6.95128	900.811	-7.87338
899.045	5.71543	899.045	7.20605	899.045	6.72847	899.045	14.0366
897.279	2.69438	897.279	11.8621	897.279	-9.9473	897.279	17.7572
895.514	-2.21981	895.514	13.7431	895.514	-36.0165	895.514	21.3961
893.748	-7.21489	893.748	10.2123	893.748	-32.8304	893.748	40.6318
891.982	-10.1085	891.982	1.29046	891.982	10.9092	891.982	55.9961
890.215	-9.29519	890.215	-9.54254	890.215	19.2267	890.215	81.9065
888.447	-4.41707	888.447	-16.9992	888.447	20.1686	888.447	88.562
886.68	2.21119	886.68	-17.1977	886.68	11.8484	886.68	93.1488
884.912	6.57872	884.912	-9.87252	884.912	-15.0904	884.912	112.383
883.145	6.28762	883.145	1.8824	883.145	-19.5388	883.145	121.577
881.375	2.96593	881.375	13.7996	881.375	4.5626	881.375	119.675
879.605	0.31272	879.605	22.6378	879.605	11.3001	879.605	59.5477
877.836	1.20728	877.836	27.2177	877.836	16.9742	877.836	41.965
876.066	5.13481	876.066	28.1745	876.066	19.8033	876.066	28.995
874.297	8.74887	874.297	26.8158	874.297	9.5982	874.297	78.7457
872.525	9.33688	872.525	24.2855	872.525	5.52195	872.525	123.461
870.754	6.90852	870.754	21.072	870.754	-1.79949	870.754	173.612
868.982	3.33912	868.982	17.462	868.982	17.4981	868.982	202.869
867.211	0.88017	867.211	14.0646	867.211	32.3576	867.211	235.012
865.439	0.73829	865.439	12.2927	865.439	24.9226	865.439	281.845
863.666	2.48429	863.666	14.3941	863.666	52.7146	863.666	371.363
861.895	4.88684	861.895	23.0572	861.895	53.1781	861.895	483.981
860.121	6.53893	860.121	40.5347	860.121	75.718	860.121	674.233
858.348	6.8206	858.348	68.5501	858.348	143.956	858.348	954.938
856.572	7.78645	856.572	108.134	856.572	208.124	856.572	1326.4
854.799	13.2294	854.799	159.338	854.799	272.993	854.799	1888.16
853.023	26.1367	853.023	220.63	853.023	397.094	853.023	2651.62
851.248	45.7746	851.248	287.715	851.248	529.268	851.248	3583.93
849.473	66.7339	849.473	352.708	849.473	693.4	849.473	4555.4
847.697	81.9489	847.697	405.537	847.697	840.195	847.697	5289.97
845.92	88.2032	845.92	437.338	845.92	924.034	845.92	5738.16
844.143	87.2117	844.143	444.324	844.143	946.594	844.143	5784.8
842.365	83.4881	842.365	430.308	842.365	920.306	842.365	5579.58
840.588	80.1252	840.588	405.597	840.588	870.279	840.588	5186.07
838.811	76.5056	838.811	382.288	838.811	784.767	838.811	4771.97
837.033	70.0305	837.033	368.71	837.033	723.419	837.033	4360.21
835.254	60.4203	835.254	365.736	835.254	680.68	835.254	4178.09
833.475	50.1668	833.475	366.578	833.475	678.829	833.475	4138.91
831.695	42.4855	831.695	361.093	831.695	704.282	831.695	4206.47
829.916	38.1428	829.916	341.221	829.916	711.044	829.916	4171.2
828.135	34.6837	828.135	304.636	828.135	652.521	828.135	3845.71
826.354	28.3373	826.354	255.128	826.354	557.976	826.354	3204.25
824.574	18.7846	824.574	199.806	824.574	429.712	824.574	2412.08
822.791	8.63457	822.791	145.594	822.791	289.491	822.791	1654.75
821.01	1.45715	821.01	97.8435	821.01	170.867	821.01	1055.13
819.229	-0.97757	819.229	59.794	819.229	105.87	819.229	687.202
817.445	0.47727	817.445	32.8099	817.445	62.1673	817.445	436.822
815.662	2.89366	815.662	16.2282	815.662	52.1259	815.662	296.595
813.879	5.11268	813.879	7.51353	813.879	45.7414	813.879	218.758
812.096	6.56259	812.096	3.61202	812.096	33.1553	812.096	153.186
810.311	7.20811	810.311	2.885	810.311	15.2942	810.311	90.3999
808.527	7.22969	808.527	5.41184	808.527	18.421	808.527	61.8496
806.742	6.95596	806.742	11.6921	806.742	10.0088	806.742	21.6566
804.957	6.41562	804.957	20.1965	804.957	12.0948	804.957	3.03973
803.172	6.45327	803.172	27.0907	803.172	-0.64699	803.172	14.8033
801.385	7.00468	801.385	28.4602	801.385	-9.48892	801.385	-31.4443
799.598	7.08971	799.598	23.4086	799.598	-19.0436	799.598	-36.8603
797.812	5.92437	797.812	15.1977	797.812	-24.5113	797.812	-26.5882
796.025	3.57638	796.025	8.81407	796.025	-23.7821	796.025	-36.7827
794.236	0.75214	794.236	6.8989	794.236	-9.4353	794.236	-32.6879
792.449	-1.24605	792.449	7.82899	792.449	10.0486	792.449	-13.2481
790.66	-2.14261	790.66	7.05293	790.66	17.9595	790.66	-17.4474
788.871	-3.19893	788.871	1.04167	788.871	12.1284	788.871	28.544
787.082	-5.64196	787.082	-9.39706	787.082	13.7904	787.082	25.1746
785.293	-9.02954	785.293	-19.846	785.293	7.43825	785.293	10.8202
783.504	-11.5021	783.504	-25.3846	783.504	11.4191	783.504	-5.23209
781.713	-10.904	781.713	-23.871	781.713	5.81678	781.713	-23.3788
779.922	-7.2246	779.922	-17.0617	779.922	7.50129	779.922	-32.9619
778.131	-3.25776	778.131	-9.10501	778.131	17.7226	778.131	-10.6735
776.34	-2.38697	776.34	-3.47537	776.34	46.0739	776.34	-2.92324
774.549	-5.1141	774.549	-1.55554	774.549	47.2545	774.549	23.8804
772.756	-8.9644	772.756	-2.44219	772.756	45.6759	772.756	39.0722
770.963	-10.4212	770.963	-4.0844	770.963	18.0499	770.963	46.4558
769.17	-7.97584	769.17	-4.47819	769.17	-1.35846	769.17	49.2367
767.377	-3.67774	767.377	-3.09166	767.377	-19.239	767.377	40.5561
765.582	-0.90806	765.582	-0.64387	765.582	-8.0658	765.582	51.3591
763.789	-0.96398	763.789	1.3303	763.789	-14.0026	763.789	66.1627
761.994	-2.23112	761.994	1.57895	761.994	-26.9892	761.994	75.6523
760.199	-1.92241	760.199	0.15705	760.199	-26.4866	760.199	57.1158
758.404	1.16566	758.404	-0.74685	758.404	-15.4325	758.404	35.257
756.607	5.26197	756.607	2.07785	756.607	-5.03401	756.607	5.27344
754.812	7.53716	754.812	11.525	754.812	19.7272	754.812	9.30199
753.016	6.01227	753.016	28.2927	753.016	23.1389	753.016	100.791
751.219	1.23902	751.219	49.6103	751.219	35.9494	751.219	302.34
749.422	-4.4758	749.422	69.5721	749.422	75.8016	749.422	539.217
747.623	-9.40378	747.623	81.6654	747.623	111.661	747.623	775.157
745.824	-12.3654	745.824	81.6271	745.824	136.85	745.824	852.024
744.027	-12.8111	744.027	69.6431	744.027	128.352	744.027	712.328
742.229	-11.1896	742.229	50.5899	742.229	94.2829	742.229	456.48
740.428	-7.96171	740.428	31.5748	740.428	61.3618	740.428	208.433
738.629	-4.36946	738.629	18.5659	738.629	29.9574	738.629	87.2634
736.828	-3.04982	736.828	13.8779	736.828	23.5855	736.828	98.0657
735.029	-4.87448	735.029	15.7636	735.029	25.2699	735.029	122.545
733.229	-9.0246	733.229	19.8093	733.229	28.0726	733.229	131.007
731.426	-13.1967	731.426	21.8282	731.426	36.4307	731.426	88.9902
729.625	-14.032	729.625	19.5683	729.625	16.585	729.625	22.2435
727.822	-10.7857	727.822	13.5193	727.822	6.5353	727.822	-12.6692
726.02	-5.80836	726.02	6.15445	726.02	2.4481	726.02	-45.8695
724.217	-1.89292	724.217	0.59882	724.217	-0.46832	724.217	-72.2023
722.414	-1.39922	722.414	-1.18128	722.414	3.3414	722.414	-71.958
720.611	-4.29024	720.611	0.82376	720.611	2.40597	720.611	-97.2652
718.807	-7.36371	718.807	3.94139	718.807	2.76691	718.807	-82.022
717.002	-7.90255	717.002	4.12808	717.002	17.5439	717.002	-35.2973
715.197	-4.82854	715.197	-1.62026	715.197	11.009	715.197	-17.8863
713.393	0.42775	713.393	-12.987	713.393	5.01013	713.393	2.25518
711.588	4.59063	711.588	-25.8927	711.588	-9.18917	711.588	-1.77269
709.781	4.80623	709.781	-34.1699	709.781	-35.305	709.781	-26.9222
707.975	1.31134	707.975	-33.514	707.975	-26.6357	707.975	-14.1428
706.168	-3.15796	706.168	-24.0363	706.168	-8.31909	706.168	-2.96812
704.361	-5.47278	704.361	-10.0374	704.361	11.4248	704.361	-6.52973
702.553	-4.42441	702.553	2.46127	702.553	33.7672	702.553	-16.1158
700.746	-1.03939	700.746	9.12545	700.746	16.9531	700.746	-32.666
698.938	1.92378	698.938	9.16475	698.938	0.33059	698.938	-41.6525
697.129	2.37634	697.129	4.69343	697.129	1.01949	697.129	-39.1846
695.32	0.65521	695.32	-0.92592	695.32	-13.1704	695.32	-43.349
693.51	-1.85165	693.51	-4.74077	693.51	3.7172	693.51	-39.8826
691.699	-2.89355	691.699	-5.07718	691.699	27.893	691.699	-59.0378
689.891	-0.56028	689.891	-1.40629	689.891	26.1917	689.891	-75.3146
688.08	4.90806	688.08	5.16972	688.08	31.9764	688.08	-52.3681
686.268	11.0051	686.268	12.0613	686.268	30.8157	686.268	-23.4327
684.457	15.3953	684.457	16.2486	684.457	1.47386	684.457	-8.51076
682.645	17.0956	682.645	15.7867	682.645	-12.1975	682.645	-0.54598
680.832	18.2338	680.832	11.6041	680.832	-13.9909	680.832	0.14103
679.02	22.0225	679.02	7.54127	679.02	-1.17694	679.02	-2.61398
677.207	28.8753	677.207	7.30634	677.207	15.7309	677.207	26.3862
675.393	35.111	675.393	11.791	675.393	34.3252	675.393	40.9782
673.58	36.0969	673.58	18.4003	673.58	26.5893	673.58	70.916
671.766	30.2993	671.766	22.9682	671.766	-4.73388	671.766	100.475
669.951	20.8162	669.951	23.8685	669.951	-0.79292	669.951	139.626
668.137	12.7236	668.137	23.7685	668.137	26.7392	668.137	217.575
666.32	8.54715	666.32	27.5862	666.32	55.7673	666.32	352.367
664.504	7.66802	664.504	39.2634	664.504	87.3282	664.504	558.675
662.688	8.50607	662.688	59.3911	662.688	128.317	662.688	835.901
660.871	11.5269	660.871	85.3649	660.871	153.354	660.871	1075.86
659.055	17.8427	659.055	114.037	659.055	185.141	659.055	1274.55
657.238	26.7703	657.238	142.538	657.238	226.173	657.238	1486.21
655.42	34.4199	655.42	167.398	655.42	268.343	655.42	1822.8
653.602	36.8913	653.602	183.571	653.602	327.819	653.602	2202.4
651.783	33.0146	651.783	184.982	651.783	370.429	651.783	2367.56
649.965	25.4131	649.965	167.634	649.965	341.461	649.965	2126.43
648.145	17.3365	648.145	133.644	648.145	251.786	648.145	1603.77
646.324	10.0773	646.324	91.4432	646.324	166.393	646.324	971.121
644.504	2.64275	644.504	52.4577	644.504	70.5254	644.504	505.749
642.684	-4.9132	642.684	25.8716	642.684	38.2872	642.684	312.552
640.863	-10.4802	640.863	14.3851	640.863	16.4011	640.863	233.663
639.041	-11.0768	639.041	14.1678	639.041	-1.92972	639.041	170.422
637.221	-5.40663	637.221	18.8178	637.221	-5.00453	637.221	147.4
635.398	4.26454	635.398	23.1373	635.398	32.1475	635.398	112.824
633.576	13.1023	633.576	25.12	633.576	4.88534	633.576	63.5365
631.752	17.2972	631.752	25.3264	631.752	12.6659	631.752	53.387
629.93	15.983	629.93	24.3385	629.93	10.7714	629.93	34.6728
628.105	10.8334	628.105	21.4462	628.105	5.33911	628.105	34.6053
626.281	4.88276	626.281	15.8758	626.281	4.48905	626.281	41.4328
624.457	-0.10742	624.457	8.13306	624.457	8.36763	624.457	44.9863
622.631	-3.78046	622.631	0.42891	622.631	-15.104	622.631	44.6117
620.807	-6.70833	620.807	-4.28723	620.807	1.65877	620.807	46.1764
618.98	-8.94854	618.98	-4.71182	618.98	3.73496	618.98	51.7826
617.154	-10.3831	617.154	-2.30578	617.154	4.91073	617.154	45.4969
615.328	-10.3429	615.328	0.12045	615.328	3.45643	615.328	59.7555
613.502	-8.9758	613.502	0.35754	613.502	-8.88268	613.502	48.1328
611.674	-6.30789	611.674	-1.98362	611.674	-21.2719	611.674	38.5719
609.846	-3.23312	609.846	-5.48432	609.846	-25.9856	609.846	23.6171
608.018	-0.62312	608.018	-8.6277	608.018	-15.5894	608.018	28.3044
606.189	0.52715	606.189	-11.0212	606.189	-1.83704	606.189	17.1528
604.359	0.34821	604.359	-13.0281	604.359	11.7863	604.359	3.14285
602.531	-0.63399	602.531	-14.5266	602.531	25.9912	602.531	12.6463
600.701	-0.75797	600.701	-14.2635	600.701	45.4526	600.701	34.181
598.871	0.65169	598.871	-10.2662	598.871	52.9582	598.871	46.1379
597.041	2.69999	597.041	-1.87695	597.041	69.2795	597.041	70.9456
595.209	3.59543	595.209	8.85096	595.209	46.1594	595.209	75.3273
593.379	2.51457	593.379	17.4779	593.379	27.2144	593.379	57.3996
591.547	-0.22427	591.547	19.9567	591.547	4.42722	591.547	60.3753
589.715	-2.66279	589.715	15.3769	589.715	12.2158	589.715	71.7509
587.881	-2.88793	587.881	7.13057	587.881	19.3696	587.881	97.8196
586.049	-0.68486	586.049	0.8509	586.049	34.6143	586.049	130.958
584.215	2.67259	584.215	1.07006	584.215	42.6552	584.215	183.699
582.381	5.88518	582.381	8.10465	582.381	39.5568	582.381	243.362
580.547	7.8045	580.547	18.3492	580.547	38.181	580.547	322.03
578.713	8.14014	578.713	26.72	578.713	41.6885	578.713	440.605
576.879	7.56587	576.879	30.0033	576.879	45.2552	576.879	525.055
575.043	6.82856	575.043	28.3313	575.043	61.7058	575.043	523.348
573.207	6.30203	573.207	24.6389	573.207	52.4874	573.207	466.233
571.371	6.93718	571.371	21.9616	571.371	30.0568	571.371	370.8
569.535	8.58713	569.535	21.7477	569.535	26.5972	569.535	316.773
567.697	11.0131	567.697	23.4892	567.697	19.4936	567.697	313.895
565.859	14.1383	565.859	25.888	565.859	36.2126	565.859	306.746
564.021	17.6458	564.021	27.9259	564.021	44.0511	564.021	274.514
562.184	20.9496	562.184	29.3757	562.184	10.2192	562.184	235.3
560.346	23.8013	560.346	29.9811	560.346	-9.39058	560.346	186.262
558.506	24.8088	558.506	29.1605	558.506	-1.81674	558.506	110.859
556.668	23.8664	556.668	26.3017	556.668	11.7716	556.668	60.0923
554.828	20.9722	554.828	21.3244	554.828	26.469	554.828	49.6694
552.986	15.8444	552.986	14.839	552.986	33.4166	552.986	54.1609
551.146	8.86661	551.146	7.83148	551.146	21.9575	551.146	116.439
549.305	1.15252	549.305	0.88429	549.305	7.56614	549.305	188.207
547.465	-4.83728	547.465	-5.74651	547.465	30.9978	547.465	220.328
545.623	-4.82081	545.623	-11.4721	545.623	45.8744	545.623	244.533
543.779	2.27315	543.779	-15.291	543.779	42.2287	543.779	246.908
541.938	13.1491	541.938	-16.169	541.938	30.2394	541.938	193.033
540.094	21.8334	540.094	-13.7853	540.094	13.3285	540.094	139.052
538.252	22.3091	538.252	-9.08908	538.252	-7.14802	538.252	103.087
536.406	13.7649	536.406	-3.84953	536.406	-6.29241	536.406	58.2243
534.562	1.30003	534.562	0.4737	534.562	-2.50399	534.562	22.5664
532.719	-9.20805	532.719	2.9881	532.719	18.9435	532.719	-3.19374
530.873	-13.4074	530.873	3.474	530.873	12.5343	530.873	-11.6756
529.027	-10.5566	529.027	2.30531	529.027	11.8721	529.027	-19.7511
527.182	-3.80552	527.182	0.30651	527.182	-2.36265	527.182	3.71886
525.336	2.97397	525.336	-1.25482	525.336	-22.6453	525.336	-6.96537
523.488	7.22214	523.488	-0.64242	523.488	-21.2667	523.488	-22.5449
521.643	7.52135	521.643	3.15125	521.643	-12.9245	521.643	-20.8049
519.795	4.69838	519.795	9.76096	519.795	-14.3343	519.795	-8.22992
517.947	0.63877	517.947	17.6761	517.947	-19.8687	517.947	-4.32138
516.098	-3.37448	516.098	24.7466	516.098	-16.7536	516.098	24.1094
514.25	-7.21224	514.25	29.308	514.25	-7.78504	514.25	71.4038
512.4	-10.5288	512.4	31.2111	512.4	3.04667	512.4	151.817
510.551	-12.6006	510.551	31.4772	510.551	23.5268	510.551	284.292
508.701	-11.9877	508.701	32.0316	508.701	66.064	508.701	452.568
506.852	-7.21105	506.852	35.1028	506.852	99.1148	506.852	633.993
505	1.85832	505	41.489	505	152.241	505	774.226
503.148	12.5786	503.148	49.828	503.148	168.382	503.148	845.48
501.297	21.9742	501.297	56.7164	501.297	149.055	501.297	832.268

## Sheet: Fig. 3f
10-11M		10-10M		10-9M		10-8M
Raman shift (cm-1)	Intensity	Raman shift (cm-1)	Intensity	Raman shift (cm-1)	Intensity	Raman shift (cm-1)	Intensity
3501.12	32.0967	3501.12	30.8085	3501.12	85.7785	3501.12	33.7036
3499.88	23.7569	3499.88	11.807	3499.88	77.2263	3499.88	165.617
3498.64	10.483	3498.64	28.142	3498.64	36.2614	3498.64	132.262
3497.4	-2.72375	3497.4	43.9845	3497.4	25.0025	3497.4	134.474
3496.16	-8.9509	3496.16	51.5652	3496.16	42.4858	3496.16	142.246
3494.92	-5.31401	3494.92	38.6942	3494.92	74.9694	3494.92	121.781
3493.67	3.31159	3493.67	42.6286	3493.67	40.4634	3493.67	179.185
3492.43	9.82622	3492.43	60.1731	3492.43	71.4977	3492.43	200.764
3491.19	10.1406	3491.19	91.0273	3491.19	37.7206	3491.19	60.4078
3489.95	7.7273	3489.95	83.4327	3489.95	5.6128	3489.95	-7.45864
3488.71	7.13252	3488.71	65.3641	3488.71	-5.24135	3488.71	-36.1012
3487.47	11.2505	3487.47	22.4314	3487.47	12.8363	3487.47	-16.6506
3486.23	20.0776	3486.23	-15.4163	3486.23	4.40764	3486.23	10.5261
3484.98	29.0208	3484.98	-30.702	3484.98	44.9857	3484.98	85.0058
3483.74	34.6869	3483.74	4.97589	3483.74	69.29	3483.74	131.546
3482.5	36.0698	3482.5	49.585	3482.5	70.3335	3482.5	174.821
3481.25	30.1985	3481.25	65.1871	3481.25	94.3024	3481.25	132.034
3480.01	17.3953	3480.01	39.6599	3480.01	83.589	3480.01	112.151
3478.77	3.52978	3478.77	-10.1525	3478.77	55.3156	3478.77	36.6151
3477.52	-8.03871	3477.52	-21.6183	3477.52	31.8988	3477.52	0.48335
3476.28	-13.916	3476.28	-6.93024	3476.28	14.4801	3476.28	-6.99596
3475.04	-15.2175	3475.04	33.9691	3475.04	19.2107	3475.04	23.385
3473.79	-14.7587	3473.79	47.5732	3473.79	61.319	3473.79	3.33785
3472.55	-14.2132	3472.55	20.3933	3472.55	90.0133	3472.55	47.2886
3471.3	-9.87996	3471.3	18.5536	3471.3	93.134	3471.3	102.478
3470.06	-1.00126	3470.06	-2.12563	3470.06	54.0732	3470.06	139.037
3468.81	11.6896	3468.81	-5.31245	3468.81	11.9187	3468.81	194.761
3467.57	21.6784	3467.57	18.1776	3467.57	7.66315	3467.57	84.2353
3466.32	24.8592	3466.32	33.1952	3466.32	16.5736	3466.32	73.5651
3465.07	17.4106	3465.07	65.2938	3465.07	70.0656	3465.07	87.5431
3463.83	3.85958	3463.83	80.2786	3463.83	63.5718	3463.83	69.7509
3462.58	-8.84041	3462.58	22.6271	3462.58	33.1162	3462.58	35.0123
3461.33	-10.475	3461.33	-0.55144	3461.33	15.528	3461.33	24.6235
3460.09	-1.14692	3460.09	-7.01745	3460.09	7.50962	3460.09	-101.838
3458.84	15.5575	3458.84	-20.3219	3458.84	-9.15178	3458.84	-129.349
3457.59	28.5047	3457.59	-1.69126	3457.59	24.7619	3457.59	-65.1458
3456.34	32.0243	3456.34	-5.59509	3456.34	28.3155	3456.34	-72.1066
3455.1	27.9325	3455.1	-4.68473	3455.1	-17.9135	3455.1	-120.611
3453.85	27.8256	3453.85	7.20885	3453.85	-21.5353	3453.85	-48.2323
3452.6	33.8145	3452.6	51.1608	3452.6	-23.4384	3452.6	-8.36128
3451.35	42.6605	3451.35	46.6166	3451.35	-3.9394	3451.35	58.312
3450.1	44.202	3450.1	36.9038	3450.1	55.6261	3450.1	90.6958
3448.85	32.5394	3448.85	34.3831	3448.85	90.2673	3448.85	125.616
3447.6	12.3468	3447.6	45.1696	3447.6	41.8556	3447.6	91.3305
3446.35	0.57455	3446.35	21.6229	3446.35	0.66768	3446.35	80.837
3445.1	4.99176	3445.1	38.3839	3445.1	-24.1319	3445.1	-15.1968
3443.85	20.8021	3443.85	37.0894	3443.85	-29.785	3443.85	-23.0463
3442.6	35.7014	3442.6	31.4192	3442.6	-32.1002	3442.6	-137.88
3441.35	37.3272	3441.35	30.2813	3441.35	-22.362	3441.35	-121.314
3440.1	25.0591	3440.1	28.5082	3440.1	-16.7314	3440.1	-81.5465
3438.85	13.3522	3438.85	-22.029	3438.85	-17.5794	3438.85	-34.6534
3437.6	12.1425	3437.6	-32.8568	3437.6	7.09038	3437.6	-51.8682
3436.35	20.6047	3436.35	-18.0116	3436.35	10.2581	3436.35	-41.9757
3435.1	32.9269	3435.1	-5.97178	3435.1	26.9578	3435.1	-64.7307
3433.84	38.5609	3433.84	19.1628	3433.84	22.5682	3433.84	-94.2352
3432.59	32.9651	3432.59	7.13478	3432.59	10.8665	3432.59	-76.2836
3431.34	19.1459	3431.34	-8.00847	3431.34	13.5624	3431.34	7.20845
3430.09	3.55638	3430.09	-19.9208	3430.09	9.33268	3430.09	19.1385
3428.83	-6.40615	3428.83	-10.3027	3428.83	-15.0495	3428.83	-20.1726
3427.58	-5.18551	3427.58	-4.7869	3427.58	-24.9231	3427.58	-7.21146
3426.33	5.66448	3426.33	14.342	3426.33	-34.4306	3426.33	11.3527
3425.07	22.4232	3425.07	1.01307	3425.07	-41.4524	3425.07	67.7223
3423.82	35.2297	3423.82	2.46575	3423.82	-28.0885	3423.82	68.623
3422.56	40.8855	3422.56	14.8858	3422.56	-6.73179	3422.56	46.3107
3421.31	41.3049	3421.31	27.8888	3421.31	-5.42818	3421.31	-52.3337
3420.06	37.4689	3420.06	14.2884	3420.06	-25.7583	3420.06	-83.3507
3418.8	30.72	3418.8	39.6107	3418.8	-12.8674	3418.8	-71.8849
3417.55	25.8001	3417.55	64.3697	3417.55	-15.9021	3417.55	-24.3226
3416.29	20.3699	3416.29	35.274	3416.29	13.3157	3416.29	-77.3277
3415.03	16.0066	3415.03	47.708	3415.03	27.109	3415.03	-23.1522
3413.78	12.8335	3413.78	43.6678	3413.78	42.8785	3413.78	9.44416
3412.52	8.87817	3412.52	-7.6414	3412.52	2.96012	3412.52	44.9613
3411.27	3.86047	3411.27	-25.6759	3411.27	-15.4974	3411.27	59.6894
3410.01	3.52153	3410.01	-30.9493	3410.01	-23.6317	3410.01	125.76
3408.75	7.53454	3408.75	-31.7406	3408.75	-8.60936	3408.75	84.5613
3407.5	16.9306	3407.5	-21.3461	3407.5	17.2692	3407.5	20.7821
3406.24	25.9272	3406.24	-9.72296	3406.24	42.8105	3406.24	4.31698
3404.98	30.1092	3404.98	-9.33226	3404.98	18.7738	3404.98	-22.4493
3403.72	25.382	3403.72	-21.3476	3403.72	-4.84379	3403.72	-9.75476
3402.47	16.3454	3402.47	-24.4709	3402.47	-16.0119	3402.47	67.3243
3401.21	5.32226	3401.21	2.06759	3401.21	-23.322	3401.21	33.5894
3399.95	0.39349	3399.95	9.81156	3399.95	20.8044	3399.95	-31.7796
3398.69	1.51802	3398.69	18.3252	3398.69	73.4326	3398.69	-62.7034
3397.43	9.49943	3397.43	15.2795	3397.43	64.4307	3397.43	48.6038
3396.17	20.5931	3396.17	-24.8456	3396.17	57.8514	3396.17	230.794
3394.91	33.1104	3394.91	-7.61776	3394.91	34.0299	3394.91	266.833
3393.65	41.0917	3393.65	23.2602	3393.65	16.8476	3393.65	327.233
3392.39	44.6232	3392.39	63.4899	3392.39	-4.10905	3392.39	227.461
3391.13	40.536	3391.13	88.5088	3391.13	-1.60456	3391.13	151.606
3389.87	31.8909	3389.87	63.1357	3389.87	-16.9403	3389.87	207.692
3388.61	22.4307	3388.61	4.37095	3388.61	5.19118	3388.61	231.694
3387.35	15.4148	3387.35	4.13198	3387.35	5.12868	3387.35	191.619
3386.09	10.9799	3386.09	15.8392	3386.09	31.489	3386.09	303.622
3384.83	10.014	3384.83	37.2624	3384.83	16.9093	3384.83	251.213
3383.57	8.07109	3383.57	16.2032	3383.57	7.76481	3383.57	236.738
3382.31	6.33333	3382.31	-13.9931	3382.31	22.0422	3382.31	213.378
3381.04	8.05242	3381.04	-22.01	3381.04	27.0105	3381.04	161.363
3379.78	13.4284	3379.78	20.3126	3379.78	-23.4242	3379.78	158.663
3378.52	20.626	3378.52	54.2737	3378.52	-19.6249	3378.52	288.709
3377.26	25.8811	3377.26	44.2908	3377.26	-0.82269	3377.26	350.352
3375.99	20.6593	3375.99	17.1386	3375.99	-5.26759	3375.99	315.109
3374.73	6.60355	3374.73	5.37127	3374.73	8.19297	3374.73	277.34
3373.47	-7.62373	3373.47	38.8673	3373.47	33.0153	3373.47	234.523
3372.2	-16.0333	3372.2	52.5734	3372.2	15.4695	3372.2	213.005
3370.94	-15.4682	3370.94	45.6105	3370.94	39.2948	3370.94	253.047
3369.67	-8.2102	3369.67	19.933	3369.67	64.997	3369.67	294.238
3368.41	-0.39094	3368.41	38.2858	3368.41	30.7933	3368.41	248.166
3367.14	9.69112	3367.14	54.0432	3367.14	14.5584	3367.14	318.671
3365.88	24.1362	3365.88	74.0068	3365.88	28.3827	3365.88	413.785
3364.62	40.2046	3364.62	39.7569	3364.62	37.5826	3364.62	478.016
3363.35	53.0091	3363.35	25.8773	3363.35	80.152	3363.35	480.297
3362.08	56.0727	3362.08	25.6745	3362.08	109.261	3362.08	480.046
3360.82	48.4566	3360.82	29.7661	3360.82	76.8711	3360.82	331.734
3359.55	37.2626	3359.55	36.7439	3359.55	82.1159	3359.55	358.011
3358.29	27.3108	3358.29	28.5907	3358.29	64.1686	3358.29	396.719
3357.02	21.1698	3357.02	26.0044	3357.02	71.289	3357.02	473.998
3355.75	18.7131	3355.75	18.339	3355.75	101.294	3355.75	447.769
3354.48	18.3049	3354.48	4.00417	3354.48	89.7243	3354.48	426.156
3353.22	19.5526	3353.22	3.40485	3353.22	47.8041	3353.22	396.562
3351.95	22.2709	3351.95	32.2255	3351.95	24.8611	3351.95	459.134
3350.68	24.0614	3350.68	70.783	3350.68	0.70793	3350.68	533.907
3349.41	24.1811	3349.41	102.312	3349.41	43.9365	3349.41	626.486
3348.15	22.2567	3348.15	83.5662	3348.15	54.3511	3348.15	510.231
3346.88	20.748	3346.88	60.2697	3346.88	64.2068	3346.88	437.162
3345.61	21.4188	3345.61	26.338	3345.61	67.3106	3345.61	445.757
3344.34	23.8322	3344.34	26.0672	3344.34	59.2009	3344.34	455.64
3343.07	25.4789	3343.07	41.8452	3343.07	64.7395	3343.07	452.657
3341.8	26.1741	3341.8	43.2604	3341.8	75.3047	3341.8	508.352
3340.53	26.3897	3340.53	54.8594	3340.53	66.8705	3340.53	511.898
3339.26	28.6183	3339.26	39.2634	3339.26	54.119	3339.26	572.22
3337.99	34.8688	3337.99	26.9831	3337.99	37.7657	3337.99	698.05
3336.72	43.3615	3336.72	54.3369	3336.72	21.5299	3336.72	690.152
3335.45	49.0076	3335.45	68.6465	3335.45	25.483	3335.45	599.342
3334.18	49.1993	3334.18	95.9106	3334.18	33.7092	3334.18	578.125
3332.91	43.769	3332.91	128.364	3332.91	63.1411	3332.91	536.897
3331.64	34.7565	3331.64	96.5907	3331.64	61.7703	3331.64	528.4
3330.36	26.4109	3330.36	64.5734	3330.36	75.576	3330.36	615.439
3329.09	21.7993	3329.09	59.4738	3329.09	57.8598	3329.09	621.939
3327.82	21.3695	3327.82	40.1367	3327.82	70.2994	3327.82	630.904
3326.55	24.3206	3326.55	62.6899	3326.55	92.8155	3326.55	634.215
3325.28	28.4606	3325.28	80.2644	3325.28	87.7254	3325.28	686.873
3324	31.3341	3324	116.302	3324	58.0641	3324	696.82
3322.73	28.7691	3322.73	118.335	3322.73	62.2317	3322.73	683.481
3321.46	21.1343	3321.46	118.075	3321.46	80.3317	3321.46	694.45
3320.18	10.3452	3320.18	101.463	3320.18	93.117	3320.18	679.432
3318.91	2.08353	3318.91	86.7125	3318.91	104.169	3318.91	717.341
3317.63	1.94759	3317.63	68.0797	3317.63	89.8134	3317.63	832.988
3316.36	13.6833	3316.36	93.5897	3316.36	54.0597	3316.36	835.673
3315.08	29.5343	3315.08	88.7383	3315.08	62.2557	3315.08	779.045
3313.81	41.4699	3313.81	75.4032	3313.81	114.575	3313.81	758.657
3312.54	40.5405	3312.54	78.3039	3312.54	118.456	3312.54	660.559
3311.26	26.9416	3311.26	70.5082	3311.26	126.03	3311.26	702.997
3309.98	8.78383	3309.98	78.8577	3309.98	127.719	3309.98	647.601
3308.71	-2.28146	3308.71	82.0597	3308.71	83.6855	3308.71	647.252
3307.43	-3.3297	3307.43	78.0587	3307.43	67.2368	3307.43	668.987
3306.16	5.62489	3306.16	92.8524	3306.16	90.7949	3306.16	669.875
3304.88	16.9791	3304.88	106.648	3304.88	106.611	3304.88	649.773
3303.6	25.29	3303.6	91.8883	3303.6	88.3851	3303.6	718.56
3302.33	29.1325	3302.33	85.0527	3302.33	76.5098	3302.33	681.577
3301.05	29.1285	3301.05	67.0657	3301.05	45.2932	3301.05	769.925
3299.77	24.3857	3299.77	74.8699	3299.77	40.5234	3299.77	897.856
3298.49	18.674	3298.49	110.118	3298.49	88.1516	3298.49	900.713
3297.21	11.1237	3297.21	134.033	3297.21	109.013	3297.21	863.031
3295.94	5.34899	3295.94	137.968	3295.94	78.0458	3295.94	840.559
3294.66	4.68461	3294.66	131.607	3294.66	63.8523	3294.66	823.068
3293.38	7.20757	3293.38	116.323	3293.38	72.7392	3293.38	784.614
3292.1	8.05514	3292.1	108.95	3292.1	87.068	3292.1	861.167
3290.82	6.06433	3290.82	66.3851	3290.82	104.916	3290.82	796.687
3289.54	-0.31819	3289.54	60.4991	3289.54	58.8753	3289.54	763.121
3288.26	-5.02853	3288.26	72.4467	3288.26	36.0875	3288.26	726.425
3286.98	-1.2867	3286.98	81.4547	3286.98	-0.37232	3286.98	741.606
3285.7	7.77457	3285.7	86.7972	3285.7	13.0885	3285.7	785.883
3284.42	15.1412	3284.42	70.6592	3284.42	45.4731	3284.42	871.686
3283.14	14.2566	3283.14	52.5541	3283.14	40.0338	3283.14	916.941
3281.86	5.08073	3281.86	110.579	3281.86	27.1413	3281.86	947.841
3280.58	-5.61859	3280.58	110.425	3280.58	76.0485	3280.58	812.403
3279.3	-7.78918	3279.3	118.795	3279.3	89.8815	3279.3	704.187
3278.02	-1.82062	3278.02	104.303	3278.02	75.2965	3278.02	670.843
3276.73	7.34054	3276.73	65.4795	3276.73	95.7553	3276.73	634.217
3275.45	11.8487	3275.45	60.817	3275.45	53.0903	3275.45	602.763
3274.17	11.0993	3274.17	55.7343	3274.17	68.127	3274.17	656.133
3272.89	6.15058	3272.89	40.5054	3272.89	90.9948	3272.89	634.948
3271.6	1.26523	3271.6	40.4421	3271.6	84.0628	3271.6	625.475
3270.32	-1.76721	3270.32	65.7615	3270.32	66.2918	3270.32	627.133
3269.04	-1.3292	3269.04	101.71	3269.04	74.22	3269.04	634.854
3267.75	1.80966	3267.75	101.92	3267.75	47.8684	3267.75	554.142
3266.47	9.7428	3266.47	49.0701	3266.47	61.3133	3266.47	539.791
3265.19	15.6196	3265.19	30.3292	3265.19	47.1767	3265.19	549.236
3263.9	17.1182	3263.9	15.2222	3263.9	63.3467	3263.9	523.276
3262.62	16.2821	3262.62	7.02089	3262.62	109.107	3262.62	555.387
3261.33	17.941	3261.33	53.8246	3261.33	110.839	3261.33	609.964
3260.05	24.5875	3260.05	26.2276	3260.05	91.6094	3260.05	638.357
3258.76	36.3248	3258.76	-15.0107	3258.76	48.05	3258.76	611.478
3257.48	40.0165	3257.48	-34.476	3257.48	35.3149	3257.48	514.611
3256.19	34.5034	3256.19	-36.4421	3256.19	38.9035	3256.19	383.162
3254.9	24.3663	3254.9	-19.8684	3254.9	64.5394	3254.9	319.092
3253.62	16.2227	3253.62	57.2678	3253.62	86.2231	3253.62	281.949
3252.33	12.2913	3252.33	76.2983	3252.33	74.7361	3252.33	258.78
3251.04	10.9821	3251.04	94.1428	3251.04	49.1653	3251.04	262.602
3249.76	3.61029	3249.76	109.608	3249.76	36.2388	3249.76	192.751
3248.47	-7.08955	3248.47	111.884	3248.47	-20.7297	3248.47	250.014
3247.18	-14.5229	3247.18	120.206	3247.18	-12.7373	3247.18	291.058
3245.89	-13.6	3245.89	94.4667	3245.89	3.59397	3245.89	257.611
3244.61	-5.05278	3244.61	54.3025	3244.61	-0.90274	3244.61	192.284
3243.32	5.84364	3243.32	14.6876	3243.32	56.0377	3243.32	271.998
3242.03	10.3486	3242.03	-0.54843	3242.03	44.2513	3242.03	184.285
3240.74	5.48279	3240.74	15.7232	3240.74	15.7539	3240.74	217.38
3239.45	-5.53677	3239.45	23.5996	3239.45	36.5517	3239.45	286.543
3238.16	-17.1679	3238.16	13.3084	3238.16	32.151	3238.16	207.098
3236.87	-21.8169	3236.87	-13.9426	3236.87	25.3884	3236.87	104.008
3235.58	-18.7659	3235.58	-13.0192	3235.58	41.1936	3235.58	167.977
3234.29	-12.2979	3234.29	5.50709	3234.29	20.7554	3234.29	143.359
3233	-5.489	3233	43.529	3233	-2.39483	3233	135.167
3231.71	-0.28535	3231.71	30.7026	3231.71	-10.0307	3231.71	214.531
3230.42	4.6039	3230.42	22.3318	3230.42	1.74284	3230.42	129.369
3229.13	14.9076	3229.13	18.4031	3229.13	10.1459	3229.13	23.7804
3227.84	26.8683	3227.84	43.3589	3227.84	3.51624	3227.84	-16.6117
3226.55	34.3281	3226.55	51.2891	3226.55	28.0459	3226.55	-31.3331
3225.26	34.7752	3225.26	67.9679	3225.26	16.4185	3225.26	-71.6791
3223.96	26.8727	3223.96	60.5645	3223.96	4.24586	3223.96	-80.2928
3222.67	16.3996	3222.67	50.0823	3222.67	4.09905	3222.67	-114.135
3221.38	10.1538	3221.38	21.6049	3221.38	-24.521	3221.38	-22.2035
3220.09	7.66675	3220.09	4.68067	3220.09	-43.04	3220.09	7.87799
3218.79	7.65478	3218.79	-22.4454	3218.79	-31.8927	3218.79	14.6341
3217.5	10.5362	3217.5	-49.1905	3217.5	-27.1164	3217.5	21.7715
3216.21	14.6176	3216.21	-21.2679	3216.21	-7.59945	3216.21	-22.3913
3214.91	20.0387	3214.91	21.6307	3214.91	28.4557	3214.91	-35.0093
3213.62	22.3291	3213.62	7.43796	3213.62	13.5983	3213.62	-10.3886
3212.33	17.383	3212.33	9.15416	3212.33	19.3717	3212.33	-46.7013
3211.03	6.7101	3211.03	0.32463	3211.03	12.9793	3211.03	-5.58691
3209.74	-2.61354	3209.74	-47.3004	3209.74	32.1879	3209.74	-23.5138
3208.44	-4.58088	3208.44	-40.9659	3208.44	27.9744	3208.44	-20.1143
3207.15	1.99287	3207.15	15.3177	3207.15	22.9588	3207.15	-20.9547
3205.85	12.6687	3205.85	24.0047	3205.85	-15.5716	3205.85	-89.0814
3204.55	21.6379	3204.55	44.4972	3204.55	-15.0599	3204.55	-123.797
3203.26	25.073	3203.26	51.9064	3203.26	-40.1376	3203.26	-74.7246
3201.96	23.9686	3201.96	74.2461	3201.96	1.86304	3201.96	-40.2107
3200.67	21.8126	3200.67	98.8731	3200.67	38.3924	3200.67	10.5821
3199.37	19.6939	3199.37	116.609	3199.37	45.7149	3199.37	37.7523
3198.07	19.8056	3198.07	73.9301	3198.07	23.0193	3198.07	72.762
3196.78	21.8888	3196.78	30.3416	3196.78	11.304	3196.78	216.44
3195.48	25.2044	3195.48	-1.54974	3195.48	-14.2129	3195.48	274.926
3194.18	30.538	3194.18	20.5211	3194.18	-16.4059	3194.18	281.093
3192.88	37.2125	3192.88	53.987	3192.88	6.14956	3192.88	194.059
3191.58	40.2039	3191.58	93.6053	3191.58	17.0924	3191.58	104.301
3190.29	36.1783	3190.29	82.8469	3190.29	18.6965	3190.29	101.436
3188.99	23.4489	3188.99	73.8079	3188.99	27.0053	3188.99	248.679
3187.69	7.58695	3187.69	93.0895	3187.69	40.2075	3187.69	263.476
3186.39	-0.39829	3186.39	112.361	3186.39	61.1724	3186.39	277.261
3185.09	2.71814	3185.09	87.7643	3185.09	63.7708	3185.09	171.12
3183.79	9.90482	3183.79	60.2684	3183.79	40.3122	3183.79	160.413
3182.49	13.0891	3182.49	51.2814	3182.49	12.5098	3182.49	234.031
3181.19	6.47721	3181.19	18.1673	3181.19	-4.61772	3181.19	343.675
3179.89	-5.36054	3179.89	64.1186	3179.89	5.65957	3179.89	414.184
3178.59	-9.44293	3178.59	121.814	3178.59	49.5053	3178.59	488.094
3177.29	-4.74035	3177.29	131.54	3177.29	90.7037	3177.29	415.365
3175.99	0.79821	3175.99	141.45	3175.99	107.93	3175.99	383.471
3174.68	0.82458	3174.68	137.468	3174.68	104.007	3174.68	421.138
3173.38	-6.77165	3173.38	77.8722	3173.38	110.372	3173.38	554.778
3172.08	-15.7204	3172.08	55.5236	3172.08	104.098	3172.08	721.915
3170.78	-15.8702	3170.78	46.8192	3170.78	99.8937	3170.78	867.712
3169.48	-7.38816	3169.48	91.7534	3169.48	121.881	3169.48	991.987
3168.17	4.71574	3168.17	130.184	3168.17	134.47	3168.17	1004.58
3166.87	15.8055	3166.87	125.895	3166.87	104.995	3166.87	952.355
3165.57	25.4971	3165.57	131.886	3165.57	102.06	3165.57	869.216
3164.26	35.7173	3164.26	132.72	3164.26	71.9523	3164.26	727.305
3162.96	43.6882	3162.96	103.695	3162.96	36.3613	3162.96	507.375
3161.66	47.258	3161.66	97.8706	3161.66	33.1628	3161.66	352.857
3160.35	43.1851	3160.35	95.0002	3160.35	28.7057	3160.35	248.961
3159.05	30.6024	3159.05	52.2836	3159.05	8.9072	3159.05	223.236
3157.74	15.3419	3157.74	22.2977	3157.74	11.2177	3157.74	231.955
3156.44	3.36928	3156.44	4.66752	3156.44	-2.69733	3156.44	325.396
3155.13	-5.59812	3155.13	3.68849	3155.13	4.09268	3155.13	381.103
3153.83	-7.09157	3153.83	40.9126	3153.83	22.1576	3153.83	297.957
3152.52	-2.6439	3152.52	101.927	3152.52	11.5774	3152.52	212.088
3151.22	4.57062	3151.22	135.34	3151.22	-2.24517	3151.22	172.869
3149.91	13.2599	3149.91	126.062	3149.91	-7.25739	3149.91	119.776
3148.6	19.4735	3148.6	100.024	3148.6	-34.1452	3148.6	120.827
3147.3	20.1869	3147.3	59.4209	3147.3	-19.6051	3147.3	227.781
3145.99	17.8372	3145.99	17.119	3145.99	-20.2796	3145.99	302.686
3144.68	15.0214	3144.68	8.82186	3144.68	-25.0197	3144.68	379.205
3143.38	13.667	3143.38	18.7138	3143.38	-1.78719	3143.38	407.212
3142.07	15.0173	3142.07	13.3973	3142.07	50.1379	3142.07	352.318
3140.76	14.7873	3140.76	14.5653	3140.76	85.4892	3140.76	284.239
3139.45	11.9854	3139.45	14.0889	3139.45	100.878	3139.45	250.011
3138.14	6.84252	3138.14	15.8519	3138.14	69.598	3138.14	235.109
3136.83	4.48521	3136.83	25.7263	3136.83	10.3773	3136.83	176.606
3135.53	9.50444	3135.53	49.1443	3135.53	-18.2862	3135.53	138.462
3134.22	22.2331	3134.22	70.0312	3134.22	-3.82441	3134.22	114.868
3132.91	35.3607	3132.91	80.0379	3132.91	42.5267	3132.91	194.288
3131.6	42.6116	3131.6	98.6688	3131.6	56.8197	3131.6	299.863
3130.29	39.204	3130.29	83.5367	3130.29	57.5382	3130.29	365.633
3128.98	29.0682	3128.98	67.2979	3128.98	75.7204	3128.98	363.472
3127.67	21.5994	3127.67	76.9202	3127.67	77.3126	3127.67	393.487
3126.36	22.8559	3126.36	45.5488	3126.36	58.1954	3126.36	344.941
3125.04	31.512	3125.04	32.2942	3125.04	63.3802	3125.04	357.663
3123.73	41.9392	3123.73	32.4016	3123.73	45.3054	3123.73	342.231
3122.42	44.5905	3122.42	53.8278	3122.42	71.8902	3122.42	382.408
3121.11	36.0608	3121.11	103.517	3121.11	125.137	3121.11	486.819
3119.8	22.4207	3119.8	127.561	3119.8	127.432	3119.8	592.575
3118.49	11.4788	3118.49	104.773	3118.49	121.713	3118.49	670.274
3117.17	9.3079	3117.17	63.0066	3117.17	123.267	3117.17	783.668
3115.86	17.8217	3115.86	50.9772	3115.86	106.633	3115.86	841.214
3114.55	28.4207	3114.55	122.522	3114.55	135.868	3114.55	1021.55
3113.23	35.7102	3113.23	147.14	3113.23	147.171	3113.23	1271.58
3111.92	39.759	3111.92	177.822	3111.92	193.55	3111.92	1513.03
3110.61	41.4825	3110.61	221.468	3110.61	284.066	3110.61	1755.21
3109.29	44.7138	3109.29	231.687	3109.29	343.225	3109.29	2128.9
3107.98	51.6159	3107.98	281.196	3107.98	378.368	3107.98	2664.2
3106.66	58.4584	3106.66	383.047	3106.66	487.113	3106.66	3473.06
3105.35	66.9596	3105.35	453.516	3105.35	617.189	3105.35	4512.62
3104.03	81.29	3104.03	590.322	3104.03	845.965	3104.03	6023.69
3102.72	101.263	3102.72	740.948	3102.72	1120.27	3102.72	8042.77
3101.4	125.802	3101.4	922.611	3101.4	1446.03	3101.4	10526.9
3100.09	148.087	3100.09	1120.83	3100.09	1743.86	3100.09	12988.6
3098.77	160.416	3098.77	1282.06	3098.77	1988.16	3098.77	14898.6
3097.46	159.915	3097.46	1347.71	3097.46	2100.55	3097.46	15616
3096.14	150.961	3096.14	1339.46	3096.14	2065.57	3096.14	15220.1
3094.82	136.05	3094.82	1241.68	3094.82	1908.03	3094.82	13987.2
3093.5	118.198	3093.5	1119.46	3093.5	1703.42	3093.5	12426.7
3092.19	99.5316	3092.19	991.951	3092.19	1513.95	3092.19	10960.8
3090.87	82.4739	3090.87	925.707	3090.87	1393.99	3090.87	9886.76
3089.55	70.7106	3089.55	891.078	3089.55	1388.33	3089.55	9460.75
3088.23	74.277	3088.23	930.265	3088.23	1443.01	3088.23	9776.98
3086.92	93.6375	3086.92	1074.26	3086.92	1680.72	3086.92	10865.6
3085.6	124.287	3085.6	1331.65	3085.6	2065.67	3085.6	13184.4
3084.28	158.489	3084.28	1672.57	3084.28	2648.89	3084.28	16499
3082.96	181.379	3082.96	2034.62	3082.96	3293.87	3082.96	20024.8
3081.64	183.618	3081.64	2268.25	3081.64	3721.59	3081.64	22453
3080.32	171.545	3080.32	2289.74	3080.32	3686.91	3080.32	22504.9
3079	148.518	3079	2040.58	3079	3279.63	3079	19848.3
3077.68	122.533	3077.68	1644.66	3077.68	2645.5	3077.68	15773.4
3076.36	101.238	3076.36	1278.08	3076.36	2082.39	3076.36	11816.9
3075.04	80.5149	3075.04	1038.97	3075.04	1718.77	3075.04	9247.07
3073.72	58.6119	3073.72	914.32	3073.72	1557.07	3073.72	8195.77
3072.4	43.1062	3072.4	921.495	3072.4	1469.07	3072.4	8182.26
3071.08	32.3753	3071.08	852.751	3071.08	1406.82	3071.08	8210.92
3069.75	27.9599	3069.75	766.645	3069.75	1275.9	3069.75	7627.5
3068.43	32.3119	3068.43	656.902	3068.43	1090.84	3068.43	6387.19
3067.11	39.7473	3067.11	518.93	3067.11	826.922	3067.11	4859.84
3065.79	45.6214	3065.79	375.906	3065.79	608.984	3065.79	3528.42
3064.47	51.1209	3064.47	301.512	3064.47	426.245	3064.47	2591.09
3063.14	49.0593	3063.14	198.679	3063.14	333.295	3063.14	2122.31
3061.82	39.5274	3061.82	207.978	3061.82	277.271	3061.82	1866.11
3060.5	27.5455	3060.5	230.341	3060.5	306.477	3060.5	1688.36
3059.17	18.1891	3059.17	212.973	3059.17	290.278	3059.17	1619.94
3057.85	17.0512	3057.85	202.722	3057.85	294.341	3057.85	1669.94
3056.52	27.6865	3056.52	160.233	3056.52	264.196	3056.52	1631.28
3055.2	41.1522	3055.2	158.998	3055.2	244.965	3055.2	1740.92
3053.88	50.1933	3053.88	192.338	3053.88	225.907	3053.88	1899.74
3052.55	46.6878	3052.55	209.339	3052.55	282.236	3052.55	1952.66
3051.23	32.618	3051.23	196.414	3051.23	269.576	3051.23	1907.37
3049.9	17.886	3049.9	158.195	3049.9	250.266	3049.9	1718.84
3048.57	12.2775	3048.57	106.295	3048.57	185.792	3048.57	1372.91
3047.25	16.2693	3047.25	114.938	3047.25	166.465	3047.25	1028.93
3045.92	24.3825	3045.92	101.75	3045.92	112.482	3045.92	779.754
3044.6	24.8462	3044.6	68.7973	3044.6	87.702	3044.6	553.52
3043.27	18.4902	3043.27	42.7583	3043.27	60.6885	3043.27	477.493
3041.94	11.8404	3041.94	2.01207	3041.94	52.2022	3041.94	451.264
3040.61	11.7921	3040.61	11.6916	3040.61	42.3808	3040.61	301.098
3039.29	19.0246	3039.29	17.8341	3039.29	76.9713	3039.29	207.678
3037.96	25.597	3037.96	30.5249	3037.96	38.2786	3037.96	193.058
3036.63	22.6226	3036.63	15.0445	3036.63	25.877	3036.63	82.4215
3035.3	12.961	3035.3	24.7938	3035.3	-3.95205	3035.3	64.9714
3033.97	2.96647	3033.97	10.2758	3033.97	-16.7823	3033.97	104.485
3032.65	-1.02429	3032.65	65.5057	3032.65	4.45411	3032.65	-33.3972
3031.32	3.75005	3031.32	71.3438	3031.32	27.9909	3031.32	-60.6216
3029.99	9.6879	3029.99	77.7957	3029.99	1.43162	3029.99	-14.4281
3028.66	11.2607	3028.66	41.1541	3028.66	-16.877	3028.66	-116.836
3027.33	8.77786	3027.33	29.8121	3027.33	-54.8553	3027.33	-162.65
3026	6.64062	3026	13.6832	3026	-69.4794	3026	-93.4486
3024.67	7.89732	3024.67	65.2967	3024.67	-51.0172	3024.67	-90.7262
3023.34	14.1767	3023.34	42.8233	3023.34	-8.70701	3023.34	-26.2425
3022.01	17.5132	3022.01	41.1161	3022.01	19.8776	3022.01	79.8953
3020.67	14.52	3020.67	29.0477	3020.67	2.42026	3020.67	16.9972
3019.34	5.37153	3019.34	21.5843	3019.34	-13.1799	3019.34	-7.34014
3018.01	-3.83511	3018.01	-1.32566	3018.01	-10.9595	3018.01	-30.0035
3016.68	-7.7363	3016.68	23.5424	3016.68	-41.8488	3016.68	-38.0938
3015.35	-3.1194	3015.35	14.3799	3015.35	4.60078	3015.35	-12.0331
3014.01	6.03999	3014.01	24.0385	3014.01	55.6318	3014.01	14.2771
3012.68	18.0911	3012.68	19.4968	3012.68	55.5368	3012.68	-1.35975
3011.35	27.5589	3011.35	24.99	3011.35	84.8015	3011.35	-51.2226
3010.02	30.9683	3010.02	-0.6721	3010.02	83.3744	3010.02	-111.131
3008.68	26.7086	3008.68	11.0806	3008.68	11.8852	3008.68	-121.903
3007.35	16.6712	3007.35	2.02559	3007.35	-5.24701	3007.35	-74.0938
3006.02	4.32476	3006.02	-11.095	3006.02	5.45981	3006.02	1.86409
3004.68	-3.12935	3004.68	-43.3538	3004.68	1.61767	3004.68	114.46
3003.35	-5.64671	3003.35	-22.8045	3003.35	47.5115	3003.35	110.085
3002.01	-3.14822	3002.01	10.6775	3002.01	84.4543	3002.01	152.002
3000.68	0.65834	3000.68	50.4188	3000.68	68.1663	3000.68	168.462
2999.34	4.52256	2999.34	31.9223	2999.34	32.2427	2999.34	241.785
2998.01	6.50432	2998.01	41.4154	2998.01	1.53363	2998.01	325.793
2996.67	7.0066	2996.67	50.8866	2996.67	6.09515	2996.67	330.506
2995.33	4.7535	2995.33	71.1084	2995.33	40.239	2995.33	332.995
2994	4.21228	2994	123.271	2994	111.714	2994	354.388
2992.66	3.74431	2992.66	101.775	2992.66	135.285	2992.66	462.012
2991.32	5.08129	2991.32	44.8798	2991.32	123.809	2991.32	483.235
2989.99	8.39692	2989.99	23.1935	2989.99	78.7999	2989.99	567.61
2988.65	11.2561	2988.65	7.32024	2988.65	92.6488	2988.65	586.001
2987.31	13.1406	2987.31	13.2517	2987.31	115.804	2987.31	643.847
2985.97	17.4247	2985.97	72.2943	2985.97	128.76	2985.97	710.208
2984.64	20.2125	2984.64	75.2182	2984.64	103.297	2984.64	784.389
2983.3	21.6477	2983.3	78.94	2983.3	88.0173	2983.3	610.544
2981.96	23.0117	2981.96	81.5089	2981.96	57.704	2981.96	516.41
2980.62	20.0597	2980.62	70.1807	2980.62	52.2674	2980.62	354.612
2979.28	13.9621	2979.28	55.172	2979.28	72.0373	2979.28	294.762
2977.94	8.08702	2977.94	23.6783	2977.94	78.4478	2977.94	301.688
2976.6	2.40063	2976.6	22.2734	2976.6	80.1834	2976.6	300.847
2975.26	0.86579	2975.26	7.00673	2975.26	103.778	2975.26	232.775
2973.92	5.69008	2973.92	22.9004	2973.92	96.5571	2973.92	189.459
2972.58	13.6697	2972.58	65.5503	2972.58	92.9219	2972.58	131.849
2971.24	20.7164	2971.24	98.0904	2971.24	92.4432	2971.24	162.502
2969.9	23.6119	2969.9	63.8678	2969.9	94.6642	2969.9	133.635
2968.56	20.2582	2968.56	82.1871	2968.56	57.9708	2968.56	38.9053
2967.22	13.4675	2967.22	71.2776	2967.22	35.8295	2967.22	51.8491
2965.88	5.98319	2965.88	40.5785	2965.88	36.6278	2965.88	66.3235
2964.53	3.49396	2964.53	51.0718	2964.53	31.3974	2964.53	94.9076
2963.19	4.85484	2963.19	51.5777	2963.19	52.4466	2963.19	245.559
2961.85	9.62355	2961.85	27.5287	2961.85	65.6197	2961.85	321.82
2960.51	15.7786	2960.51	38.9776	2960.51	40.9915	2960.51	232.186
2959.16	20.5114	2959.16	60.4856	2959.16	18.7429	2959.16	174.731
2957.82	21.8568	2957.82	7.38872	2957.82	-8.11639	2957.82	150.259
2956.48	23.7688	2956.48	21.9682	2956.48	-0.26657	2956.48	25.3552
2955.13	24.5811	2955.13	28.564	2955.13	41.1156	2955.13	100.293
2953.79	25.9784	2953.79	0.70126	2953.79	25.1803	2953.79	17.5478
2952.44	27.9243	2952.44	2.58087	2952.44	84.3793	2952.44	32.3039
2951.1	27.1697	2951.1	34.0207	2951.1	102.44	2951.1	48.3295
2949.75	23.027	2949.75	6.04873	2949.75	62.2326	2949.75	162.841
2948.41	18.2071	2948.41	39.3117	2948.41	76.7048	2948.41	127.479
2947.06	12.3606	2947.06	49.3124	2947.06	58.6424	2947.06	247.507
2945.72	8.88862	2945.72	-15.8768	2945.72	18.4271	2945.72	121.691
2944.37	9.4001	2944.37	-10.887	2944.37	59.2652	2944.37	168.179
2943.03	11.1978	2943.03	-2.99907	2943.03	58.4992	2943.03	135.531
2941.68	12.7204	2941.68	9.41008	2941.68	69.0612	2941.68	74.0301
2940.33	13.8079	2940.33	40.3485	2940.33	73.9517	2940.33	19.5935
2938.99	12.6715	2938.99	62.3517	2938.99	54.4609	2938.99	95.8312
2937.64	10.7869	2937.64	-1.20722	2937.64	38.0386	2937.64	27.3266
2936.29	8.69619	2936.29	4.6435	2936.29	54.3365	2936.29	36.5864
2934.94	5.84847	2934.94	-13.1742	2934.94	38.8527	2934.94	-3.70919
2933.6	2.22002	2933.6	11.4191	2933.6	69.6238	2933.6	-46.9375
2932.25	2.84128	2932.25	21.8827	2932.25	55.8075	2932.25	-24.3803
2930.9	9.48227	2930.9	33.1389	2930.9	42.7654	2930.9	19.1478
2929.55	21.8723	2929.55	5.19233	2929.55	30.1432	2929.55	-16.6756
2928.2	33.3906	2928.2	5.08835	2928.2	42.4718	2928.2	2.31982
2926.85	36.9561	2926.85	-7.83684	2926.85	36.4798	2926.85	24.4735
2925.5	27.9148	2925.5	14.019	2925.5	42.8732	2925.5	1.28621
2924.15	14.145	2924.15	32.7136	2924.15	38.8622	2924.15	22.8157
2922.8	4.25651	2922.8	40.9494	2922.8	30.766	2922.8	35.511
2921.45	5.05209	2921.45	40.2252	2921.45	13.1826	2921.45	-11.1571
2920.1	15.7752	2920.1	36.4322	2920.1	-14.9396	2920.1	-21.3668
2918.75	31.0974	2918.75	21.6625	2918.75	-11.5609	2918.75	6.94692
2917.4	44.2911	2917.4	39.8837	2917.4	0.17218	2917.4	-28.0925
2916.05	52.1516	2916.05	39.669	2916.05	43.2423	2916.05	-45.5263
2914.7	51.6792	2914.7	32.5672	2914.7	39.6609	2914.7	-27.8013
2913.34	42.9981	2913.34	0.05393	2913.34	23.5285	2913.34	-28.4096
2911.99	28.5889	2911.99	7.20638	2911.99	-9.92067	2911.99	36.5253
2910.64	12.3331	2910.64	12.1815	2910.64	4.38509	2910.64	111.082
2909.29	1.17141	2909.29	7.52948	2909.29	27.201	2909.29	91.4071
2907.93	-3.19487	2907.93	-21.4879	2907.93	66.2676	2907.93	-28.646
2906.58	-0.40222	2906.58	-53.0115	2906.58	60.7213	2906.58	-57.9786
2905.23	9.09031	2905.23	-53.2677	2905.23	33.5459	2905.23	-85.092
2903.87	20.255	2903.87	4.08829	2903.87	-3.81265	2903.87	-65.4635
2902.52	27.6965	2902.52	21.5781	2902.52	-46.0148	2902.52	-106.566
2901.17	30.1981	2901.17	17.6752	2901.17	-63.8957	2901.17	-120.394
2899.81	24.1264	2899.81	11.944	2899.81	-25.6002	2899.81	-136.889
2898.46	12.62	2898.46	-20.5395	2898.46	20.5802	2898.46	-88.3556
2897.1	2.13911	2897.1	-24.0957	2897.1	56.4089	2897.1	-43.4325
2895.75	-4.62605	2895.75	-32.7522	2895.75	47.6429	2895.75	-23.3847
2894.39	-3.88517	2894.39	-21.239	2894.39	1.88469	2894.39	-90.0103
2893.03	6.30992	2893.03	8.93786	2893.03	-11.7004	2893.03	-81.6961
2891.68	21.3605	2891.68	58.182	2891.68	6.1256	2891.68	-131.335
2890.32	35.1652	2890.32	45.7786	2890.32	34.3563	2890.32	-112.445
2888.96	41.8347	2888.96	36.2144	2888.96	66.741	2888.96	-118.804
2887.61	38.6103	2887.61	1.14354	2887.61	32.5267	2887.61	-64.6357
2886.25	28.3339	2886.25	-10.1397	2886.25	21.5309	2886.25	-3.59727
2884.89	16.7458	2884.89	-31.1301	2884.89	39.6557	2884.89	21.8126
2883.54	10.3779	2883.54	-1.35512	2883.54	57.3358	2883.54	-22.3476
2882.18	11.1133	2882.18	-24.8729	2882.18	83.319	2882.18	-16.4498
2880.82	15.8064	2880.82	-27.3178	2880.82	87.2171	2880.82	-33.6759
2879.46	22.0794	2879.46	-30.1103	2879.46	55.5965	2879.46	32.3824
2878.1	24.0386	2878.1	-14.1514	2878.1	33.3382	2878.1	106.874
2876.74	20.2192	2876.74	0.50795	2876.74	40.6645	2876.74	96.5651
2875.38	15.168	2875.38	28.6001	2875.38	58.8899	2875.38	61.9918
2874.02	13.6198	2874.02	32.616	2874.02	76.8607	2874.02	30.566
2872.66	15.2419	2872.66	12.3996	2872.66	59.1832	2872.66	-25.778
2871.3	21.3056	2871.3	-23.2939	2871.3	5.53484	2871.3	-99.8451
2869.94	26.3617	2869.94	-35.4408	2869.94	-13.2032	2869.94	-40.7478
2868.58	27.1272	2868.58	-35.4128	2868.58	-1.49137	2868.58	-32.4271
2867.22	24.6343	2867.22	-30.2059	2867.22	28.9706	2867.22	-56.5305
2865.86	21.9585	2865.86	-11.081	2865.86	50.4386	2865.86	-50.071
2864.5	20.0279	2864.5	0.61025	2864.5	67.1303	2864.5	-75.3137
2863.14	22.0874	2863.14	-0.15157	2863.14	66.258	2863.14	-144.562
2861.78	26.7442	2861.78	-30.2779	2861.78	68.2635	2861.78	-35.5422
2860.41	30.4347	2860.41	-49.5126	2860.41	55.1393	2860.41	-58.2513
2859.05	31.9234	2859.05	-49.7588	2859.05	51.2485	2859.05	-42.8925
2857.69	30.4132	2857.69	-40.0788	2857.69	57.3526	2857.69	-71.1182
2856.33	28.3705	2856.33	4.1014	2856.33	69.5935	2856.33	-64.0933
2854.96	27.0993	2854.96	29.5652	2854.96	73.2959	2854.96	-7.88933
2853.6	28.4847	2853.6	12.2327	2853.6	51.6131	2853.6	67.5594
2852.23	31.3126	2852.23	6.61264	2852.23	34.933	2852.23	50.0219
2850.87	33.6168	2850.87	21.3341	2850.87	14.639	2850.87	47.1654
2849.51	31.8099	2849.51	9.2514	2849.51	24.868	2849.51	-37.0795
2848.14	28.0949	2848.14	-3.83594	2848.14	46.2828	2848.14	0.50845
2846.78	22.6965	2846.78	-32.0286	2846.78	46.2371	2846.78	40.1089
2845.41	21.8406	2845.41	-50.7556	2845.41	60.7447	2845.41	104.511
2844.05	26.8434	2844.05	-17.4378	2844.05	52.9394	2844.05	13.0185
2842.68	33.9042	2842.68	39.224	2842.68	32.2846	2842.68	-89.5684
2841.31	35.9785	2841.31	38.7825	2841.31	18.3544	2841.31	-60.2165
2839.95	33.4622	2839.95	39.4258	2839.95	14.9364	2839.95	53.2697
2838.58	26.9292	2838.58	33.1039	2838.58	26.3844	2838.58	86.4685
2837.21	23.4688	2837.21	39.4306	2837.21	49.0283	2837.21	140.852
2835.85	24.1208	2835.85	55.223	2835.85	42.5791	2835.85	68.064
2834.48	25.3621	2834.48	20.7059	2834.48	42.8366	2834.48	72.4242
2833.11	20.7729	2833.11	-12.55	2833.11	40.4977	2833.11	98.6824
2831.74	12.4673	2831.74	-20.9238	2831.74	30.0694	2831.74	73.2089
2830.38	0.99424	2830.38	-22.9468	2830.38	13.135	2830.38	-6.21434
2829.01	-8.3933	2829.01	7.52977	2829.01	24.3665	2829.01	-60.9321
2827.64	-12.2101	2827.64	58.7912	2827.64	-12.9497	2827.64	-32.1121
2826.27	-8.39211	2826.27	48.8476	2826.27	3.33638	2826.27	-18.9107
2824.9	1.66691	2824.9	48.5453	2824.9	-21.5838	2824.9	-48.3904
2823.53	17.6955	2823.53	5.54579	2823.53	-17.148	2823.53	-29.7406
2822.16	31.9691	2822.16	12.0825	2822.16	-11.7071	2822.16	6.71688
2820.79	36.8128	2820.79	21.548	2820.79	50.1559	2820.79	16.406
2819.42	30.9405	2819.42	47.5067	2819.42	48.3841	2819.42	28.5524
2818.05	18.4707	2818.05	51.8206	2818.05	100.689	2818.05	13.5628
2816.68	6.78619	2816.68	36.8213	2816.68	59.8477	2816.68	21.9732
2815.31	2.87647	2815.31	5.50979	2815.31	33.2729	2815.31	63.4169
2813.94	4.63842	2813.94	9.31025	2813.94	45.3677	2813.94	144.009
2812.57	4.15498	2812.57	-13.9941	2812.57	34.6705	2812.57	99.0677
2811.19	-1.84641	2811.19	-23.0639	2811.19	37.2321	2811.19	17.6789
2809.82	-11.9946	2809.82	0.51845	2809.82	30.1433	2809.82	-53.5852
2808.45	-18.0505	2808.45	27.1836	2808.45	59.1734	2808.45	-67.6368
2807.08	-12.747	2807.08	89.9051	2807.08	66.952	2807.08	-15.9261
2805.7	0.70978	2805.7	125.371	2805.7	73.3004	2805.7	87.4475
2804.33	14.5726	2804.33	98.9836	2804.33	59.3918	2804.33	103.484
2802.96	19.9738	2802.96	48.2799	2802.96	64.5979	2802.96	42.4068
2801.58	14.8813	2801.58	47.4848	2801.58	37.573	2801.58	27.479
2800.21	7.07601	2800.21	40.6978	2800.21	34.4916	2800.21	-65.0367
2798.84	1.78567	2798.84	62.2714	2798.84	10.5005	2798.84	-24.5802
2797.46	-0.79268	2797.46	75.1876	2797.46	-18.9818	2797.46	44.3251
2796.09	-0.83237	2796.09	48.7334	2796.09	-28.7593	2796.09	54.2384
2794.71	-2.4416	2794.71	22.2712	2794.71	-3.39521	2794.71	-45.586
2793.34	-3.7328	2793.34	33.8098	2793.34	8.13166	2793.34	52.1882
2791.96	-1.54708	2791.96	27.4699	2791.96	31.4099	2791.96	-83.958
2790.58	0.77324	2790.58	14.0336	2790.58	44.6115	2790.58	7.81107
2789.21	1.81744	2789.21	34.8641	2789.21	49.0907	2789.21	86.9171
2787.83	-0.01181	2787.83	32.5339	2787.83	44.2337	2787.83	137.58
2786.46	-3.40567	2786.46	36.2766	2786.46	46.4836	2786.46	20.5651
2785.08	-2.61744	2785.08	20.6314	2785.08	32.5562	2785.08	45.3989
2783.7	3.54951	2783.7	43.8156	2783.7	57.688	2783.7	-11.7313
2782.32	13.8208	2782.32	39.5134	2782.32	44.7179	2782.32	25.3289
2780.95	26.0308	2780.95	53.5819	2780.95	39.766	2780.95	49.1757
2779.57	31.615	2779.57	37.9333	2779.57	27.3142	2779.57	102.195
2778.19	28.0781	2778.19	19.9758	2778.19	28.327	2778.19	54.4373
2776.81	17.3007	2776.81	-1.06207	2776.81	55.5385	2776.81	82.0928
2775.43	3.87794	2775.43	14.7921	2775.43	72.9327	2775.43	95.5069
2774.05	-1.67398	2774.05	24.9832	2774.05	96.1035	2774.05	41.8304
2772.67	5.73149	2772.67	20.2632	2772.67	80.235	2772.67	30.0105
2771.29	18.4065	2771.29	16.6441	2771.29	46.6124	2771.29	8.12217
2769.91	28.5211	2769.91	41.23	2769.91	35.6737	2769.91	25.3944
2768.53	30.2939	2768.53	70.667	2768.53	21.4153	2768.53	96.7838
2767.15	23.3339	2767.15	50.0075	2767.15	1.45314	2767.15	132.409
2765.77	14.9061	2765.77	78.7483	2765.77	5.78483	2765.77	109.58
2764.39	11.1899	2764.39	38.6657	2764.39	-12.9084	2764.39	124.529
2763.01	11.2247	2763.01	7.61724	2763.01	-34.9804	2763.01	92.4337
2761.63	13.4954	2761.63	22.8045	2761.63	1.41948	2761.63	121.715
2760.25	16.0883	2760.25	27.6126	2760.25	40.0198	2760.25	127.144
2758.86	17.4537	2758.86	9.08515	2758.86	56.8271	2758.86	70.3649
2757.48	17.5444	2757.48	42.4008	2757.48	57.8905	2757.48	31.3012
2756.1	15.5622	2756.1	38.5881	2756.1	50.4373	2756.1	41.7587
2754.72	13.427	2754.72	19.5681	2754.72	13.4449	2754.72	-35.5483
2753.33	13.4119	2753.33	29.9773	2753.33	-3.26344	2753.33	-7.93707
2751.95	16.9235	2751.95	29.0597	2751.95	-6.37699	2751.95	-29.4862
2750.57	24.0376	2750.57	14.4649	2750.57	-25.5554	2750.57	-33.4226
2749.18	31.2984	2749.18	22.3104	2749.18	-3.36239	2749.18	49.6044
2747.8	32.5943	2747.8	31.5165	2747.8	9.4984	2747.8	98.6989
2746.41	30.199	2746.41	36.1951	2746.41	41.3779	2746.41	21.4046
2745.03	26.2715	2745.03	45.3051	2745.03	49.195	2745.03	8.17344
2743.64	22.551	2743.64	34.0431	2743.64	61.2589	2743.64	-58.606
2742.26	17.9056	2742.26	34.9801	2742.26	28.1473	2742.26	-14.4175
2740.87	10.0415	2740.87	50.1815	2740.87	18.7416	2740.87	6.51995
2739.49	-2.52258	2739.49	52.8215	2739.49	-2.7439	2739.49	23.857
2738.1	-11.9672	2738.1	59.9687	2738.1	4.38058	2738.1	36.3811
2736.71	-9.87252	2736.71	5.44518	2736.71	-9.17882	2736.71	57.4591
2735.33	4.30096	2735.33	-43.2422	2735.33	19.739	2735.33	-22.0509
2733.94	23.3775	2733.94	-38.8187	2733.94	-13.8408	2733.94	-66.1781
2732.55	39.4672	2732.55	-27.18	2732.55	-17.6676	2732.55	-124.945
2731.17	44.2084	2731.17	-22.4853	2731.17	23.5147	2731.17	-80.4749
2729.78	39.2635	2729.78	16.5151	2729.78	54.7778	2729.78	91.0154
2728.39	30.7363	2728.39	-1.27788	2728.39	63.389	2728.39	192.506
2727	18.8836	2727	11.7809	2727	72.6228	2727	184.613
2725.61	7.01872	2725.61	28.6493	2725.61	51.5594	2725.61	114.445
2724.22	-1.06622	2724.22	27.9747	2724.22	6.14631	2724.22	77.1826
2722.83	-6.69113	2722.83	8.41379	2722.83	-30.1865	2722.83	92.5983
2721.44	-6.5618	2721.44	25.8672	2721.44	-39.1075	2721.44	136.74
2720.05	-1.60118	2720.05	54.4535	2720.05	-23.0517	2720.05	63.7892
2718.66	2.6369	2718.66	57.4208	2718.66	2.29554	2718.66	25.1833
2717.27	6.78957	2717.27	64.1872	2717.27	34.0198	2717.27	10.5608
2715.88	10.2537	2715.88	69.4188	2715.88	5.98679	2715.88	90.0919
2714.49	11.3176	2714.49	30.5932	2714.49	-7.42843	2714.49	92.6035
2713.1	12.1927	2713.1	6.06203	2713.1	4.28365	2713.1	135.795
2711.71	11.5039	2711.71	8.10365	2711.71	-3.69259	2711.71	55.1181
2710.32	9.51235	2710.32	-3.2396	2710.32	39.7081	2710.32	4.96133
2708.93	9.40132	2708.93	24.1293	2708.93	35.2618	2708.93	3.74097
2707.53	11.39	2707.53	20.5984	2707.53	-0.34832	2707.53	75.2473
2706.14	16.6865	2706.14	0.06438	2706.14	13.8794	2706.14	94.8114
2704.75	23.9763	2704.75	7.98946	2704.75	31.2215	2704.75	111.248
2703.36	28.9597	2703.36	-7.47332	2703.36	62.4667	2703.36	71.7829
2701.96	30.509	2701.96	-7.72327	2701.96	111.47	2701.96	111.38
2700.57	29.1155	2700.57	9.41586	2700.57	91.8365	2700.57	72.8456
2699.18	24.8146	2699.18	-19.7978	2699.18	43.4016	2699.18	120.636
2697.78	21.566	2697.78	-10.6989	2697.78	33.7916	2697.78	206.266
2696.39	19.722	2696.39	-7.56648	2696.39	18.7918	2696.39	123.321
2694.99	17.0087	2694.99	14.5106	2694.99	66.3787	2694.99	119.154
2693.6	13.0443	2693.6	25.5435	2693.6	74.8308	2693.6	221.9
2692.2	7.79185	2692.2	45.258	2692.2	26.037	2692.2	215.561
2690.81	2.82342	2690.81	34.8773	2690.81	4.1338	2690.81	267.153
2689.41	2.02759	2689.41	45.3961	2689.41	4.31278	2689.41	321.177
2688.01	7.61614	2688.01	28.3422	2688.01	0.10471	2688.01	243.769
2686.62	16.2595	2686.62	46.8616	2686.62	29.3638	2686.62	190.817
2685.22	23.3873	2685.22	37.9166	2685.22	1.18049	2685.22	130.493
2683.83	24.4942	2683.83	38.068	2683.83	-27.2808	2683.83	17.9659
2682.43	21.8974	2682.43	23.7282	2682.43	-27.185	2682.43	0.82142
2681.03	19.995	2681.03	27.3287	2681.03	6.91138	2681.03	21.7316
2679.63	25.13	2679.63	34.8818	2679.63	26.1183	2679.63	118.261
2678.23	34.9775	2678.23	41.091	2678.23	29.5053	2678.23	140.769
2676.84	42.2642	2676.84	40.813	2676.84	13.2587	2676.84	64.8241
2675.44	37.9625	2675.44	72.3995	2675.44	29.4866	2675.44	-101.704
2674.04	23.3394	2674.04	64.3894	2674.04	25.4529	2674.04	-116.193
2672.64	5.96626	2672.64	30.4095	2672.64	35.1343	2672.64	-110.748
2671.24	-1.659	2671.24	0.71771	2671.24	11.5174	2671.24	23.1691
2669.84	3.50065	2669.84	4.37417	2669.84	12.929	2669.84	65.0904
2668.44	15.8437	2668.44	4.85915	2668.44	46.7782	2668.44	47.7516
2667.04	20.8968	2667.04	78.1797	2667.04	48.3886	2667.04	50.0721
2665.64	12.8146	2665.64	96.9673	2665.64	26.9714	2665.64	51.2075
2664.24	-5.84792	2664.24	97.1775	2664.24	7.73468	2664.24	-12.5036
2662.84	-22.5262	2662.84	83.1198	2662.84	5.2741	2662.84	1.03142
2661.44	-27.8417	2661.44	98.781	2661.44	43.7129	2661.44	42.6298
2660.04	-18.725	2660.04	69.8631	2660.04	74.5225	2660.04	62.1627
2658.63	-3.04689	2658.63	70.9331	2658.63	67.5395	2658.63	215.961
2657.23	12.6733	2657.23	58.6445	2657.23	57.1998	2657.23	300.023
2655.83	22.308	2655.83	52.4053	2655.83	34.0335	2655.83	229.345
2654.43	26.1974	2654.43	24.704	2654.43	34.1913	2654.43	202.598
2653.02	25.612	2653.02	37.0857	2653.02	33.6803	2653.02	175.609
2651.62	23.2836	2651.62	31.4373	2651.62	33.3259	2651.62	67.1337
2650.22	20.3363	2650.22	8.86972	2650.22	64.564	2650.22	85.4986
2648.81	18.3529	2648.81	0.30461	2648.81	67.6563	2648.81	126.919
2647.41	17.1655	2647.41	-5.75173	2647.41	39.4994	2647.41	87.5226
2646	15.7995	2646	-26.4676	2646	54.2109	2646	157.119
2644.6	14.6989	2644.6	-28.3988	2644.6	51.5877	2644.6	161.565
2643.2	15.1294	2643.2	-3.7226	2643.2	46.3832	2643.2	168.63
2641.79	17.3407	2641.79	13.7426	2641.79	55.5045	2641.79	207.528
2640.38	20.6147	2640.38	35.3951	2640.38	21.2575	2640.38	206.061
2638.98	24.3162	2638.98	51.0218	2638.98	4.23646	2638.98	165.938
2637.57	26.6233	2637.57	35.7704	2637.57	28.6633	2637.57	178.953
2636.17	30.316	2636.17	10.3052	2636.17	65.194	2636.17	163.4
2634.76	34.3918	2634.76	28.0026	2634.76	98.7013	2634.76	226.816
2633.35	36.307	2633.35	32.4094	2633.35	108.463	2633.35	319.122
2631.95	33.4956	2631.95	48.9308	2631.95	66.1439	2631.95	318.223
2630.54	25.7876	2630.54	40.8847	2630.54	46.3132	2630.54	197.061
2629.13	16.4557	2629.13	7.68568	2629.13	15.1142	2629.13	111.747
2627.72	11.2038	2627.72	1.13573	2627.72	27.4603	2627.72	24.3719
2626.32	9.62903	2626.32	25.8308	2626.32	57.9359	2626.32	107.957
2624.91	10.1462	2624.91	19.3795	2624.91	83.8049	2624.91	154.046
2623.5	11.6862	2623.5	57.5108	2623.5	76.2612	2623.5	117.528
2622.09	13.5882	2622.09	50.8061	2622.09	47.9544	2622.09	77.7009
2620.68	19.4223	2620.68	40.8349	2620.68	29.3994	2620.68	106.569
2619.27	27.7847	2619.27	49.7339	2619.27	39.2165	2619.27	112.314
2617.86	32.0092	2617.86	57.6347	2617.86	44.122	2617.86	208.493
2616.45	26.7081	2616.45	50.0004	2616.45	54.2075	2616.45	190.714
2615.04	13.7586	2615.04	51.9043	2615.04	51.7764	2615.04	184.672
2613.63	-2.31332	2613.63	43.5277	2613.63	17.313	2613.63	199.428
2612.22	-12.0718	2612.22	66.9953	2612.22	0.54671	2612.22	284.938
2610.81	-12.4629	2610.81	51.8067	2610.81	10.4571	2610.81	299.343
2609.4	-9.11024	2609.4	35.3666	2609.4	2.94849	2609.4	288.976
2607.98	-8.00088	2607.98	38.5877	2607.98	5.93895	2607.98	250.71
2606.57	-8.32146	2606.57	32.6318	2606.57	22.0875	2606.57	209.546
2605.16	-8.70705	2605.16	52.4243	2605.16	11.7598	2605.16	114.679
2603.75	-4.23753	2603.75	65.8239	2603.75	31.3032	2603.75	147.813
2602.33	8.49615	2602.33	48.1392	2602.33	20.8172	2602.33	169.598
2600.92	24.7984	2600.92	52.5101	2600.92	11.0659	2600.92	156.722
2599.51	35.6436	2599.51	47.8283	2599.51	1.24041	2599.51	122.372
2598.09	35.5164	2598.09	65.6868	2598.09	-14.8954	2598.09	68.9728
2596.68	23.5384	2596.68	70.4901	2596.68	-28.4681	2596.68	13.9767
2595.26	5.99171	2595.26	56.7321	2595.26	-0.67847	2595.26	88.9211
2593.85	-6.37416	2593.85	59.6947	2593.85	-5.92535	2593.85	148.662
2592.43	-6.40177	2592.43	70.9765	2592.43	19.2669	2592.43	126.823
2591.02	1.22085	2591.02	36.2921	2591.02	43.1965	2591.02	111.964
2589.6	9.86975	2589.6	21.3214	2589.6	19.6809	2589.6	109.129
2588.19	15.0331	2588.19	10.5742	2588.19	25.4956	2588.19	75.5925
2586.77	14.6227	2586.77	4.24262	2586.77	55.9605	2586.77	55.4787
2585.36	11.3875	2585.36	5.81339	2585.36	49.0666	2585.36	104.067
2583.94	9.23912	2583.94	11.3745	2583.94	64.341	2583.94	122.928
2582.52	8.74569	2582.52	44.2121	2582.52	81.6895	2582.52	159.491
2581.11	11.4829	2581.11	73.1539	2581.11	42.6643	2581.11	165.297
2579.69	16.8987	2579.69	90.7388	2579.69	31.1261	2579.69	156.932
2578.27	21.0222	2578.27	85.4929	2578.27	43.8322	2578.27	225.087
2576.85	20.7961	2576.85	70.6106	2576.85	49.4507	2576.85	275.43
2575.43	14.3235	2575.43	57.798	2575.43	50.4576	2575.43	335.992
2574.02	4.56511	2574.02	71.3906	2574.02	46.2431	2574.02	313.062
2572.6	-3.44366	2572.6	62.3427	2572.6	43.251	2572.6	230.154
2571.18	-5.44272	2571.18	67.3639	2571.18	49.9607	2571.18	213.349
2569.76	-1.17816	2569.76	31.8058	2569.76	53.0289	2569.76	272.919
2568.34	8.3908	2568.34	42.8878	2568.34	68.6253	2568.34	222.642
2566.92	22.7961	2566.92	55.7145	2566.92	26.2235	2566.92	137.357
2565.5	39.0984	2565.5	31.6058	2565.5	8.41499	2565.5	18.0881
2564.08	51.9471	2564.08	19.5851	2564.08	11.7407	2564.08	30.8889
2562.66	56.4924	2562.66	28.447	2562.66	15.6529	2562.66	25.0427
2561.24	47.0124	2561.24	-18.2499	2561.24	16.1738	2561.24	88.9035
2559.81	26.002	2559.81	19.4819	2559.81	-7.04561	2559.81	153.746
2558.39	5.48628	2558.39	39.6701	2558.39	12.1433	2558.39	80.4458
2556.97	-4.20966	2556.97	48.5902	2556.97	37.1512	2556.97	4.5487
2555.55	1.46597	2555.55	49.0917	2555.55	49.8307	2555.55	24.7232
2554.13	18.9441	2554.13	35.3617	2554.13	15.5541	2554.13	-44.9346
2552.7	34.0239	2552.7	14.7544	2552.7	-29.9676	2552.7	5.72521
2551.28	35.1079	2551.28	-5.55949	2551.28	-71.6976	2551.28	111.503
2549.86	21.3174	2549.86	-20.1851	2549.86	-47.8401	2549.86	62.4458
2548.43	2.61815	2548.43	-10.1789	2548.43	20.5119	2548.43	-21.4767
2547.01	-9.48873	2547.01	6.42002	2547.01	74.5837	2547.01	0.98397
2545.59	-8.67981	2545.59	13.4546	2545.59	107.392	2545.59	26.8066
2544.16	-0.3844	2544.16	13.4006	2544.16	133.336	2544.16	92.5896
2542.74	3.32397	2542.74	19.2446	2542.74	126.918	2542.74	258.983
2541.31	-3.13835	2541.31	21.6457	2541.31	97.3758	2541.31	226.956
2539.89	-13.2881	2539.89	51.2693	2539.89	103.928	2539.89	239.306
2538.46	-19.4702	2538.46	46.0987	2538.46	66.7358	2538.46	256.591
2537.03	-16.6111	2537.03	12.6135	2537.03	49.5316	2537.03	240.873
2535.61	-4.22413	2535.61	-27.5548	2535.61	44.5407	2535.61	237.151
2534.18	11.5424	2534.18	-40.8803	2534.18	18.2779	2534.18	295.832
2532.75	27.8603	2532.75	-38.9764	2532.75	1.59392	2532.75	268.736
2531.33	43.3532	2531.33	-20.7151	2531.33	8.56897	2531.33	312.321
2529.9	53.3089	2529.9	1.04739	2529.9	19.0834	2529.9	232.608
2528.47	53.2873	2528.47	36.1642	2528.47	48.5438	2528.47	89.7441
2527.05	44.7791	2527.05	45.5815	2527.05	45.4836	2527.05	52.0357
2525.62	30.9318	2525.62	25.9935	2525.62	36.8888	2525.62	14.183
2524.19	19.9371	2524.19	25.2737	2524.19	40.8003	2524.19	8.71548
2522.76	15.0273	2522.76	-22.0508	2522.76	49.8279	2522.76	60.9211
2521.33	15.2492	2521.33	-1.03648	2521.33	67.8281	2521.33	57.7169
2519.9	17.3043	2519.9	13.4791	2519.9	65.5206	2519.9	56.0429
2518.47	20.3692	2518.47	38.505	2518.47	47.8734	2518.47	134.862
2517.04	22.3025	2517.04	13.2927	2517.04	39.2138	2517.04	96.2369
2515.61	23.7148	2515.61	8.14151	2515.61	67.237	2515.61	118.697
2514.18	21.4344	2514.18	-33.6057	2514.18	56.1298	2514.18	56.1655
2512.75	14.4581	2512.75	-7.02342	2512.75	54.8091	2512.75	-42.4412
2511.32	3.54693	2511.32	12.9814	2511.32	47.7917	2511.32	-49.2764
2509.89	-6.03496	2509.89	75.2315	2509.89	37.3584	2509.89	45.7184
2508.46	-9.87483	2508.46	42.5591	2508.46	62.068	2508.46	64.2646
2507.03	-3.728	2507.03	0.88066	2507.03	89.0187	2507.03	165.924
2505.59	10.0616	2505.59	-24.1558	2505.59	75.7814	2505.59	117.98
2504.16	27.7073	2504.16	-4.00207	2504.16	52.4644	2504.16	-0.15397
2502.73	42.3917	2502.73	9.74886	2502.73	57.2264	2502.73	2.80799
2501.29	48.5652	2501.29	22.8739	2501.29	32.4226	2501.29	67.3791
2499.86	43.9992	2499.86	9.9467	2499.86	45.9029	2499.86	123.251
2498.43	32.0384	2498.43	19.6419	2498.43	40.9899	2498.43	231.629
2496.99	18.3236	2496.99	82.3514	2496.99	31.8996	2496.99	227.515
2495.56	11.4788	2495.56	101.436	2495.56	-18.683	2495.56	196.957
2494.13	14.949	2494.13	109.429	2494.13	-7.42692	2494.13	214.768
2492.69	25.9282	2492.69	47.972	2492.69	26.938	2492.69	225.178
2491.26	39.8076	2491.26	12.2637	2491.26	18.6187	2491.26	211.422
2489.82	50.6477	2489.82	6.25337	2489.82	51.8378	2489.82	241.461
2488.39	54.3485	2488.39	30.5632	2488.39	81.4378	2488.39	220.269
2486.95	49.4612	2486.95	18.082	2486.95	57.205	2486.95	224.341
2485.51	37.0188	2485.51	62.608	2485.51	83.1962	2485.51	193.939
2484.08	21.2087	2484.08	59.2132	2484.08	104.277	2484.08	200.656
2482.64	9.58794	2482.64	38.7315	2482.64	43.7145	2482.64	192.961
2481.2	4.87382	2481.2	4.90428	2481.2	58.5591	2481.2	170.412
2479.77	6.06213	2479.77	28.7619	2479.77	35.5317	2479.77	146.728
2478.33	7.67973	2478.33	-7.25807	2478.33	-7.21646	2478.33	148.253
2476.89	6.45275	2476.89	7.6338	2476.89	22.6074	2476.89	117.729
2475.45	3.73119	2475.45	2.55735	2475.45	62.1553	2475.45	123.384
2474.01	2.80211	2474.01	-0.49572	2474.01	67.4294	2474.01	111.076
2472.58	3.90947	2472.58	22.7788	2472.58	63.5934	2472.58	67.2936
2471.14	7.26456	2471.14	53.7796	2471.14	32.8999	2471.14	52.3088
2469.7	11.669	2469.7	23.8552	2469.7	-6.12114	2469.7	171.413
2468.26	18.0344	2468.26	43.6861	2468.26	-7.92668	2468.26	163.416
2466.82	27.3106	2466.82	24.7232	2466.82	15.7616	2466.82	127.354
2465.38	36.3899	2465.38	41.1356	2465.38	37.8081	2465.38	115.839
2463.94	41.5575	2463.94	49.7215	2463.94	50.1065	2463.94	67.43
2462.5	41.6547	2462.5	45.6201	2462.5	55.5029	2462.5	40.5309
2461.06	37.6574	2461.06	55.4779	2461.06	48.9665	2461.06	118.204
2459.61	33.14	2459.61	53.8744	2459.61	21.1318	2459.61	134.248
2458.17	30.6455	2458.17	73.9215	2458.17	15.8224	2458.17	132.279
2456.73	29.5052	2456.73	85.3436	2456.73	35.1513	2456.73	174.261
2455.29	28.3358	2455.29	73.4265	2455.29	64.3662	2455.29	255.002
2453.85	25.8112	2453.85	63.1639	2453.85	27.7656	2453.85	210.779
2452.4	22.7761	2452.4	23.5639	2452.4	-0.91268	2452.4	209.668
2450.96	21.6365	2450.96	-24.8699	2450.96	-42.6324	2450.96	217.407
2449.52	23.6627	2449.52	-0.14608	2449.52	-25.8304	2449.52	232.532
2448.07	28.0199	2448.07	19.099	2448.07	17.1438	2448.07	195.302
2446.63	30.9324	2446.63	57.003	2446.63	78.5942	2446.63	263.78
2445.19	28.2957	2445.19	59.5544	2445.19	83.1813	2445.19	169.155
2443.74	19.6568	2443.74	28.4624	2443.74	72.5402	2443.74	145.445
2442.3	8.98302	2442.3	34.9116	2442.3	62.1264	2442.3	67.6172
2440.85	0.35909	2440.85	16.8666	2440.85	47.3471	2440.85	99.3837
2439.41	-3.6824	2439.41	12.0182	2439.41	16.5417	2439.41	118.679
2437.96	-2.98639	2437.96	50.0422	2437.96	37.4133	2437.96	185.873
2436.51	0.7235	2436.51	61.8624	2436.51	40.2096	2436.51	181.861
2435.07	5.73123	2435.07	55.3076	2435.07	33.1003	2435.07	94.1335
2433.62	9.76211	2433.62	81.4422	2433.62	37.5571	2433.62	18.4909
2432.18	9.78629	2432.18	20.1848	2432.18	1.84179	2432.18	51.7601
2430.73	5.6563	2430.73	-0.59798	2430.73	8.13441	2430.73	81.3267
2429.28	0.04891	2429.28	47.14	2429.28	45.9036	2429.28	116.678
2427.83	-1.98782	2427.83	55.7987	2427.83	61.3365	2427.83	57.3265
2426.39	2.68048	2426.39	40.5802	2426.39	76.3413	2426.39	-40.1699
2424.94	8.93408	2424.94	48.3592	2424.94	58.2923	2424.94	-25.4451
2423.49	10.8226	2423.49	16.6231	2423.49	27.8901	2423.49	14.0997
2422.04	7.1861	2422.04	21.1416	2422.04	12.3102	2422.04	86.1809
2420.59	0.30036	2420.59	66.2576	2420.59	-10.6596	2420.59	175.792
2419.14	-0.16808	2419.14	54.8746	2419.14	-61.3748	2419.14	78.2562
2417.69	12.0382	2417.69	44.6151	2417.69	-36.7808	2417.69	-2.92233
2416.24	30.3558	2416.24	40.9377	2416.24	-37.816	2416.24	-55.8425
2414.79	46.0774	2414.79	60.7872	2414.79	-4.04995	2414.79	-141.591
2413.34	51.5592	2413.34	63.1143	2413.34	3.35086	2413.34	-157.924
2411.89	42.5298	2411.89	65.8629	2411.89	17.6419	2411.89	-111.63
2410.44	28.1706	2410.44	48.0846	2410.44	24.9385	2410.44	-80.7194
2408.99	18.6511	2408.99	47.2572	2408.99	28.3863	2408.99	-37.9351
2407.54	16.5373	2407.54	6.33789	2407.54	-1.40608	2407.54	31.4332
2406.08	21.1901	2406.08	-22.8979	2406.08	3.64514	2406.08	21.325
2404.63	26.7768	2404.63	-35.4491	2404.63	9.82089	2404.63	-56.4019
2403.18	24.9305	2403.18	3.6461	2403.18	-1.62853	2403.18	-144.374
2401.73	15.6309	2401.73	32.4035	2401.73	-1.72678	2401.73	-161.705
2400.27	2.61977	2400.27	42.0688	2400.27	0.97163	2400.27	-178.936
2398.82	-8.41176	2398.82	40.605	2398.82	9.10305	2398.82	-159.932
2397.37	-12.6041	2397.37	16.6549	2397.37	46.8605	2397.37	-93.6997
2395.91	-8.95806	2395.91	21.9933	2395.91	73.7822	2395.91	-19.6405
2394.46	-3.1866	2394.46	55.9948	2394.46	57.4862	2394.46	-58.3693
2393	-1.02461	2393	31.7557	2393	20.176	2393	-79.5306
2391.55	-4.06735	2391.55	18.4172	2391.55	22.1768	2391.55	-109.027
2390.09	-7.83782	2390.09	28.2238	2390.09	19.8882	2390.09	-135.937
2388.64	-8.33277	2388.64	2.06515	2388.64	1.22058	2388.64	-150.866
2387.18	-3.01687	2387.18	14.0568	2387.18	-29.8847	2387.18	-101.142
2385.73	3.56678	2385.73	15.3805	2385.73	-44.1805	2385.73	-109.961
2384.27	5.33003	2384.27	23.31	2384.27	-40.2323	2384.27	-71.4163
2382.81	0.36482	2382.81	22.5541	2382.81	-25.0297	2382.81	-50.6789
2381.36	-5.81557	2381.36	15.408	2381.36	24.1526	2381.36	-16.538
2379.9	-7.11836	2379.9	-55.7334	2379.9	26.1003	2379.9	-65.5692
2378.44	0.45272	2378.44	-61.0172	2378.44	4.72947	2378.44	-88.2296
2376.98	12.836	2376.98	-48.3834	2376.98	13.8525	2376.98	-46.0221
2375.53	21.4019	2375.53	12.3419	2375.53	5.57387	2375.53	-64.7487
2374.07	19.3054	2374.07	31.758	2374.07	-5.6242	2374.07	-107.998
2372.61	7.4216	2372.61	60.6096	2372.61	4.17461	2372.61	-110.011
2371.15	-5.91104	2371.15	41.8508	2371.15	-0.87585	2371.15	-144.335
2369.69	-12.26	2369.69	51.013	2369.69	-5.12101	2369.69	-183.142
2368.23	-7.92695	2368.23	21.6616	2368.23	13.1438	2368.23	-104.651
2366.77	1.88822	2366.77	27.1176	2366.77	8.18212	2366.77	-91.2194
2365.31	10.8305	2365.31	-26.1421	2365.31	29.493	2365.31	-40.8706
2363.85	15.3869	2363.85	-51.4382	2363.85	31.5482	2363.85	-21.1791
2362.39	19.528	2362.39	-40.2466	2362.39	22.1012	2362.39	-26.4752
2360.93	23.9774	2360.93	4.74758	2360.93	28.2672	2360.93	-118.768
2359.47	29.9112	2359.47	-1.28639	2359.47	4.90131	2359.47	-159.57
2358.01	32.6075	2358.01	6.38656	2358.01	-1.56014	2358.01	-184.266
2356.54	30.1347	2356.54	-44.543	2356.54	-5.7517	2356.54	-116.013
2355.08	24.3758	2355.08	-29.595	2355.08	-11.8736	2355.08	-98.6582
2353.62	20.898	2353.62	-1.84183	2353.62	-20.4889	2353.62	-29.2418
2352.16	18.7812	2352.16	25.8603	2352.16	1.78959	2352.16	-13.3474
2350.7	17.6906	2350.7	11.4075	2350.7	8.77724	2350.7	5.85528
2349.23	14.0723	2349.23	20.8885	2349.23	25.6655	2349.23	9.64258
2347.77	7.22207	2347.77	3.04921	2347.77	36.1113	2347.77	36.7719
2346.3	0.65141	2346.3	24.0588	2346.3	19.7333	2346.3	-68.9082
2344.84	-0.79383	2344.84	26.9793	2344.84	24.3915	2344.84	-97.8447
2343.38	2.20634	2343.38	15.262	2343.38	-0.88418	2343.38	-91.8983
2341.91	6.87068	2341.91	-24.2955	2341.91	-15.7171	2341.91	-69.3769
2340.45	9.70928	2340.45	-24.3251	2340.45	-19.7086	2340.45	-14.0965
2338.98	8.29976	2338.98	-22.206	2338.98	1.91192	2338.98	8.78057
2337.51	4.47646	2337.51	18.0207	2337.51	-1.10951	2337.51	-79.2633
2336.05	1.34983	2336.05	27.3798	2336.05	11.3832	2336.05	-59.1985
2334.58	-0.4462	2334.58	34.2609	2334.58	2.5031	2334.58	-27.1759
2333.12	-1.30724	2333.12	22.1785	2333.12	-7.24187	2333.12	-4.84505
2331.65	-1.25126	2331.65	32.1458	2331.65	-41.3404	2331.65	-62.6184
2330.18	-0.63176	2330.18	31.3154	2330.18	-30.8636	2330.18	-113.765
2328.71	2.092	2328.71	63.0413	2328.71	-30.2465	2328.71	-190.159
2327.25	6.02525	2327.25	12.9303	2327.25	-10.9612	2327.25	-209.4
2325.78	10.1272	2325.78	-3.77656	2325.78	37.8225	2325.78	-133.13
2324.31	12.2968	2324.31	1.16841	2324.31	68.9659	2324.31	-101.122
2322.84	10.1178	2322.84	15.1006	2322.84	51.4771	2322.84	-134.277
2321.37	2.88946	2321.37	1.23607	2321.37	47.2237	2321.37	-62.6516
2319.9	-5.02985	2319.9	-11.8077	2319.9	27.9069	2319.9	38.6406
2318.43	-9.03671	2318.43	-32.9661	2318.43	-0.50719	2318.43	71.9781
2316.96	-4.11908	2316.96	-55.6696	2316.96	2.13227	2316.96	145.123
2315.49	6.30428	2315.49	-47.8231	2315.49	49.8892	2315.49	67.1876
2314.02	13.8383	2314.02	-47.7282	2314.02	65.8145	2314.02	53.0774
2312.55	10.4539	2312.55	-38.9959	2312.55	97.4849	2312.55	20.1583
2311.08	-1.35581	2311.08	-23.7115	2311.08	95.019	2311.08	120.535
2309.61	-13.2582	2309.61	-3.36771	2309.61	38.7393	2309.61	118.837
2308.14	-15.1992	2308.14	1.10685	2308.14	24.675	2308.14	106.22
2306.67	-5.82916	2306.67	62.5716	2306.67	51.7847	2306.67	54.4089
2305.2	8.60599	2305.2	80.7989	2305.2	37.3441	2305.2	8.36502
2303.72	19.0592	2303.72	64.2903	2303.72	60.5471	2303.72	-88.8114
2302.25	24.3725	2302.25	30.8506	2302.25	36.6995	2302.25	-1.82769
2300.78	24.6741	2300.78	-42.8322	2300.78	-17.5647	2300.78	29.4612
2299.3	23.2426	2299.3	-47.2015	2299.3	-29.3341	2299.3	79.133
2297.83	23.9992	2297.83	-32.6176	2297.83	-3.66746	2297.83	77.6936
2296.36	26.1421	2296.36	-3.44322	2296.36	-27.3057	2296.36	-18.4953
2294.88	27.0544	2294.88	16.3852	2294.88	-0.11382	2294.88	-96.3215
2293.41	27.3947	2293.41	19.1505	2293.41	-0.44974	2293.41	-98.4499
2291.93	24.1388	2291.93	19.1838	2291.93	-15.7828	2291.93	-114.177
2290.46	17.0224	2290.46	45.9492	2290.46	8.35997	2290.46	-36.0489
2288.98	10.0702	2288.98	39.5325	2288.98	32.5994	2288.98	-27.9274
2287.51	4.28237	2287.51	58.1533	2287.51	14.7263	2287.51	-25.1308
2286.03	0.5603	2286.03	40.445	2286.03	21.0295	2286.03	48.9096
2284.55	1.34466	2284.55	-7.93681	2284.55	35.1167	2284.55	96.1719
2283.08	6.54419	2283.08	-12.4158	2283.08	30.8936	2283.08	41.4013
2281.6	13.4929	2281.6	-5.81873	2281.6	58.5376	2281.6	-12.5771
2280.12	20.1624	2280.12	26.8923	2280.12	56.7129	2280.12	-143.23
2278.64	23.7135	2278.64	56.4372	2278.64	71.2783	2278.64	-174.922
2277.17	24.3648	2277.17	53.4849	2277.17	57.5951	2277.17	-155.972
2275.69	24.7219	2275.69	31.9857	2275.69	71.2992	2275.69	55.7416
2274.21	28.8648	2274.21	19.8941	2274.21	16.4298	2274.21	168
2272.73	32.9352	2272.73	-1.17911	2272.73	3.09158	2272.73	190.915
2271.25	34.7535	2271.25	16.3286	2271.25	9.14989	2271.25	197.874
2269.77	33.0361	2269.77	11.5694	2269.77	48.3867	2269.77	227.201
2268.29	29.5884	2268.29	19.0609	2268.29	50.5765	2268.29	124.466
2266.81	27.5992	2266.81	31.3199	2266.81	46.6624	2266.81	126.471
2265.33	31.4901	2265.33	30.9434	2265.33	2.66483	2265.33	-10.2158
2263.85	36.378	2263.85	20.9514	2263.85	21.765	2263.85	-85.9617
2262.37	41.3471	2262.37	19.6356	2262.37	47.874	2262.37	-62.2607
2260.89	43.7135	2260.89	-8.44465	2260.89	56.9164	2260.89	-93.9907
2259.41	42.8595	2259.41	-36.9843	2259.41	11.0143	2259.41	-75.6561
2257.93	40.8549	2257.93	-38.5249	2257.93	-18.5465	2257.93	-105.241
2256.45	39.3207	2256.45	5.63829	2256.45	-28.4104	2256.45	-167.206
2254.96	36.3983	2254.96	62.8158	2254.96	-26.5664	2254.96	-110.082
2253.48	33.2126	2253.48	89.8462	2253.48	-10.7705	2253.48	-6.08269
2252	29.2461	2252	75.7781	2252	-1.64337	2252	35.6703
2250.52	24.7092	2250.52	43.5329	2250.52	-23.6114	2250.52	116.755
2249.03	23.4074	2249.03	-11.6817	2249.03	-10.5877	2249.03	110.809
2247.55	24.7436	2247.55	-26.751	2247.55	-19.0392	2247.55	85.1162
2246.06	27.3008	2246.06	-5.44433	2246.06	-30.2074	2246.06	92.0985
2244.58	28.7079	2244.58	4.05382	2244.58	-19.5584	2244.58	82.251
2243.1	28.5719	2243.1	7.61715	2243.1	24.5102	2243.1	58.7225
2241.61	25.7367	2241.61	9.92794	2241.61	45.4474	2241.61	30.6685
2240.12	24.8421	2240.12	-22.9387	2240.12	33.218	2240.12	-40.4142
2238.64	25.1336	2238.64	-4.98084	2238.64	10.9126	2238.64	-8.47994
2237.15	26.3443	2237.15	13.4832	2237.15	1.13183	2237.15	82.7604
2235.67	24.6644	2235.67	26.4	2235.67	3.92789	2235.67	82.2806
2234.18	20.9669	2234.18	29.1848	2234.18	31.2873	2234.18	52.7762
2232.7	15.1812	2232.7	12.8208	2232.7	45.816	2232.7	36.7376
2231.21	10.7691	2231.21	26.737	2231.21	31.1432	2231.21	-38.6469
2229.72	5.97002	2229.72	36.43	2229.72	23.8446	2229.72	8.29489
2228.23	1.72564	2228.23	38.5792	2228.23	16.9376	2228.23	47.9261
2226.74	-5.20546	2226.74	41.3707	2226.74	8.15591	2226.74	100.305
2225.26	-11.4525	2225.26	25.9911	2225.26	15.8763	2225.26	99.1262
2223.77	-12.7805	2223.77	43.7054	2223.77	0.70751	2223.77	136.739
2222.28	-8.02776	2222.28	55.3745	2222.28	4.57259	2222.28	108.559
2220.79	-2.632	2220.79	39.126	2220.79	5.67531	2220.79	51.4372
2219.3	0.31432	2219.3	47.4626	2219.3	15.63	2219.3	-62.3828
2217.81	-3.18347	2217.81	25.246	2217.81	7.73765	2217.81	-93.6994
2216.32	-10.1877	2216.32	-5.25886	2216.32	42.2458	2216.32	-122.103
2214.83	-13.9283	2214.83	3.17555	2214.83	10.3685	2214.83	-13.6876
2213.34	-10.8709	2213.34	-32.7449	2213.34	-3.33593	2213.34	75.2178
2211.85	-5.72003	2211.85	4.78722	2211.85	-9.7078	2211.85	98.2473
2210.36	-1.32876	2210.36	43.8176	2210.36	-5.66325	2210.36	73.9457
2208.87	0.53312	2208.87	40.8157	2208.87	3.27394	2208.87	28.9114
2207.37	-0.10811	2207.37	19.1364	2207.37	44.5495	2207.37	-6.01313
2205.88	-1.96591	2205.88	-10.1105	2205.88	46.3105	2205.88	66.2903
2204.39	-1.79165	2204.39	-57.4879	2204.39	35.469	2204.39	63.6879
2202.9	-2.9144	2202.9	-58.8788	2202.9	48.105	2202.9	37.7526
2201.4	-4.96444	2201.4	-43.9628	2201.4	29.4786	2201.4	-1.48006
2199.91	-5.52919	2199.91	-24.8854	2199.91	10.9345	2199.91	2.83599
2198.42	-4.26726	2198.42	-8.16842	2198.42	-14.202	2198.42	-8.63466
2196.92	-2.38441	2196.92	21.6955	2196.92	-13.4468	2196.92	15.4675
2195.43	3.102	2195.43	37.7783	2195.43	-38.254	2195.43	2.36007
2193.93	10.6664	2193.93	34.0209	2193.93	-18.6554	2193.93	80.457
2192.44	18.5008	2192.44	43.4814	2192.44	-14.8869	2192.44	62.5202
2190.94	26.4093	2190.94	38.3992	2190.94	42.7557	2190.94	34.0971
2189.45	32.1965	2189.45	-1.35823	2189.45	54.624	2189.45	-77.7815
2187.95	34.8417	2187.95	-41.1731	2187.95	99.2899	2187.95	-144.369
2186.46	36.8209	2186.46	-26.3633	2186.46	63.1155	2186.46	-46.1508
2184.96	39.433	2184.96	-14.2879	2184.96	30.9604	2184.96	112.352
2183.46	40.5906	2183.46	21.9311	2183.46	-9.75265	2183.46	147.026
2181.97	38.553	2181.97	49.9635	2181.97	14.541	2181.97	171.603
2180.47	32.7892	2180.47	58.9589	2180.47	-16.5475	2180.47	90.6715
2178.97	24.349	2178.97	33.7138	2178.97	3.9848	2178.97	9.0903
2177.47	16.6672	2177.47	21.1567	2177.47	24.1736	2177.47	46.6033
2175.97	12.7945	2175.97	0.01751	2175.97	52.4556	2175.97	116.729
2174.48	11.7403	2174.48	-5.8858	2174.48	42.1274	2174.48	110.747
2172.98	9.23072	2172.98	16.3934	2172.98	29.3055	2172.98	142.946
2171.48	4.81394	2171.48	39.0064	2171.48	-24.4194	2171.48	58.8554
2169.98	-1.18106	2169.98	46.0692	2169.98	-27.3721	2169.98	-45.5489
2168.48	-4.94718	2168.48	28.2594	2168.48	-29.9722	2168.48	19.7833
2166.98	-1.77513	2166.98	32.1064	2166.98	33.3514	2166.98	131.286
2165.48	7.16638	2165.48	41.5203	2165.48	39.1293	2165.48	227.911
2163.98	15.5231	2163.98	37.7043	2163.98	44.2734	2163.98	338.635
2162.48	20.1867	2162.48	30.581	2162.48	35.2384	2162.48	303.092
2160.98	18.6041	2160.98	2.71981	2160.98	66.5472	2160.98	190.794
2159.47	12.7693	2159.47	-20.7522	2159.47	35.4138	2159.47	197.917
2157.97	9.84159	2157.97	-18.3694	2157.97	51.4773	2157.97	150.755
2156.47	10.2295	2156.47	6.02142	2156.47	28.8264	2156.47	221.627
2154.97	11.2634	2154.97	23.5937	2154.97	27.7952	2154.97	309.276
2153.46	11.0253	2153.46	61.0564	2153.46	35.21	2153.46	272.856
2151.96	6.04599	2151.96	42.8625	2151.96	36.3326	2151.96	178.043
2150.46	-2.43483	2150.46	9.42681	2150.46	20.1359	2150.46	101.533
2148.96	-8.69124	2148.96	-8.12455	2148.96	6.76115	2148.96	63.4159
2147.45	-12.2958	2147.45	0.60576	2147.45	9.73788	2147.45	159.55
2145.95	-15.7185	2145.95	4.58145	2145.95	23.2052	2145.95	233.334
2144.44	-17.9047	2144.44	33.4992	2144.44	32.3891	2144.44	254.005
2142.94	-19.553	2142.94	30.2101	2142.94	38.6381	2142.94	194.357
2141.43	-17.8117	2141.43	36.751	2141.43	35.5385	2141.43	162.711
2139.93	-11.0407	2139.93	57.9092	2139.93	-0.67274	2139.93	79.2041
2138.42	-3.45222	2138.42	72.9062	2138.42	-7.59092	2138.42	88.7589
2136.92	-2.39236	2136.92	35.503	2136.92	-10.0574	2136.92	184.484
2135.41	-5.97746	2135.41	29.4916	2135.41	1.44852	2135.41	215.295
2133.9	-13.2029	2133.9	12.934	2133.9	67.2341	2133.9	241.452
2132.39	-18.7814	2132.39	35.8914	2132.39	90.4579	2132.39	293.042
2130.89	-18.3865	2130.89	66.0333	2130.89	72.6202	2130.89	298.234
2129.38	-13.0764	2129.38	87.1144	2129.38	62.0543	2129.38	318.853
2127.87	-5.47184	2127.87	67.5402	2127.87	23.6497	2127.87	352.875
2126.36	4.8899	2126.36	60.2313	2126.36	30.0859	2126.36	255.357
2124.86	13.3255	2124.86	26.4206	2124.86	51.1933	2124.86	244.729
2123.35	17.8218	2123.35	2.4451	2123.35	38.8699	2123.35	203.457
2121.84	20.5976	2121.84	15.6407	2121.84	18.4446	2121.84	197.053
2120.33	23.534	2120.33	18.3401	2120.33	-3.06845	2120.33	178.946
2118.82	29.9	2118.82	19.173	2118.82	-23.7328	2118.82	186.294
2117.31	40.0751	2117.31	40.7947	2117.31	-2.92157	2117.31	237.086
2115.8	47.4732	2115.8	29.6254	2115.8	33.3015	2115.8	323.517
2114.29	44.6445	2114.29	22.4354	2114.29	43.5805	2114.29	305.322
2112.78	33.3712	2112.78	33.0962	2112.78	47.0899	2112.78	273.359
2111.27	18.3807	2111.27	30.109	2111.27	25.9384	2111.27	229.05
2109.75	7.96568	2109.75	11.1887	2109.75	56.0481	2109.75	253.698
2108.24	6.95597	2108.24	24.0244	2108.24	47.9708	2108.24	240.921
2106.73	12.1859	2106.73	24.4825	2106.73	70.6975	2106.73	184.43
2105.22	15.7789	2105.22	13.5998	2105.22	43.3608	2105.22	178.098
2103.7	16.966	2103.7	18.7277	2103.7	45.1606	2103.7	116.306
2102.19	16.0871	2102.19	43.2996	2102.19	2.97217	2102.19	105.254
2100.68	17.3298	2100.68	23.8002	2100.68	44.435	2100.68	114.231
2099.16	22.553	2099.16	3.77888	2099.16	53.3946	2099.16	88.8872
2097.65	28.8931	2097.65	-6.53157	2097.65	53.92	2097.65	149.46
2096.13	32.9642	2096.13	12.8849	2096.13	46.0128	2096.13	268.837
2094.62	34.8732	2094.62	43.0435	2094.62	45.2945	2094.62	230.396
2093.11	34.5978	2093.11	49.0703	2093.11	-3.26513	2093.11	265.287
2091.59	34.9529	2091.59	46.9213	2091.59	21.3961	2091.59	221.905
2090.07	35.9133	2090.07	25.2871	2090.07	64.8207	2090.07	236.819
2088.56	34.5156	2088.56	-10.8295	2088.56	41.6016	2088.56	301.58
2087.04	29.8635	2087.04	16.7617	2087.04	68.9038	2087.04	256.026
2085.53	19.8581	2085.53	34.4102	2085.53	30.4205	2085.53	210.242
2084.01	5.38904	2084.01	28.326	2084.01	24.6391	2084.01	253.706
2082.49	-6.40537	2082.49	51.1	2082.49	10.8469	2082.49	244.459
2080.97	-10.3063	2080.97	50.0738	2080.97	40.621	2080.97	293.145
2079.46	-4.70461	2079.46	7.1137	2079.46	26.5039	2079.46	313.787
2077.94	9.17019	2077.94	5.94057	2077.94	51.92	2077.94	343.097
2076.42	21.6374	2076.42	26.4532	2076.42	57.794	2076.42	317.142
2074.9	28.1397	2074.9	35.5062	2074.9	91.04	2074.9	281.725
2073.38	29.5273	2073.38	57.6541	2073.38	36.9929	2073.38	170.564
2071.86	26.3635	2071.86	62.0662	2071.86	7.74762	2071.86	139.078
2070.34	21.3231	2070.34	62.0501	2070.34	-16.3163	2070.34	146.525
2068.82	17.7066	2068.82	57.0978	2068.82	-5.53926	2068.82	269.275
2067.3	13.2269	2067.3	59.507	2067.3	25.2083	2067.3	345.306
2065.78	9.86068	2065.78	37.3166	2065.78	40.5677	2065.78	273.141
2064.26	8.21341	2064.26	27.1971	2064.26	39.9696	2064.26	253.977
2062.74	6.77654	2062.74	25.3531	2062.74	40.7674	2062.74	233.475
[truncated: 931 more rows]
