# Supplementary material for: Surfactant-free interfacial growth of graphdiyne hollow microspheres and the mechanistic origin of their SERS activity
Source: Nat Commun. 2023 Oct 9;14:6318. doi: 10.1038/s41467-023-42038-3 (PMC10562396; doi:10.1038/s41467-023-42038-3)
Supplement: Supplementary file 3 — Source Data [file 41467_2023_42038_MOESM3_ESM.zip › Source Data/source-data Fig 4.xlsx]

## Sheet: Fig. 4a
hν (eV)	(α hν)2
3.01141	1633.95
2.99686	1629.55
2.98245	1614.88
2.96818	1594.48
2.95405	1597.94
2.94005	1597.13
2.92618	1618.38
2.91244	1604.39
2.89883	1590.12
2.88535	1573.53
2.87199	1562.63
2.85876	1555.02
2.84564	1544.13
2.83265	1538.72
2.81977	1531.38
2.80701	1523.68
2.79437	1511.5
2.78184	1495.18
2.76942	1482.5
2.75711	1479.94
2.74491	1480.36
2.73282	1478.04
2.72083	1470.32
2.70895	1465.58
2.69717	1460.07
2.6855	1457.49
2.67392	1451.46
2.66245	1438.83
2.65107	1438.4
2.63979	1428.37
2.6286	1428.19
2.61751	1419.12
2.60651	1412.7
2.59561	1407.71
2.58479	1399.1
2.57407	1390.2
2.56343	1375.88
2.55288	1359.3
2.54242	1349.3
2.53204	1338.5
2.52175	1327.09
2.51154	1320.01
2.50141	1305.22
2.49137	1299.97
2.4814	1283
2.47151	1278.63
2.46171	1258.87
2.45198	1249.81
2.44232	1233.97
2.43275	1231.3
2.42324	1221.87
2.41381	1211.04
2.40446	1198.17
2.39517	1185.14
2.38596	1175.22
2.37682	1159.1
2.36775	1146.74
2.35875	1132.79
2.34981	1119.97
2.34094	1099.08
2.33214	1085.91
2.32341	1075.51
2.31474	1070.67
2.30613	1059.87
2.29759	1046.83
2.28911	1033.96
2.2807	1022.72
2.27234	1005.56
2.26405	987.533
2.25582	973.173
2.24765	964.178
2.23953	955.013
2.23148	933.917
2.22348	913.608
2.21554	892.209
2.20765	879.442
2.19982	870.877
2.19205	858.685
2.18433	845.139
2.17667	828.032
2.16906	813.443
2.1615	799.451
2.15399	786.039
2.14654	769.017
2.13914	754.646
2.13179	742.249
2.12449	732.681
2.11724	719.828
2.11003	705.269
2.10288	691.066
2.09578	678.52
2.08872	665.742
2.08171	654.447
2.07475	639.855
2.06783	629.252
2.06096	618.192
2.05414	607.809
2.04736	594.582
2.04063	585.333
2.03393	576.118
2.02729	566.168
2.02068	553.987
2.01412	544.176
2.00761	533.495
2.00113	523.811
1.9947	515.183
1.9883	505.518
1.98195	498.391
1.97564	487.601
1.96937	479.668
1.96313	468.783
1.95694	459.6
1.95079	451.145
1.94467	441.266
1.93859	433.574
1.93255	423.686
1.92655	416.8
1.92059	408.226
1.91466	400.328
1.90877	389.687
1.90291	381.629
1.8971	373.776
1.89131	366.777
1.88556	359.456
1.87985	351.618
1.87417	345.305
1.86852	337.781
1.86291	331.943
1.85734	324.716
1.85179	317.083
1.84628	308.612
1.8408	301.263
1.83536	294.989
1.82994	288.197
1.82456	283.67
1.81921	276.295
1.81389	270.429
1.8086	262.37
1.80334	257.248
1.79812	252.319
1.79292	247.241
1.78775	242.633
1.78262	235.571
1.77751	229.89
1.77243	222.986
1.76738	219.931
1.76236	216.448
1.75737	214.605
1.7524	208.305
1.74747	201.737
1.74256	195.992
1.73768	193.104
1.73282	189.108
1.72799	184.707
1.72319	179.133
1.71842	175.309
1.71367	169.132
1.70895	164.718
1.70426	159.437
1.69959	157.07
1.69495	154.018
1.69033	151.303
1.68573	145.559
1.68117	141.713
1.67662	139.836
1.6721	139.241
1.66761	137.788
1.66314	133.683
1.65869	128.794
1.65427	124.022
1.64987	120.376
1.64549	117.338
1.64114	114.495
1.63681	112.463
1.6325	108.208
1.62822	105.656
1.62395	103.148
1.61971	103.301
1.6155	101.002
1.6113	97.4967
1.60712	95.0708
1.60297	93.2442
1.59884	91.2917
1.59473	88.6477
1.59064	87.2105
1.58657	85.1469
1.58253	83.0896
1.5785	79.2587
1.57449	78.4659
1.57051	78.0136
1.56654	76.904
1.56259	74.9668
1.55867	72.3727
1.55476	71.7994
1.55088	70.318
1.54701	68.7823
1.54316	67.4484
1.53933	65.9589
1.53552	64.5426
1.53173	63.3435
1.52796	61.9929
1.5242	60.8297
1.52047	59.5423
1.51675	58.6692
1.51305	57.2787
1.50937	55.7312
1.5057	53.8801
1.50206	53.9059
1.49843	53.317
1.49482	53.0168
1.49123	51.4276
1.48765	52.4664
1.48409	51.2125
1.48055	50.4412
1.47702	48.8087
1.47352	49.2987
1.47002	46.4246
1.46655	45.135
1.46309	43.4442
1.45965	43.4322
1.45622	42.1817
1.45281	40.8623
1.44942	39.4242
1.44604	38.9513
1.44267	37.6468
1.43933	36.5615
1.436	36.5833
1.43268	36.4491
1.42938	36.1265
1.42609	34.7565
1.42282	34.0139
1.41957	33.0701
1.41632	31.9513
1.4131	30.5124
1.40989	30.0484
1.40669	29.4372
1.40351	28.7898
1.40034	28.1078
1.39719	27.3202
1.39405	26.763
1.39092	26.3425
1.38781	25.6874
1.38471	24.8912
1.38163	24.5609
1.37856	23.9905
1.3755	23.3229
1.37246	23.0482
1.36943	22.8286
1.36641	22.1328
1.36341	21.5772
1.36042	21.1185
1.35744	20.4329
1.35448	19.858
1.35153	19.5199
1.34859	19.1626
1.34566	18.5542
1.34275	18.2439
1.33985	17.8581
1.33696	17.4445
1.33409	17.0046
1.33122	16.7133
1.32837	16.2646
1.32553	15.919
1.32271	15.5785
1.31989	15.2535
1.31709	14.9841
1.3143	14.7183
1.31152	14.466
1.30876	14.1479
1.306	13.8735
1.30326	13.5645
1.30052	13.2698
1.2978	12.9514
1.29509	12.6751
1.2924	12.4029
1.28971	12.1079
1.28703	11.8796
1.28437	11.6281
1.28172	11.363
1.27907	11.1021
1.27644	10.8621
1.27382	10.5925
1.27121	10.3519
1.26861	10.1473
1.26602	9.94556
1.26344	9.7309
1.26087	9.52722
1.25832	9.32652
1.25577	9.14393
1.25323	8.95637
1.25071	8.78632
1.24819	8.63324
1.24568	8.45312
1.24319	8.28991
1.2407	8.12187
1.23822	7.94922
1.23576	7.7791
1.2333	7.62511
1.23085	7.44636
1.22842	7.29032
1.22599	7.13653
1.22357	6.98498
1.22116	6.84843
1.21876	6.71374
1.21637	6.56844
1.21399	6.44377
1.21162	6.30251
1.20926	6.17537
1.20691	6.04407
1.20456	5.93228
1.20223	5.81616
1.1999	5.6959
1.19759	5.5717
1.19528	5.46609
1.19298	5.35085
1.19069	5.22638
1.18841	5.11996
1.18614	5.02567
1.18387	4.9221
1.18162	4.82518
1.17937	4.745
1.17714	4.65562
1.17491	4.5624
1.17268	4.4804
1.17047	4.38963
1.16827	4.29528
1.16607	4.21667
1.16388	4.1296
1.1617	4.04843
1.15953	3.97299
1.15737	3.89397
1.15521	3.81604
1.15307	3.74363
1.15093	3.67219
1.1488	3.60169
1.14667	3.53213
1.14456	3.46351
1.14245	3.39581
1.14035	3.3207
1.13826	3.2467
1.13617	3.18596
1.1341	3.12201
1.13203	3.05893
1.12996	3.00064
1.12791	2.94311
1.12586	2.88253
1.12382	2.82656
1.12179	2.77509
1.11977	2.72057
1.11775	2.66314
1.11574	2.61013
1.11373	2.55783
1.11174	2.50978
1.10975	2.45886
1.10777	2.40865
1.10579	2.36253
1.10383	2.31702
1.10187	2.26879
1.09991	2.2278
1.09796	2.18407
1.09603	2.13773
1.09409	2.09204
1.09217	2.05326
1.09025	2.0088
1.08833	1.97108
1.08643	1.92781
1.08453	1.89113
1.08264	1.84903
1.08075	1.81337
1.07887	1.77818
1.077	1.74345
1.07513	1.70919
1.07327	1.67816
1.07142	1.64752
1.06957	1.61455
1.06773	1.58202
1.06589	1.55525
1.06407	1.52616
1.06224	1.49745
1.06043	1.47168
1.05862	1.44368
1.05681	1.41604
1.05502	1.39124
1.05323	1.36675
1.05144	1.34012
1.04966	1.31625
1.04789	1.29268
1.04612	1.26939
1.04436	1.2464
1.04261	1.22369
1.04086	1.20126
1.03911	1.18138
1.03737	1.16172
1.03564	1.1423
1.03392	1.12091
1.0322	1.10196
1.03048	1.08324
1.02877	1.06473
1.02707	1.04645
1.02537	1.02631
1.02368	1.00848
1.02199	0.99086
1.02031	0.97346
1.01864	0.95428
1.01697	0.93929
1.0153	0.92252
1.01364	0.90788
1.01199	0.89149
1.01034	0.8772
1.0087	0.86306
1.00706	0.84909
1.00543	0.83344
1.0038	0.81799
1.00218	0.80452
1.00056	0.78943

## Sheet: Fig. 4c
R6G		R6G-Graphene		R6G-GDY
Wavelength (nm)	Absorption	Wavelength (nm)	Absorption	Wavelength (nm)	Absorption
300	0.295	300	1.083	300	0.326
302	0.253	302	1.063	302	0.302
304	0.21	304	1.041	304	0.28
306	0.174	306	1.021	306	0.261
308	0.142	308	1.002	308	0.243
310	0.118	310	0.986	310	0.228
312	0.102	312	0.975	312	0.217
314	0.09	314	0.966	314	0.206
316	0.085	316	0.958	316	0.195
318	0.083	318	0.949	318	0.181
320	0.085	320	0.942	320	0.17
322	0.092	322	0.929	322	0.157
324	0.101	324	0.911	324	0.148
326	0.114	326	0.888	326	0.142
328	0.128	328	0.86	328	0.136
330	0.14	330	0.829	330	0.13
332	0.152	332	0.796	332	0.122
334	0.165	334	0.762	334	0.114
336	0.18	336	0.731	336	0.11
338	0.197	338	0.707	338	0.111
340	0.219	340	0.687	340	0.117
342	0.242	342	0.676	342	0.127
344	0.259	344	0.668	344	0.138
346	0.269	346	0.661	346	0.149
348	0.264	348	0.653	348	0.161
350	0.244	350	0.639	350	0.17
352	0.215	352	0.622	352	0.179
354	0.184	354	0.603	354	0.189
356	0.152	356	0.582	356	0.2
358	0.122	358	0.56	358	0.212
360	0.094	360	0.539	360	0.228
362	0.074	362	0.522	362	0.246
364	0.056	364	0.507	364	0.266
366	0.044	366	0.492	366	0.289
368	0.034	368	0.483	368	0.313
370	0.027	370	0.474	370	0.341
372	0.022	372	0.468	372	0.37
374	0.019	374	0.461	374	0.398
376	0.018	376	0.459	376	0.428
378	0.018	378	0.457	378	0.459
380	0.019	380	0.455	380	0.491
382	0.02	382	0.454	382	0.523
384	0.021	384	0.453	384	0.557
386	0.022	386	0.451	386	0.592
388	0.023	388	0.451	388	0.625
390	0.022	390	0.449	390	0.659
392	0.022	392	0.446	392	0.693
394	0.02	394	0.443	394	0.728
396	0.019	396	0.439	396	0.761
398	0.017	398	0.436	398	0.795
400	0.016	400	0.431	400	0.827
402	0.014	402	0.429	402	0.857
404	0.013	404	0.424	404	0.886
406	0.011	406	0.421	406	0.917
408	0.011	408	0.417	408	0.945
410	0.009	410	0.413	410	0.972
412	0.008	412	0.41	412	1.001
414	0.007	414	0.406	414	1.028
416	0.007	416	0.404	416	1.055
418	0.006	418	0.4	418	1.082
420	0.006	420	0.396	420	1.11
422	0.007	422	0.396	422	1.135
424	0.007	424	0.396	424	1.16
426	0.009	426	0.395	426	1.184
428	0.012	428	0.394	428	1.207
430	0.015	430	0.395	430	1.231
432	0.021	432	0.397	432	1.257
434	0.026	434	0.4	434	1.279
436	0.033	436	0.405	436	1.305
438	0.042	438	0.409	438	1.329
440	0.053	440	0.416	440	1.353
442	0.064	442	0.425	442	1.378
444	0.078	444	0.434	444	1.401
446	0.094	446	0.446	446	1.427
448	0.11	448	0.457	448	1.45
450	0.129	450	0.472	450	1.472
452	0.149	452	0.487	452	1.493
454	0.171	454	0.505	454	1.514
456	0.195	456	0.525	456	1.532
458	0.22	458	0.547	458	1.549
460	0.248	460	0.571	460	1.564
462	0.278	462	0.598	462	1.576
464	0.31	464	0.63	464	1.587
466	0.347	466	0.664	466	1.595
468	0.388	468	0.702	468	1.6
470	0.435	470	0.747	470	1.601
472	0.486	472	0.794	472	1.599
474	0.547	474	0.848	474	1.597
476	0.613	476	0.906	476	1.59
478	0.686	478	0.97	478	1.58
480	0.767	480	1.041	480	1.568
482	0.854	482	1.117	482	1.552
484	0.945	484	1.194	484	1.533
486	1.049	486	1.284	486	1.51
488	1.142	488	1.368	488	1.484
490	1.233	490	1.452	490	1.453
492	1.315	492	1.531	492	1.419
494	1.39	494	1.604	494	1.381
496	1.456	496	1.671	496	1.344
498	1.511	498	1.728	498	1.305
500	1.563	500	1.779	500	1.266
502	1.612	502	1.821	502	1.229
504	1.668	504	1.862	504	1.194
506	1.734	506	1.9	506	1.162
508	1.812	508	1.939	508	1.134
510	1.909	510	1.984	510	1.108
512	2.024	512	2.031	512	1.086
514	2.149	514	2.086	514	1.065
516	2.276	516	2.138	516	1.046
518	2.387	518	2.191	518	1.027
520	2.497	520	2.235	520	1.005
522	2.576	522	2.265	522	0.979
524	2.603	524	2.279	524	0.947
526	2.595	526	2.271	526	0.908
528	2.543	528	2.23	528	0.859
530	2.439	530	2.162	530	0.798
532	2.288	532	2.078	532	0.738
534	2.095	534	1.964	534	0.666
536	1.858	536	1.831	536	0.588
538	1.599	538	1.688	538	0.509
540	1.342	540	1.542	540	0.432
542	1.097	542	1.399	542	0.358
544	0.881	544	1.27	544	0.294
546	0.692	546	1.153	546	0.236
548	0.535	548	1.051	548	0.186
550	0.41	550	0.968	550	0.148
552	0.306	552	0.893	552	0.112
554	0.226	554	0.83	554	0.082
556	0.163	556	0.777	556	0.057
558	0.114	558	0.731	558	0.037
560	0.077	560	0.693	560	0.02
562	0.051	562	0.66	562	0.006
564	0.03	564	0.633	564	-0.006
566	0.015	566	0.609	566	-0.015
568	0.004	568	0.589	568	-0.022
570	-0.004	570	0.573	570	-0.028
572	-0.011	572	0.559	572	-0.033
574	-0.016	574	0.546	574	-0.037
576	-0.019	576	0.537	576	-0.039
578	-0.022	578	0.527	578	-0.042
580	-0.025	580	0.519	580	-0.043
582	-0.027	582	0.512	582	-0.045
584	-0.029	584	0.506	584	-0.047
586	-0.031	586	0.501	586	-0.048
588	-0.033	588	0.496	588	-0.049
590	-0.034	590	0.491	590	-0.05
592	-0.035	592	0.488	592	-0.051
594	-0.036	594	0.485	594	-0.052
596	-0.036	596	0.483	596	-0.052
598	-0.037	598	0.481	598	-0.052
600	-0.037	600	0.478	600	-0.053

## Sheet: Fig. 4d
R6G-GDY		R6G-Graphene		R6G
Wavelength (nm)	Intensity	Wavelength (nm)	Intensity	Wavelength (nm)	Intensity
473	12320	473	15384	473	3333.33
474	11970	474	14832	474	3046.67
475	11450	475	14760	475	3240
476	10850	476	13284	476	2726.67
477	10730	477	12864	477	3006.67
478	10480	478	12468	478	2886.67
479	10750	479	12636	479	2886.67
480	10290	480	12492	480	2573.33
481	9400	481	12048	481	2640
482	9370	482	12084	482	2686.67
483	9820	483	13284	483	2446.67
484	9420	484	12216	484	2786.67
485	9770	485	11664	485	2593.33
486	9310	486	10896	486	2700
487	9860	487	11460	487	2786.67
488	9810	488	11508	488	2660
489	9600	489	11772	489	2686.67
490	9290	490	11460	490	2413.33
491	9250	491	11340	491	2433.33
492	9280	492	11472	492	2380
493	8550	493	10980	493	2333.33
494	8870	494	10104	494	2373.33
495	9420	495	10836	495	2306.67
496	9770	496	10932	496	2440
497	10900	497	11100	497	2733.33
498	11260	498	11988	498	3000
499	11770	499	12924	499	3066.67
500	12010	500	13452	500	2793.33
501	11510	501	12876	501	2966.67
502	12120	502	12264	502	2833.33
503	11560	503	12144	503	2886.67
504	12470	504	12648	504	3200
505	13120	505	12756	505	2993.33
506	14500	506	13524	506	3246.67
507	15430	507	14664	507	3773.33
508	16590	508	15324	508	3813.33
509	19230	509	16620	509	3940
510	20110	510	18516	510	4546.67
511	22760	511	19584	511	4653.33
512	25870	512	21396	512	5413.33
513	28760	513	24444	513	6246.67
514	32800	514	27768	514	6786.67
515	40040	515	31872	515	7886.67
516	45390	516	36576	516	9146.67
517	53130	517	42396	517	10226.7
518	59230	518	49440	518	12193.3
519	72980	519	55944	519	14893.3
520	85380	520	67284	520	16326.7
521	102720	521	78792	521	19520
522	119850	522	92880	522	23486.7
523	141370	523	107280	523	27780
524	171970	524	129780	524	33500
525	203260	525	158412	525	39180
526	241550	526	187452	526	46360
527	280460	527	216204	527	55000
528	335660	528	257340	528	64326.7
529	391740	529	302016	529	76020
530	460770	530	357036	530	89173.3
531	525040	531	408348	531	102640
532	603060	532	463452	532	117180
533	694970	533	528012	533	134240
534	793390	534	604032	534	151520
535	896070	535	683268	535	172527
536	998440	536	767004	536	194147
537	1124510	537	853764	537	214513
538	1247480	538	944760	538	239073
539	1379290	539	1037736	539	263353
540	1515900	540	1138152	540	289620
541	1641960	541	1239876	541	312613
542	1784580	542	1340700	542	340093
543	1919180	543	1446984	543	368680
544	2056870	544	1550040	544	393573
545	2188450	545	1647072	545	419880
546	2315010	546	1749180	546	444700
547	2453890	547	1841460	547	468907
548	2566970	548	1919712	548	491087
549	2672450	549	1998540	549	510553
550	2767020	550	2073792	550	529373
551	2847160	551	2132976	551	544473
552	2917570	552	2180460	552	561033
553	2966850	553	2217432	553	570033
554	3014730	554	2257920	554	580707
555	3033380	555	2279880	555	587533
556	3055830	556	2295492	556	585893
557	3076760	557	2296704	557	589953
558	3062610	558	2287752	558	581967
559	3048490	559	2269752	559	585280
560	3019850	560	2249892	560	577600
561	2982040	561	2218092	561	570933
562	2926880	562	2178288	562	557960
563	2876210	563	2140392	563	548727
564	2816440	564	2095116	564	533187
565	2750220	565	2040732	565	521280
566	2684190	566	1975668	566	507653
567	2603590	567	1919304	567	488080
568	2516720	568	1877232	568	475733
569	2448970	569	1819896	569	461213
570	2359950	570	1750212	570	445280
571	2275300	571	1682964	571	427813
572	2199170	572	1618464	572	412693
573	2109450	573	1549344	573	395987
574	2048920	574	1505448	574	380347
575	1960140	575	1444176	575	368907
576	1878590	576	1390368	576	354133
577	1802630	577	1329972	577	335953
578	1738580	578	1271724	578	322240
579	1665260	579	1219068	579	309347
580	1597430	580	1178712	580	295327
581	1531540	581	1133064	581	285300
582	1469970	582	1081620	582	275020
583	1419380	583	1048476	583	264660
584	1373450	584	1010928	584	252180
585	1324120	585	969444	585	242213
586	1272110	586	940476	586	234420
587	1230830	587	904980	587	228740
588	1193610	588	872988	588	223367
589	1158830	589	847140	589	213573
590	1114300	590	815736	590	206413
591	1086150	591	792312	591	200007
592	1046630	592	767040	592	193480
593	1021060	593	744408	593	187427
594	987950	594	720240	594	180687
595	955720	595	696084	595	175660
596	931060	596	680184	596	172593
597	903110	597	658224	597	163360
598	878020	598	637008	598	159580
599	850020	599	619128	599	155213
600	823260	600	599040	600	149533
601	800310	601	586404	601	146860
602	772540	602	567132	602	142673
603	751830	603	546480	603	135547
604	730400	604	529440	604	132780
605	702900	605	513048	605	129713
606	679020	606	493176	606	124853
607	659650	607	480156	607	119920
608	632670	608	464388	608	117160
609	615320	609	448812	609	112687
610	591730	610	429972	610	107527
611	573760	611	415464	611	103073
612	556440	612	398544	612	101807
613	531740	613	385332	613	96846.7
614	510200	614	368652	614	93680
615	491200	615	358008	615	88660
616	472490	616	343032	616	85373.3
617	450930	617	329388	617	82266.7
618	435690	618	319032	618	77780
619	414970	619	304500	619	75686.7
620	400040	620	288264	620	71313.3
621	382360	621	278076	621	69660
622	365450	622	265128	622	67220
623	350060	623	252816	623	63440
624	332030	624	244992	624	60700
625	318140	625	230556	625	58200
626	304180	626	223092	626	56020
627	291500	627	212280	627	54146.7
628	277360	628	202152	628	49893.3
629	266140	629	193416	629	48226.7
630	253130	630	182796	630	45686.7
631	242430	631	177396	631	43606.7
632	229570	632	168252	632	41126.7
633	219800	633	160716	633	40313.3
634	210550	634	152328	634	38280
635	200410	635	146016	635	36246.7
636	190490	636	139848	636	34966.7
637	180810	637	136128	637	33340
638	175960	638	128232	638	31066.7
639	167200	639	121884	639	30026.7
640	160140	640	116148	640	28886.7
641	151630	641	110448	641	26946.7
642	146790	642	105876	642	26773.3
643	141110	643	102792	643	26166.7
644	134710	644	97944	644	24833.3
645	128280	645	94704	645	23473.3
646	122770	646	93060	646	22146.7
647	118550	647	86136	647	20626.7
648	113060	648	82440	648	20606.7
649	108850	649	79584	649	19666.7
650	102860	650	76584	650	18893.3
651	100280	651	74784	651	18533.3
652	95060	652	68436	652	18280
653	92140	653	69852	653	17113.3
654	86390	654	65544	654	15900
655	83210	655	63072	655	15660
656	82370	656	60828	656	14540
657	79780	657	59148	657	14873.3
658	74710	658	54768	658	14000
659	72500	659	55440	659	13246.7
660	70810	660	52212	660	13553.3
661	67620	661	50520	661	12846.7
662	64690	662	47520	662	12513.3
663	63530	663	47988	663	11126.7
664	61750	664	45048	664	11433.3
665	58430	665	44172	665	10806.7
666	56420	666	41832	666	10633.3
667	53290	667	40740	667	10460
668	51860	668	38916	668	9966.67
669	50760	669	37320	669	9666.67
670	47940	670	36348	670	9246.67
671	45550	671	35268	671	8560
672	42800	672	33636	672	8220
673	42930	673	31776	673	8160
674	41460	674	32040	674	8246.67
675	39710	675	30288	675	7326.67
676	38460	676	29064	676	7633.33
677	38100	677	28524	677	7080
678	35650	678	27996	678	6753.33
679	33120	679	26208	679	6440
680	33090	680	25452	680	6460
681	31490	681	25680	681	6300
682	30510	682	23400	682	6106.67
683	29540	683	21636	683	5853.33
684	28240	684	21768	684	5686.67
685	27550	685	20016	685	5493.33
686	26360	686	21012	686	4893.33
687	24910	687	19584	687	4986.67
688	23400	688	19224	688	4980
689	22670	689	19140	689	4660
690	22770	690	17328	690	4366.67
691	20950	691	17364	691	4106.67
692	19890	692	16680	692	4140
693	19630	693	15792	693	3833.33
694	19860	694	16392	694	3746.67
695	18440	695	14928	695	3813.33
696	18000	696	14148	696	3440
697	16760	697	13908	697	3586.67
698	15980	698	13056	698	3473.33
699	15680	699	13332	699	3366.67
700	15160	700	12312	700	3040
701	15040	701	11556	701	3060
702	14720	702	11724	702	3193.33
703	14050	703	11604	703	2886.67
704	13470	704	11076	704	2866.67
705	12590	705	10272	705	2853.33
706	12910	706	10428	706	2493.33
707	12510	707	11160	707	2486.67
708	12000	708	10344	708	2386.67
709	11060	709	9540	709	2340
710	11220	710	8736	710	2486.67
711	10520	711	8964	711	2533.33
712	10290	712	8928	712	2453.33
713	10230	713	8268	713	2266.67
714	8960	714	8988	714	2066.67
715	9420	715	8268	715	2126.67
716	9140	716	8256	716	1986.67
717	8560	717	7500	717	2006.67
718	8330	718	7392	718	2020
719	8200	719	7596	719	1760
720	7900	720	6984	720	1866.67
721	7900	721	7008	721	1820
722	7340	722	6804	722	1693.33
723	7330	723	6648	723	1780
724	7300	724	6588	724	1626.67
725	7260	725	6516	725	1586.67
726	7060	726	6456	726	1573.33
727	6490	727	6324	727	1500
728	6050	728	6492	728	1573.33
729	6500	729	6060	729	1713.33
730	5660	730	6288	730	1513.33
731	5670	731	5292	731	1426.67
732	5910	732	5580	732	1420
733	5890	733	5292	733	1606.67
734	5800	734	5292	734	1500
735	5570	735	5460	735	1440
736	5380	736	5736	736	1440
737	5210	737	5280	737	1446.67
738	5620	738	5196	738	1320
739	5890	739	5424	739	1306.67
740	5230	740	5388	740	1293.33
741	5390	741	5316	741	1213.33
742	4590	742	5376	742	1506.67
743	5160	743	5568	743	1320
744	5340	744	5064	744	1286.67
745	4440	745	5040	745	1340
746	4760	746	5088	746	1253.33
747	4410	747	4080	747	1106.67
748	4510	748	4716	748	1033.33
749	4260	749	4356	749	1220
750	4160	750	4584	750	1173.33
