# Supplementary material for: Surfactant-free interfacial growth of graphdiyne hollow microspheres and the mechanistic origin of their SERS activity
Source: Nat Commun. 2023 Oct 9;14:6318. doi: 10.1038/s41467-023-42038-3 (PMC10562396; doi:10.1038/s41467-023-42038-3)
Supplement: Supplementary file 3 — Source Data [file 41467_2023_42038_MOESM3_ESM.zip › Source Data/source-data Supplementary Information.xlsx]

## Sheet: Fig. S2
2θ (°)	Intensity
10	1819.27
10.01	1815.04
10.02	1810.82
10.0299	1806.63
10.0399	1802.45
10.0499	1798.29
10.0599	1794.16
10.0699	1790.04
10.0798	1785.94
10.0898	1781.86
10.0998	1777.79
10.1098	1773.75
10.1198	1769.73
10.1297	1765.73
10.1397	1761.74
10.1497	1757.78
10.1597	1753.83
10.1697	1749.9
10.1796	1746
10.1896	1742.11
10.1996	1738.24
10.2096	1734.39
10.2196	1730.56
10.2295	1726.75
10.2395	1722.96
10.2495	1719.18
10.2595	1715.43
10.2695	1711.7
10.2794	1707.98
10.2894	1704.29
10.2994	1700.61
10.3094	1696.95
10.3194	1693.32
10.3293	1689.7
10.3393	1686.1
10.3493	1682.52
10.3593	1678.96
10.3693	1675.42
10.3792	1671.89
10.3892	1668.39
10.3992	1664.91
10.4092	1661.44
10.4192	1658
10.4291	1654.57
10.4391	1651.17
10.4491	1647.78
10.4591	1644.41
10.4691	1641.06
10.4791	1637.73
10.489	1634.42
10.499	1631.13
10.509	1627.17
10.519	1622.1
10.529	1619.69
10.5389	1616.31
10.5489	1613.47
10.5589	1610.62
10.5689	1608.33
10.5788	1604.55
10.5888	1600.05
10.5988	1594.97
10.6088	1592.17
10.6188	1588.83
10.6288	1585.52
10.6387	1583.34
10.6487	1580.26
10.6587	1577.27
10.6687	1574.25
10.6786	1572.65
10.6886	1570.26
10.6986	1567.54
10.7086	1564.72
10.7186	1562.23
10.7286	1560.68
10.7385	1558.1
10.7485	1557.17
10.7585	1554.03
10.7685	1551.75
10.7784	1548.75
10.7884	1547.32
10.7984	1545.5
10.8084	1542.48
10.8184	1540.12
10.8284	1537.78
10.8383	1535.17
10.8483	1533.29
10.8583	1530.59
10.8683	1529.02
10.8782	1527.54
10.8882	1524.62
10.8982	1523.07
10.9082	1522.18
10.9182	1519.23
10.9282	1516.29
10.9381	1514.28
10.9481	1513.45
10.9581	1512.85
10.9681	1510.59
10.978	1507.61
10.988	1506.27
10.998	1504.43
11.008	1503.29
11.018	1502.97
11.028	1501.46
11.0379	1499.5
11.0479	1497.71
11.0579	1494.87
11.0679	1492.14
11.0778	1491.22
11.0878	1489.21
11.0978	1486.78
11.1078	1484.28
11.1178	1481.82
11.1278	1481.2
11.1377	1478.25
11.1477	1477.43
11.1577	1475.57
11.1677	1473.93
11.1777	1473.54
11.1876	1471.55
11.1976	1470.1
11.2076	1469.11
11.2176	1466.43
11.2276	1464.36
11.2375	1462.79
11.2475	1460.81
11.2575	1458.46
11.2675	1457.61
11.2775	1457.16
11.2874	1456.31
11.2974	1454.1
11.3074	1452.3
11.3174	1450.27
11.3274	1446.38
11.3373	1445.55
11.3473	1444.65
11.3573	1443.62
11.3673	1441.71
11.3773	1439.88
11.3872	1437.91
11.3972	1436.77
11.4072	1435.33
11.4172	1434.09
11.4272	1433.14
11.4371	1432.28
11.4471	1431.43
11.4571	1430.67
11.4671	1430.32
11.4771	1428.13
11.487	1426.82
11.497	1424.08
11.507	1424.23
11.517	1423.57
11.527	1423.11
11.5369	1422.67
11.5469	1422.72
11.5569	1421.32
11.5669	1419.69
11.5769	1418.45
11.5868	1417.99
11.5968	1417.23
11.6068	1417.67
11.6168	1416.33
11.6268	1415.73
11.6367	1415.45
11.6467	1414.88
11.6567	1413.75
11.6667	1413.69
11.6767	1413.76
11.6866	1413.81
11.6966	1414.79
11.7066	1414.42
11.7166	1414.66
11.7266	1414.72
11.7365	1413.77
11.7465	1412.39
11.7565	1411.22
11.7665	1410.93
11.7765	1411.58
11.7864	1411.92
11.7964	1411.41
11.8064	1409.52
11.8164	1409.99
11.8264	1409.29
11.8363	1409.24
11.8463	1409.72
11.8563	1408.9
11.8663	1408.21
11.8763	1406.82
11.8862	1406.16
11.8962	1405.84
11.9062	1405.17
11.9162	1403.51
11.9262	1403.84
11.9361	1404.97
11.9461	1405.68
11.9561	1405.41
11.9661	1404.05
11.9761	1404.55
11.9861	1405.33
11.996	1404.15
12.006	1404.4
12.016	1402.62
12.026	1401.22
12.0359	1400.43
12.0459	1400.35
12.0559	1398.79
12.0659	1398.96
12.0759	1400.21
12.0859	1399.39
12.0958	1398.44
12.1058	1398.37
12.1158	1398.02
12.1258	1398.59
12.1357	1398.58
12.1457	1397.19
12.1557	1396.42
12.1657	1395.09
12.1757	1393.9
12.1857	1393.6
12.1956	1392.35
12.2056	1391.07
12.2156	1388.35
12.2256	1387.33
12.2355	1386.57
12.2455	1385.69
12.2555	1384.36
12.2655	1383.45
12.2755	1382.81
12.2855	1380.98
12.2954	1379.5
12.3054	1379.27
12.3154	1378.68
12.3254	1377.72
12.3354	1378.22
12.3453	1376.94
12.3553	1375.99
12.3653	1374.67
12.3753	1374.14
12.3852	1373.47
12.3952	1373.89
12.4052	1371.97
12.4152	1371.55
12.4252	1371.24
12.4352	1371.29
12.4451	1369.94
12.4551	1369.24
12.4651	1367.67
12.4751	1367.44
12.485	1367.82
12.495	1367.14
12.505	1366.53
12.515	1365.09
12.525	1364.97
12.535	1364.12
12.5449	1363.99
12.5549	1363.96
12.5649	1363.7
12.5749	1362.94
12.5848	1361.77
12.5948	1360.31
12.6048	1360.12
12.6148	1360.36
12.6248	1362.09
12.6348	1362.84
12.6447	1362.4
12.6547	1361.09
12.6647	1361.57
12.6747	1360.38
12.6847	1360.24
12.6946	1360.37
12.7046	1358.94
12.7146	1357.94
12.7246	1357.81
12.7346	1357.01
12.7445	1356.14
12.7545	1356.19
12.7645	1356.69
12.7745	1356.29
12.7845	1355.36
12.7944	1354.38
12.8044	1353.19
12.8144	1354.42
12.8244	1355.01
12.8344	1354.59
12.8443	1353.71
12.8543	1354.01
12.8643	1353.29
12.8743	1353.52
12.8843	1353.03
12.8942	1353.48
12.9042	1352.64
12.9142	1352.76
12.9242	1354.18
12.9342	1353.22
12.9441	1353.02
12.9541	1352.5
12.9641	1352.85
12.9741	1352.42
12.9841	1351.96
12.994	1352.21
13.004	1352.32
13.014	1350.44
13.024	1350.8
13.034	1349.99
13.0439	1349.89
13.0539	1348.17
13.0639	1348.24
13.0739	1348.4
13.0839	1346.75
13.0938	1345.65
13.1038	1346.6
13.1138	1346.32
13.1238	1345.29
13.1338	1343.75
13.1437	1343.23
13.1537	1342.67
13.1637	1341.76
13.1737	1341.75
13.1837	1341.02
13.1936	1339.13
13.2036	1338.23
13.2136	1336.91
13.2236	1336.72
13.2336	1336.66
13.2435	1336.3
13.2535	1334.68
13.2635	1335.56
13.2735	1335.26
13.2835	1333.86
13.2934	1333.66
13.3034	1333.04
13.3134	1331.79
13.3234	1330.98
13.3334	1330.35
13.3433	1329.75
13.3533	1328.99
13.3633	1328.25
13.3733	1328.38
13.3833	1327.69
13.3932	1327.21
13.4032	1326.51
13.4132	1326.13
13.4232	1324.6
13.4332	1325.12
13.4431	1324.49
13.4531	1324.66
13.4631	1323.96
13.4731	1323.31
13.4831	1322.62
13.4931	1320.7
13.503	1319.95
13.513	1320.96
13.523	1320.29
13.533	1320.54
13.5429	1321.44
13.5529	1320.69
13.5629	1320.08
13.5729	1319.4
13.5829	1319.07
13.5929	1319.36
13.6028	1319.24
13.6128	1319.23
13.6228	1319.63
13.6328	1318.37
13.6427	1318.38
13.6527	1318.48
13.6627	1318.89
13.6727	1317.96
13.6827	1318.59
13.6927	1317.04
13.7026	1316.02
13.7126	1314.9
13.7226	1314.26
13.7326	1314.47
13.7425	1313.79
13.7525	1313.94
13.7625	1314.46
13.7725	1313.4
13.7825	1312.78
13.7925	1313.01
13.8024	1313.06
13.8124	1313.15
13.8224	1313.37
13.8324	1312.6
13.8423	1313.14
13.8523	1314.11
13.8623	1312.87
13.8723	1314.27
13.8823	1313.61
13.8923	1314.46
13.9022	1314.12
13.9122	1315.05
13.9222	1314.71
13.9322	1314.14
13.9421	1315
13.9521	1314.48
13.9621	1314.78
13.9721	1314.89
13.9821	1316.13
13.9921	1316.47
14.002	1316.14
14.012	1315.94
14.022	1317.12
14.032	1316.4
14.0419	1316.22
14.0519	1317.04
14.0619	1317.48
14.0719	1317.61
14.0819	1316.67
14.0919	1316.48
14.1018	1316.53
14.1118	1317.71
14.1218	1317.09
14.1318	1316.99
14.1418	1317.04
14.1517	1315.91
14.1617	1316.84
14.1717	1317.04
14.1817	1318.12
14.1916	1318.58
14.2016	1319.05
14.2116	1318.89
14.2216	1320.85
14.2316	1321.5
14.2416	1321.22
14.2515	1321.12
14.2615	1322.08
14.2715	1321.09
14.2815	1321.68
14.2915	1321.47
14.3014	1320.73
14.3114	1320.7
14.3214	1320.52
14.3314	1321.15
14.3414	1321.19
14.3513	1321.54
14.3613	1320.77
14.3713	1321.43
14.3813	1321.09
14.3913	1321.79
14.4012	1320.75
14.4112	1320.76
14.4212	1320.83
14.4312	1319.89
14.4412	1318.93
14.4511	1317.65
14.4611	1317.02
14.4711	1317.31
14.4811	1317.8
14.4911	1316.58
14.501	1316.54
14.511	1317.09
14.521	1316.7
14.531	1316.81
14.541	1317.29
14.5509	1316.59
14.5609	1316.64
14.5709	1316.94
14.5809	1316.28
14.5909	1315.58
14.6008	1315.55
14.6108	1315.89
14.6208	1315.16
14.6308	1314.58
14.6408	1313.97
14.6507	1311.78
14.6607	1312.11
14.6707	1311.42
14.6807	1312.43
14.6907	1311.98
14.7006	1311.75
14.7106	1312.08
14.7206	1312.47
14.7306	1313.7
14.7406	1312.36
14.7505	1312.49
14.7605	1312.31
14.7705	1312.34
14.7805	1313.89
14.7905	1315.48
14.8004	1314.99
14.8104	1314.86
14.8204	1316.17
14.8304	1316.25
14.8404	1317.77
14.8503	1318.09
14.8603	1317.96
14.8703	1319.16
14.8803	1318.74
14.8903	1319.36
14.9002	1319.4
14.9102	1320.09
14.9202	1321.66
14.9302	1322.15
14.9402	1322.2
14.9501	1323.63
14.9601	1324.54
14.9701	1324.24
14.9801	1324.79
14.9901	1324.48
15	1325.54
15.01	1325.9
15.02	1325.1
15.03	1325.23
15.04	1325.43
15.05	1326.31
15.0599	1326.33
15.0699	1326.4
15.0799	1326.64
15.0899	1328
15.0998	1329.15
15.1098	1328.41
15.1198	1327.44
15.1298	1327.63
15.1398	1328.41
15.1497	1330.03
15.1597	1331.44
15.1697	1333.2
15.1797	1334.2
15.1897	1333.91
15.1997	1334.32
15.2096	1335.91
15.2196	1337.48
15.2296	1336.23
15.2396	1336.15
15.2495	1335.75
15.2595	1335.96
15.2695	1334.98
15.2795	1334.84
15.2895	1333.57
15.2995	1333.76
15.3094	1334.58
15.3194	1333.96
15.3294	1334.5
15.3394	1333.06
15.3493	1333.18
15.3593	1332.72
15.3693	1332.85
15.3793	1332
15.3893	1331.09
15.3993	1329.65
15.4092	1330.35
15.4192	1330.13
15.4292	1330.08
15.4392	1331.65
15.4491	1332.31
15.4591	1333.49
15.4691	1333.56
15.4791	1333.04
15.4891	1334.64
15.4991	1335.31
15.509	1337.53
15.519	1337.51
15.529	1338.02
15.539	1339.07
15.5489	1339.09
15.5589	1339.57
15.5689	1339.3
15.5789	1337.44
15.5889	1340.07
15.5989	1341.68
15.6088	1341.29
15.6188	1341.28
15.6288	1343.13
15.6388	1344.19
15.6487	1345.34
15.6587	1347.52
15.6687	1347.42
15.6787	1348.42
15.6887	1348.66
15.6987	1348.35
15.7086	1349.95
15.7186	1350.02
15.7286	1350.33
15.7386	1350.7
15.7486	1351.44
15.7585	1353.3
15.7685	1354.84
15.7785	1355.45
15.7885	1355.69
15.7985	1355.34
15.8084	1357.34
15.8184	1358.21
15.8284	1359.89
15.8384	1361.01
15.8484	1361.42
15.8583	1362.1
15.8683	1362.66
15.8783	1362.59
15.8883	1362.97
15.8983	1362.92
15.9082	1364.05
15.9182	1364.86
15.9282	1365.04
15.9382	1365.34
15.9482	1365.96
15.9581	1366.54
15.9681	1366.67
15.9781	1368.58
15.9881	1368.24
15.9981	1369.46
16.008	1369.53
16.018	1368.96
16.028	1370.13
16.038	1371.54
16.048	1373.07
16.0579	1372.97
16.0679	1374.31
16.0779	1374.31
16.0879	1375.76
16.0979	1375.5
16.1078	1376.45
16.1178	1378.3
16.1278	1379.2
16.1378	1379.95
16.1478	1380.16
16.1577	1380.07
16.1677	1380.09
16.1777	1380.36
16.1877	1380.13
16.1977	1382.25
16.2076	1382.67
16.2176	1382.83
16.2276	1383.24
16.2376	1384.79
16.2476	1384.91
16.2575	1386.17
16.2675	1386.85
16.2775	1388.17
16.2875	1389.02
16.2975	1390.54
16.3074	1389.9
16.3174	1389.5
16.3274	1389.91
16.3374	1391.04
16.3474	1393.27
16.3573	1393.91
16.3673	1396.09
16.3773	1397.72
16.3873	1399.91
16.3973	1401.41
16.4072	1403.03
16.4172	1403.53
16.4272	1404.28
16.4372	1405.53
16.4472	1408.02
16.4571	1409.27
16.4671	1410.17
16.4771	1412.65
16.4871	1414.7
16.4971	1414.12
16.507	1416.37
16.517	1416.11
16.527	1417.97
16.537	1418.5
16.547	1419.32
16.557	1420.02
16.5669	1421.18
16.5769	1422.61
16.5869	1424.16
16.5969	1421.85
16.6069	1421.82
16.6168	1422.18
16.6268	1423.64
16.6368	1424.61
16.6468	1425.06
16.6567	1425.54
16.6667	1425.29
16.6767	1426.66
16.6867	1426.99
16.6967	1427.55
16.7066	1429.4
16.7166	1429.86
16.7266	1429.88
16.7366	1431.86
16.7466	1433.06
16.7566	1434.31
16.7665	1434.83
16.7765	1435.51
16.7865	1436.56
16.7965	1437.95
16.8065	1440.1
16.8164	1440.17
16.8264	1442.05
16.8364	1440.74
16.8464	1441.34
16.8563	1442.01
16.8663	1442.66
16.8763	1443.1
16.8863	1444.62
16.8963	1445.51
16.9062	1447.56
16.9162	1447.51
16.9262	1449.67
16.9362	1449.69
16.9462	1449.65
16.9562	1451.78
16.9661	1453.2
16.9761	1454.57
16.9861	1457.09
16.9961	1458.51
17.006	1459.36
17.016	1459.38
17.026	1461.46
17.036	1463.57
17.046	1464
17.0559	1465.82
17.0659	1468.03
17.0759	1468.54
17.0859	1470.66
17.0959	1472.4
17.1059	1474.44
17.1158	1476.66
17.1258	1478.14
17.1358	1479.79
17.1458	1483.21
17.1558	1484.48
17.1657	1486.28
17.1757	1490.06
17.1857	1491.61
17.1957	1494.11
17.2056	1494.15
17.2156	1495.79
17.2256	1496.08
17.2356	1496.9
17.2456	1497.05
17.2555	1500.08
17.2655	1500.73
17.2755	1500.52
17.2855	1500.92
17.2955	1502.52
17.3055	1502.71
17.3154	1505.68
17.3254	1507.98
17.3354	1510.82
17.3454	1512.12
17.3554	1513.86
17.3653	1516.9
17.3753	1517.17
17.3853	1518.74
17.3953	1519.78
17.4053	1521.04
17.4152	1523.74
17.4252	1526.83
17.4352	1529
17.4452	1531.7
17.4552	1532.13
17.4651	1533.91
17.4751	1534.89
17.4851	1535.67
17.4951	1537.72
17.5051	1539.62
17.515	1540.85
17.525	1542.6
17.535	1543.25
17.545	1543.42
17.555	1544.58
17.5649	1545.45
17.5749	1546.1
17.5849	1547.05
17.5949	1548.14
17.6049	1551.04
17.6148	1552.63
17.6248	1555.71
17.6348	1556.73
17.6448	1557.33
17.6548	1558.56
17.6647	1560.26
17.6747	1562.19
17.6847	1563.71
17.6947	1564.53
17.7047	1565.62
17.7146	1566.24
17.7246	1567.48
17.7346	1569.06
17.7446	1569.82
17.7546	1571.28
17.7645	1572.29
17.7745	1573.78
17.7845	1573.51
17.7945	1574.86
17.8045	1576.17
17.8144	1577.23
17.8244	1578.12
17.8344	1579.03
17.8444	1580.89
17.8544	1581.66
17.8643	1584.21
17.8743	1587.09
17.8843	1589.7
17.8943	1592.29
17.9043	1594.18
17.9142	1596.42
17.9242	1600.16
17.9342	1601.5
17.9442	1604.61
17.9542	1607.25
17.9641	1608.88
17.9741	1608.68
17.9841	1610.1
17.9941	1610.32
18.0041	1613.26
18.014	1615.48
18.024	1619.38
18.034	1621.45
18.044	1622.11
18.054	1623.89
18.0639	1625.31
18.0739	1627.46
18.0839	1630.2
18.0939	1632.03
18.1039	1632.81
18.1138	1634.16
18.1238	1635.32
18.1338	1637.8
18.1438	1639.14
18.1538	1639.78
18.1638	1640.79
18.1737	1642.34
18.1837	1643.01
18.1937	1644.28
18.2037	1645.1
18.2137	1645.62
18.2236	1646.81
18.2336	1648.13
18.2436	1651.06
18.2536	1652.84
18.2635	1653.85
18.2735	1656.42
18.2835	1659.26
18.2935	1661.18
18.3035	1662.43
18.3134	1665.1
18.3234	1667.24
18.3334	1669.79
18.3434	1671.36
18.3534	1673.49
18.3634	1675.3
18.3733	1675.3
18.3833	1676.96
18.3933	1678.47
18.4033	1680.88
18.4133	1682.7
18.4232	1684.57
18.4332	1685.59
18.4432	1686.62
18.4532	1686.88
18.4631	1688.08
18.4731	1688.68
18.4831	1690.56
18.4931	1691.94
18.5031	1692.11
18.513	1692.78
18.523	1693.77
18.533	1695.35
18.543	1697.07
18.553	1699.76
18.563	1699.55
18.5729	1701.05
18.5829	1702.34
18.5929	1703.27
18.6029	1704.29
18.6129	1706.56
18.6228	1708.32
18.6328	1709.57
18.6428	1712.27
18.6528	1713.73
18.6627	1715.91
18.6727	1717.96
18.6827	1719.2
18.6927	1719.46
18.7027	1720.69
18.7127	1722.07
18.7226	1723.2
18.7326	1726.53
18.7426	1730.1
18.7526	1731.73
18.7626	1732.73
18.7725	1734.52
18.7825	1735.81
18.7925	1739.33
18.8025	1740.28
18.8124	1740.25
18.8224	1741.17
18.8324	1744.24
18.8424	1745.44
18.8524	1748.78
18.8624	1752.5
18.8723	1752.97
18.8823	1755.1
18.8923	1756.27
18.9023	1757.48
18.9123	1759.8
18.9222	1761.65
18.9322	1762.7
18.9422	1764.67
18.9522	1765.95
18.9622	1768.94
18.9721	1770.29
18.9821	1774.67
18.9921	1777.98
19.0021	1780.19
19.0121	1782.67
19.022	1784.87
19.032	1785.45
19.042	1786.91
19.052	1789.86
19.062	1791.98
19.0719	1793.2
19.0819	1795.17
19.0919	1796.65
19.1019	1798.02
19.1119	1801.01
19.1218	1802.43
19.1318	1803.02
19.1418	1804.36
19.1518	1805.55
19.1618	1806.52
19.1717	1809.49
19.1817	1811.38
19.1917	1812.5
19.2017	1813.39
19.2117	1816.11
19.2216	1818.73
19.2316	1819.83
19.2416	1822.68
19.2516	1823.92
19.2616	1826.92
19.2715	1828.82
19.2815	1828.63
19.2915	1829.73
19.3015	1832.25
19.3115	1834
19.3214	1835.94
19.3314	1836.75
19.3414	1837.21
19.3514	1838.56
19.3614	1840.11
19.3713	1840.71
19.3813	1843.26
19.3913	1844.76
19.4013	1845.36
19.4113	1846.21
19.4212	1847.44
19.4312	1848.82
19.4412	1849.93
19.4512	1850.62
19.4612	1851.25
19.4711	1853.53
19.4811	1855.13
19.4911	1857.25
19.5011	1858.28
19.5111	1859.63
19.521	1861
19.531	1860.84
19.541	1861.94
19.551	1864.15
19.561	1866.23
19.5709	1868.34
19.5809	1869.47
19.5909	1872.76
19.6009	1874.29
19.6109	1877.46
19.6209	1878.11
19.6308	1879.26
19.6408	1880.44
19.6508	1881.39
19.6608	1883.17
19.6708	1884.1
19.6807	1886.7
19.6907	1889.29
19.7007	1890.61
19.7107	1892.61
19.7206	1894.59
19.7306	1895.97
19.7406	1896.32
19.7506	1895.37
19.7606	1896.19
19.7706	1897.64
19.7805	1899.64
19.7905	1899.61
19.8005	1900.59
19.8105	1900.98
19.8205	1903.01
19.8304	1905.39
19.8404	1906.35
19.8504	1909.78
19.8604	1911.12
19.8703	1912.25
19.8803	1914.36
19.8903	1915.44
19.9003	1917.73
19.9103	1918.04
19.9202	1919.01
19.9302	1920.14
19.9402	1922.36
19.9502	1923.4
19.9602	1925.2
19.9702	1925.1
19.9801	1927.51
19.9901	1929.16
20.0001	1931.01
20.0101	1932.14
20.0201	1932.15
20.03	1933.17
20.04	1934.49
20.05	1936.01
20.06	1937.33
20.0699	1937.74
20.0799	1940.18
20.0899	1941.6
20.0999	1943.83
20.1099	1943.91
20.1198	1945.13
20.1298	1946.26
20.1398	1947.66
20.1498	1949.06
20.1598	1949.8
20.1698	1950.51
20.1797	1951.87
20.1897	1952.58
20.1997	1952.91
20.2097	1953.72
20.2197	1953
20.2296	1953.81
20.2396	1955.4
20.2496	1956.55
20.2596	1955.82
20.2695	1954.92
20.2795	1954.22
20.2895	1955.39
20.2995	1956.65
20.3095	1957.33
20.3194	1959.01
20.3294	1958.79
20.3394	1959.24
20.3494	1959.57
20.3594	1960.11
20.3694	1957.74
20.3793	1957.29
20.3893	1956.61
20.3993	1958.78
20.4093	1959.77
20.4193	1961.28
20.4292	1962.22
20.4392	1960.97
20.4492	1962.43
20.4592	1963.76
20.4692	1964.74
20.4791	1964.82
20.4891	1965.31
20.4991	1965.98
20.5091	1967.4
20.5191	1968.74
20.529	1970.45
20.539	1972.86
20.549	1973.95
20.559	1973.14
20.569	1972.74
20.5789	1974.47
20.5889	1976.51
20.5989	1976.75
20.6089	1976.78
20.6189	1977.11
20.6288	1978.57
20.6388	1980.54
20.6488	1981.11
20.6588	1980.75
20.6688	1981.38
20.6787	1982.93
20.6887	1982.84
20.6987	1982.12
20.7087	1980.76
20.7187	1981.43
20.7286	1981.76
20.7386	1982.65
20.7486	1982.8
20.7586	1983.1
20.7686	1983.54
20.7785	1982.7
20.7885	1981.47
20.7985	1982.42
20.8085	1982.17
20.8185	1983.63
20.8284	1984.8
20.8384	1985.44
20.8484	1985.33
20.8584	1985.29
20.8684	1985.32
20.8783	1984.69
20.8883	1986.17
20.8983	1985.82
20.9083	1986.54
20.9183	1986.73
20.9282	1988.23
20.9382	1989.84
20.9482	1989.08
20.9582	1989.76
20.9682	1989.9
20.9781	1991.38
20.9881	1990.89
20.9981	1991.08
21.0081	1990.69
21.0181	1991.41
21.028	1991.73
21.038	1991.7
21.048	1992.24
21.058	1992.98
21.068	1992.52
21.0779	1993.33
21.0879	1992.74
21.0979	1992.58
21.1079	1992.26
21.1179	1993.85
21.1278	1993.36
21.1378	1992.52
21.1478	1992.37
21.1578	1992.16
21.1678	1991.03
21.1777	1990.03
21.1877	1988.11
21.1977	1988.53
21.2077	1988.44
21.2177	1987.59
21.2277	1988.52
21.2376	1987.11
21.2476	1986.3
21.2576	1985.5
21.2676	1985.67
21.2776	1984.39
21.2875	1983.71
21.2975	1983.62
21.3075	1982.45
21.3175	1980.23
21.3274	1977.12
21.3374	1976.84
21.3474	1975.37
21.3574	1975.24
21.3674	1973.25
21.3773	1975.34
21.3873	1974.76
21.3973	1976.27
21.4073	1974.48
21.4173	1973.62
21.4273	1972.88
21.4372	1972.31
21.4472	1972.98
21.4572	1971.99
21.4672	1970.5
21.4772	1971.04
21.4871	1970.54
21.4971	1970.29
21.5071	1968.62
21.5171	1967.63
21.527	1967.35
21.537	1965.12
21.547	1964.19
21.557	1962.55
21.567	1961.32
21.577	1960.05
21.5869	1959.33
21.5969	1958.28
21.6069	1955.73
21.6169	1956.02
21.6269	1955.3
21.6368	1955.06
21.6468	1953.07
21.6568	1952.48
21.6668	1951.34
21.6767	1950.09
21.6867	1948.37
21.6967	1945.45
21.7067	1943.05
21.7167	1943.37
21.7266	1940.27
21.7366	1938.54
21.7466	1936.52
21.7566	1934.55
21.7666	1933.18
21.7766	1930.06
21.7865	1929.3
21.7965	1930.21
21.8065	1928.54
21.8165	1927.42
21.8265	1926.55
21.8364	1925.45
21.8464	1924.55
21.8564	1922.14
21.8664	1920.03
21.8763	1919.19
21.8863	1918.43
21.8963	1915.09
21.9063	1914.29
21.9163	1912.68
21.9263	1912.85
21.9362	1911.01
21.9462	1910.91
21.9562	1910.45
21.9662	1909.8
21.9762	1908.93
21.9861	1907.68
21.9961	1907.31
22.0061	1904.32
22.0161	1904.45
22.0261	1903.27
22.036	1902.51
22.046	1900.9
22.056	1899.98
22.066	1897.89
22.076	1897.82
22.0859	1897.71
22.0959	1897.28
22.1059	1896.71
22.1159	1892.82
22.1259	1891.57
22.1358	1889.03
22.1458	1888.76
22.1558	1886.65
22.1658	1884.16
22.1758	1883.28
22.1857	1882.61
22.1957	1882.08
22.2057	1880.41
22.2157	1878.94
22.2257	1877.7
22.2356	1875.65
22.2456	1874.12
22.2556	1872.56
22.2656	1870.55
22.2756	1868.08
22.2855	1868.11
22.2955	1867.46
22.3055	1865.95
22.3155	1865.12
22.3255	1864.94
22.3354	1865.19
22.3454	1864.31
22.3554	1864.29
22.3654	1861.47
22.3754	1860.9
22.3853	1859
22.3953	1859.77
22.4053	1856.83
22.4153	1854.67
22.4253	1854.59
22.4352	1852.7
22.4452	1850.71
22.4552	1848.86
22.4652	1847.3
22.4752	1845.6
22.4851	1843.02
22.4951	1841.53
22.5051	1840.61
22.5151	1839.27
22.5251	1837.09
22.535	1833.63
22.545	1832.16
22.555	1830.33
22.565	1829.31
22.575	1828.56
22.5849	1827.06
22.5949	1824.71
22.6049	1822
22.6149	1821.13
22.6249	1818.4
22.6348	1815.6
22.6448	1812.15
22.6548	1810.36
22.6648	1807.9
22.6748	1806.41
22.6848	1804.95
22.6947	1801.76
22.7047	1798.79
22.7147	1797.03
22.7247	1795.43
22.7346	1794.05
22.7446	1791.77
22.7546	1789.91
22.7646	1787.74
22.7746	1785.62
22.7845	1784.74
22.7945	1781.37
22.8045	1777.32
22.8145	1775.67
22.8245	1772.74
22.8345	1771.04
22.8444	1767.91
22.8544	1763.85
22.8644	1763.07
22.8744	1761.19
22.8844	1757.49
22.8943	1755.18
22.9043	1753.8
22.9143	1751.85
22.9243	1750.13
22.9342	1747.7
22.9442	1747.11
22.9542	1742.18
22.9642	1741.05
22.9742	1737.14
22.9841	1734.39
22.9941	1732.16
23.0041	1729.3
23.0141	1728.68
23.0241	1725.96
23.0341	1722.88
23.044	1720.98
23.054	1719.17
23.064	1716.14
23.074	1714.38
23.084	1711.66
23.0939	1708.84
23.1039	1706.63
23.1139	1704.23
23.1239	1704.85
23.1338	1702.96
23.1438	1700.68
23.1538	1697.79
23.1638	1697.16
23.1738	1695.19
23.1837	1692.95
23.1937	1691.58
23.2037	1689.71
23.2137	1687.15
23.2237	1684.37
23.2337	1682.13
23.2436	1679.09
23.2536	1676.45
23.2636	1673.82
23.2736	1672.6
23.2836	1670.11
23.2935	1668.44
23.3035	1666.14
23.3135	1664.8
23.3235	1662.96
23.3334	1661.54
23.3434	1658.58
23.3534	1655.37
23.3634	1651.8
23.3734	1651.68
23.3834	1650.33
23.3933	1647.95
23.4033	1645.22
23.4133	1643.46
23.4233	1642.17
23.4333	1640.3
23.4432	1637.02
23.4532	1634.76
23.4632	1632.33
23.4732	1629.49
23.4832	1628.87
23.4931	1626.97
23.5031	1624.27
23.5131	1622.45
23.5231	1621.35
23.5331	1619.93
23.543	1618.2
23.553	1616.96
23.563	1615.27
23.573	1613.01
23.583	1611.3
23.5929	1609.59
23.6029	1608.3
23.6129	1606.62
23.6229	1605.24
23.6329	1603.33
23.6428	1601.89
23.6528	1600.58
23.6628	1597.99
23.6728	1595.94
23.6828	1594.58
23.6927	1591.31
23.7027	1589.78
23.7127	1588.28
23.7227	1586.41
23.7327	1582.81
23.7426	1580.82
23.7526	1578.08
23.7626	1575.85
23.7726	1572.86
23.7826	1569.66
23.7925	1566.6
23.8025	1565.84
23.8125	1564.04
23.8225	1561.84
23.8325	1559.66
23.8424	1556.34
23.8524	1554.54
23.8624	1553.64
23.8724	1551.3
23.8824	1549.68
23.8923	1549.56
23.9023	1548.25
23.9123	1547.52
23.9223	1545.98
23.9323	1542.83
23.9422	1540.2
23.9522	1537.04
23.9622	1535.75
23.9722	1533.49
23.9822	1532.56
23.9921	1530.4
24.0021	1528.58
24.0121	1526.98
24.0221	1525.15
24.0321	1522.51
24.042	1521.41
24.052	1520.36
24.062	1519.02
24.072	1518.03
24.082	1515.94
24.0919	1514.71
24.1019	1513.74
24.1119	1510.12
24.1219	1508.31
24.1319	1505.47
24.1418	1502.74
24.1518	1500.54
24.1618	1499.02
24.1718	1495.34
24.1818	1493.82
24.1917	1492.58
24.2017	1489.72
24.2117	1487.95
24.2217	1486.01
24.2317	1483.34
24.2416	1480.8
24.2516	1478.76
24.2616	1477.21
24.2716	1475.46
24.2816	1473.24
24.2916	1472.32
24.3015	1469.5
24.3115	1468.63
24.3215	1465.77
24.3315	1463.22
24.3414	1460.2
24.3514	1458.24
24.3614	1456.4
24.3714	1454.81
24.3814	1451.96
24.3913	1448.35
24.4013	1445.58
24.4113	1442.9
24.4213	1441.43
24.4313	1438.87
24.4413	1436.01
24.4512	1435.41
24.4612	1434.84
24.4712	1433.13
24.4812	1431.42
24.4912	1428.81
24.5011	1427.16
24.5111	1425.71
24.5211	1423.36
24.5311	1420.62
24.541	1417.76
24.551	1415.61
24.561	1413.23
24.571	1411.78
24.581	1410.34
24.5909	1408.11
24.6009	1407.33
24.6109	1404.87
24.6209	1402.87
24.6309	1400.52
24.6409	1399.35
24.6508	1397.53
24.6608	1395.45
24.6708	1393.33
24.6808	1390.11
24.6908	1387.21
24.7007	1384.92
24.7107	1381.94
24.7207	1380.9
24.7307	1378.32
24.7406	1376.58
24.7506	1374.58
24.7606	1372.24
24.7706	1369.74
24.7806	1367.98
24.7905	1366.23
24.8005	1364.67
24.8105	1362.77
24.8205	1360.62
24.8305	1358.34
24.8405	1357.05
24.8504	1355.28
24.8604	1353.93
24.8704	1351.41
24.8804	1350.48
24.8904	1346.97
24.9003	1343.83
24.9103	1341.18
24.9203	1337.45
24.9303	1334.48
24.9402	1332.42
24.9502	1330.74
24.9602	1329.74
24.9702	1327.69
24.9802	1325.62
24.9902	1324.72
25.0001	1322.13
25.0101	1320.71
25.0201	1319.25
25.0301	1317.64
25.0401	1315.91
25.05	1314.67
25.06	1311.1
25.07	1309.29
25.08	1307.82
25.09	1307.35
25.0999	1306.02
25.1099	1303.39
25.1199	1303.62
25.1299	1302.24
25.1399	1300.28
25.1498	1298.96
25.1598	1297.91
25.1698	1296.36
25.1798	1295.64
25.1898	1293.51
25.1997	1291.48
25.2097	1289.06
25.2197	1285.74
25.2297	1283.23
25.2397	1281.46
25.2496	1280.18
25.2596	1278.12
25.2696	1276.87
25.2796	1275.4
25.2896	1274.26
25.2995	1273.2
25.3095	1272.45
25.3195	1269.11
25.3295	1267.94
25.3395	1265.84
25.3494	1264.75
25.3594	1263.33
25.3694	1261.57
25.3794	1259.61
25.3894	1257.07
25.3993	1255.99
25.4093	1255.29
25.4193	1254.44
25.4293	1252.35
25.4393	1250.81
25.4492	1249.7
25.4592	1248.33
25.4692	1245.97
25.4792	1245.49
25.4892	1244.46
25.4991	1243.48
25.5091	1241.93
25.5191	1240.45
25.5291	1238.26
25.5391	1236.35
25.549	1235.81
25.559	1235.3
25.569	1234.68
25.579	1233.18
25.589	1231.88
25.5989	1231.48
25.6089	1228.24
25.6189	1227.16
25.6289	1226.24
25.6389	1224.47
25.6488	1222.55
25.6588	1220.81
25.6688	1218.6
25.6788	1217.75
25.6888	1216.53
25.6987	1214.94
25.7087	1213.98
25.7187	1213.26
25.7287	1209.72
25.7387	1207.87
25.7487	1206.56
25.7586	1205.12
25.7686	1203.65
25.7786	1202.71
25.7886	1200.54
25.7985	1199.48
25.8085	1198.25
25.8185	1196.6
25.8285	1193.66
25.8385	1192
25.8484	1189.89
25.8584	1186.42
25.8684	1183.98
25.8784	1181.7
25.8884	1178.98
25.8984	1178.38
25.9083	1176.88
25.9183	1175.7
25.9283	1175.95
25.9383	1174.85
25.9483	1174.17
25.9582	1174.35
25.9682	1172.63
25.9782	1172.12
25.9882	1171.26
25.9981	1170.68
26.0081	1171.24
26.0181	1170.22
26.0281	1169.48
26.0381	1169
26.048	1167.91
26.058	1167.23
26.068	1166.29
26.078	1165.96
26.088	1165.47
26.098	1164.12
26.1079	1163.06
26.1179	1162.6
26.1279	1161.45
26.1379	1160.95
26.1478	1159.86
26.1578	1158.98
26.1678	1158.26
26.1778	1156.4
26.1878	1155.09
26.1977	1155.01
26.2077	1154.1
26.2177	1153.97
26.2277	1154.2
26.2377	1153.7
26.2477	1154.04
26.2576	1153
26.2676	1152.01
26.2776	1150.85
26.2876	1150.79
26.2976	1149.28
26.3075	1148.69
26.3175	1146.08
26.3275	1145.96
26.3375	1144.76
26.3474	1143.47
26.3574	1141.39
26.3674	1140.26
26.3774	1140.22
26.3874	1140.4
26.3973	1139.85
26.4073	1138.48
26.4173	1137.28
26.4273	1134.35
26.4373	1133.33
26.4473	1132.02
26.4572	1130.03
26.4672	1128.2
26.4772	1127.07
26.4872	1124.1
26.4972	1121.89
26.5071	1119.57
26.5171	1118.53
26.5271	1118.2
26.5371	1116.81
26.5471	1115.5
26.557	1114.25
26.567	1112.77
26.577	1111.68
26.587	1109.91
26.597	1108.42
26.6069	1105.97
26.6169	1105.38
26.6269	1104.13
26.6369	1102.58
26.6469	1101.11
26.6568	1099.29
26.6668	1097.78
26.6768	1096.25
26.6868	1093.4
26.6968	1091.82
26.7067	1089.37
26.7167	1087.28
26.7267	1085.78
26.7367	1085.93
26.7467	1084.65
26.7566	1081.93
26.7666	1079.76
26.7766	1077.7
26.7866	1074.74
26.7966	1073.37
26.8065	1071.13
26.8165	1068.59
26.8265	1066.42
26.8365	1065.44
26.8465	1062.87
26.8564	1059.81
26.8664	1060.7
26.8764	1058.83
26.8864	1057.88
26.8964	1056.91
26.9063	1055.19
26.9163	1054.04
26.9263	1052.26
26.9363	1050.26
26.9463	1049.59
26.9562	1048.66
26.9662	1046.96
26.9762	1046.64
26.9862	1046.52
26.9962	1045.14
27.0061	1043.74
27.0161	1041.78
27.0261	1039.65
27.0361	1038.9
27.0461	1037.58
27.056	1036.84
27.066	1035.88
27.076	1036.4
27.086	1035.85
27.096	1034.77
27.1059	1033.76
27.1159	1032.44
27.1259	1031.26
27.1359	1029.97
27.1459	1028.22
27.1558	1028.39
27.1658	1026.71
27.1758	1026.38
27.1858	1027.35
27.1958	1026.75
27.2057	1025.35
27.2157	1024.74
27.2257	1023.61
27.2357	1022.96
27.2457	1022.44
27.2556	1020.55
27.2656	1020.44
27.2756	1020.26
27.2856	1019.6
27.2956	1018.27
27.3056	1017.01
27.3155	1015.79
27.3255	1015.72
27.3355	1014.31
27.3455	1013.36
27.3555	1012.81
27.3654	1011.34
27.3754	1010.36
27.3854	1008.09
27.3954	1006.28
27.4053	1005.05
27.4153	1004.11
27.4253	1002.96
27.4353	1004.3
27.4453	1003.49
27.4552	1002.78
27.4652	1002.61
27.4752	1001.59
27.4852	1000.46
27.4952	1000.57
27.5052	1000.3
27.5151	1000.77
27.5251	999.973
27.5351	999.298
27.5451	999.572
27.5551	999.042
27.565	997.003
27.575	997.131
27.585	996.633
27.595	995.595
27.6049	994.936
27.6149	993.75
27.6249	993.279
27.6349	992.179
27.6449	991.07
27.6548	990.313
27.6648	989.14
27.6748	987.621
27.6848	987.386
27.6948	987.785
27.7048	988.07
27.7147	987.731
27.7247	987.89
27.7347	986.869
27.7447	985.12
27.7547	984.69
27.7646	983.445
27.7746	983.388
27.7846	982.547
27.7946	982.59
27.8045	981.34
27.8145	979.501
27.8245	978.351
27.8345	976.609
27.8445	976.035
27.8544	975.221
27.8644	975.876
27.8744	974.709
27.8844	974.088
27.8944	973.927
27.9044	972.917
27.9143	972.13
27.9243	971.278
27.9343	970.315
27.9443	970.175
27.9542	968.523
27.9642	967.121
27.9742	966.059
27.9842	963.576
27.9942	961.711
28.0041	960.801
28.0141	958.079
28.0241	957.187
28.0341	957.582
28.0441	955.561
28.0541	954.335
28.064	953.796
28.074	952.09
28.084	950.49
28.094	949.331
28.104	947.32
28.1139	945.757
28.1239	944.495
28.1339	942.886
28.1439	943.027
28.1539	942.936
28.1638	941.951
28.1738	942.242
28.1838	940.95
28.1938	939.418
28.2038	937.643
28.2137	937.318
28.2237	935.632
28.2337	935.55
28.2437	934.118
28.2537	931.925
28.2636	931.648
28.2736	930.138
28.2836	928.235
28.2936	927.354
28.3036	925.824
28.3135	925.223
28.3235	923.288
28.3335	923.341
28.3435	922.736
28.3535	920.93
28.3634	919.928
28.3734	920.73
28.3834	920.87
28.3934	921.33
28.4034	921.092
28.4133	920.467
28.4233	920.24
28.4333	919.77
28.4433	917.475
28.4533	916.138
28.4632	914.979
28.4732	914.168
28.4832	914.242
28.4932	913.84
28.5032	912.684
28.5131	912.027
28.5231	909.905
28.5331	909.562
28.5431	907.865
28.5531	906.474
28.563	906.212
28.573	906.674
28.583	905.635
28.593	903.795
28.603	904.14
28.6129	903.205
28.6229	903.841
28.6329	902.948
28.6429	902.021
28.6529	902.185
28.6628	901.626
28.6728	901.856
28.6828	901.943
28.6928	901.961
28.7028	901.037
28.7127	901.339
28.7227	901.189
28.7327	900.262
28.7427	899.698
28.7527	899.245
28.7626	897.748
28.7726	898.737
28.7826	897.584
28.7926	896.904
28.8026	895.723
28.8126	895.02
28.8225	895.358
28.8325	895.101
28.8425	894.049
28.8525	893.177
28.8624	892.507
28.8724	891.44
28.8824	889.57
28.8924	888.181
28.9024	886.256
28.9123	885.01
28.9223	884.502
28.9323	883.027
28.9423	882.271
28.9523	880.841
28.9623	880.14
28.9722	879.586
28.9822	878.929
28.9922	878.887
29.0022	877.918
29.0121	876.332
29.0221	876.618
29.0321	874.902
29.0421	874.11
29.0521	873.838
29.062	872.479
29.072	871.177
29.082	870.324
29.092	868.904
29.102	867.391
29.112	867.065
29.1219	866.971
29.1319	866.188
29.1419	866.518
29.1519	865.245
29.1619	864.855
29.1718	864.145
29.1818	863.799
29.1918	862.794
29.2018	861.601
29.2117	862.078
29.2217	860.885
29.2317	860.51
29.2417	859.542
29.2517	858.552
29.2616	858.775
29.2716	858.167
29.2816	856.691
29.2916	856.312
29.3016	855.493
29.3116	856
29.3215	856.089
29.3315	855.692
29.3415	854.888
29.3515	855.061
29.3615	855.121
29.3714	854.981
29.3814	854.596
29.3914	853.043
29.4014	852.155
29.4113	851.373
29.4213	850.342
29.4313	849.062
29.4413	848.793
29.4513	847.701
29.4612	848.007
29.4712	847.944
29.4812	847.425
29.4912	846.474
29.5012	845.875
29.5112	844.585
29.5211	844.491
29.5311	844.68
29.5411	843.753
29.5511	843.485
29.5611	843.268
29.571	843.845
29.581	842.98
29.591	842.323
29.601	842.531
29.611	842.61
29.6209	842.497
29.6309	841.843
29.6409	841.07
29.6509	841.649
29.6609	840.502
29.6708	840.848
29.6808	840.772
29.6908	841.297
29.7008	841.091
29.7108	840.342
29.7207	839.392
29.7307	838.864
29.7407	838.926
29.7507	838.762
29.7607	838.615
29.7706	838.814
29.7806	837.698
29.7906	838.095
29.8006	837.686
29.8106	837.736
29.8205	837.572
29.8305	836.79
29.8405	836.294
29.8505	836.864
29.8605	835.928
29.8704	835.397
29.8804	834.071
29.8904	833.835
29.9004	833.43
29.9104	833.297
29.9203	832.369
29.9303	831.595
29.9403	831.874
[truncated: 5,016 more rows]

## Sheet: Fig. S3
Binding energy (eV)	Intensity
1000	32557.9
999	33080.8
998	32934
997	30998.4
996	31018
995	30507.1
994	31748.2
993	31103.3
992	30500.7
991	29796.6
990	29610.1
989	28600.6
988	28149.7
987	28783
986	29031.9
985	29307.7
984	29626.7
983	30483.1
982	31653.8
981	32878.1
980	33399.7
979	34590.5
978	34538.9
977	33761.4
976	34741.9
975	34100.2
974	33235.9
973	32570.5
972	32217.2
971	29785.8
970	27239.6
969	26430.1
968	25594.3
967	24606.3
966	24924.8
965	23747.4
964	23710.4
963	22239.1
962	22882.5
961	22972.6
960	22486.1
959	22206.7
958	22768.3
957	23589
956	23042.4
955	22274.9
954	23074.1
953	23295.5
952	22584.5
951	22885.1
950	22568
949	23127.8
948	22913.4
947	21857.7
946	22393.6
945	22672
944	23173.4
943	21867.8
942	22028.9
941	22094.2
940	22629.8
939	22484.3
938	24144.7
937	23644.5
936	22606.5
935	23523.8
934	23495.9
933	23060.1
932	23772
931	21493
930	22501.3
929	23662
928	23486
927	22380.8
926	22507.4
925	23331.7
924	22837.4
923	22636.3
922	23254.7
921	23560.4
920	23500.5
919	23501.4
918	22321.7
917	22630
916	23352.9
915	22357.7
914	23057.6
913	23723.2
912	22910.3
911	23818.9
910	22676.2
909	22365.9
908	22996
907	23102.8
906	23623.3
905	23761.5
904	23709.9
903	23640.8
902	23443.7
901	22943
900	21988.9
899	22722
898	24241
897	24068
896	23463.1
895	23442.9
894	23368.3
893	23722.5
892	24140.2
891	23639.5
890	23913.4
889	24285.8
888	23951.8
887	24874.6
886	23618.2
885	23742.2
884	23347.4
883	23776.5
882	23863.5
881	24337.4
880	22655.1
879	24701
878	24344.1
877	23722.9
876	25137.7
875	24800.2
874	23675.8
873	23985.8
872	24042.2
871	23118.8
870	24496.6
869	24106.4
868	22836.2
867	24702.2
866	24138.9
865	24785.5
864	24257.7
863	25018.6
862	24825.7
861	25434.1
860	24670.9
859	24250.6
858	23489.9
857	24263.5
856	24053
855	24524.7
854	24338
853	24216.6
852	25226.7
851	24524.1
850	24931.5
849	24787
848	23988.5
847	25011.8
846	25233.4
845	25856.3
844	25162.1
843	25934.9
842	23749.6
841	23819.7
840	25663.7
839	25364.7
838	25821.9
837	25882.8
836	25226.4
835	25509.5
834	25968.4
833	25326.2
832	26345.6
831	25603
830	25698.9
829	26267.5
828	26138
827	24132.6
826	24033.2
825	24618.6
824	25457.4
823	26048.7
822	25496.9
821	25437.3
820	26951.3
819	25311
818	25580.4
817	24938.6
816	25867.9
815	25928.7
814	25577.2
813	25868.6
812	26350
811	26687.2
810	26439.1
809	26855
808	25425.8
807	25857.7
806	25193.8
805	25904.2
804	26323.9
803	25845.9
802	26502.6
801	25617.6
800	25447.3
799	26708.4
798	26611.2
797	26356.2
796	25540.3
795	25908.5
794	26970.9
793	27774.9
792	25666.2
791	25628.9
790	25549.6
789	25013.7
788	26618.8
787	26926.7
786	25785
785	26657.3
784	28381.3
783	27154.2
782	26941.3
781	26556.9
780	26403.5
779	26368.7
778	26266.7
777	26177.6
776	27136.9
775	25919.6
774	26866.2
773	27480.2
772	25933.9
771	26619.3
770	27117.1
769	26325.2
768	26924.9
767	27255.6
766	26364.6
765	27155.3
764	26861.8
763	26693.9
762	27303.6
761	26611.1
760	26709.6
759	27140.6
758	27316.1
757	27209.1
756	27708.1
755	27708.7
754	27542.4
753	26828.1
752	26563.2
751	27240.9
750	26292.2
749	26538.6
748	28188.9
747	27819.3
746	27499.2
745	27748.9
744	27927.1
743	27989.6
742	27811.1
741	27010.1
740	27379.6
739	28463.9
738	27593.9
737	26599
736	27780.8
735	27841.7
734	27363
733	27523.1
732	28179.1
731	27708.7
730	27624.6
729	28386.8
728	27803.4
727	27558.5
726	28847.7
725	27437.2
724	28542.9
723	28439.6
722	28356.3
721	28368.4
720	27841.8
719	28074
718	28962.3
717	28462.3
716	28028.2
715	27878.8
714	28485.1
713	28253
712	27916.3
711	27337.3
710	28771.7
709	28185.8
708	28477.3
707	28761.7
706	29003.4
705	28501.4
704	27455.4
703	26655.5
702	28757.5
701	28296.8
700	28110.2
699	28954.4
698	28031.9
697	28197.9
696	28568.1
695	28393
694	29090.6
693	29148.6
692	28098.9
691	29282.4
690	29860.5
689	29052
688	27316
687	27884.1
686	28099.1
685	28041.6
684	28166.4
683	28907.7
682	29463.3
681	28824
680	27693.8
679	27802.8
678	29052.4
677	29354.6
676	29840.9
675	27802.8
674	28026.1
673	28472.2
672	29329.9
671	28680.3
670	28998.5
669	29271.9
668	28982.9
667	28864.4
666	28251.5
665	28146.3
664	28457.6
663	29670.2
662	30154
661	30112.4
660	29929.7
659	28968.1
658	30033.2
657	29469.9
656	29916.8
655	29724
654	29592.3
653	30295.2
652	29510.2
651	29467.5
650	29932.9
649	29171.1
648	29459.7
647	29902.8
646	29656.7
645	29559.1
644	29425.3
643	31088.1
642	29693.7
641	29906.5
640	29327.3
639	28474.5
638	29757.8
637	29252.6
636	29255
635	28507
634	28773.8
633	29862.8
632	29364.8
631	29814.9
630	29013.2
629	29481.8
628	29079.9
627	29642.5
626	29457.1
625	30470.9
624	29407.3
623	29613.1
622	30042.3
621	29070.1
620	29859.2
619	29597.4
618	28935.4
617	29862.1
616	29968.7
615	28812.6
614	29439
613	30924.6
612	30145.9
611	30530.3
610	30210.3
609	30827.7
608	30899.8
607	30781.9
606	30181.7
605	29653
604	30865.1
603	31548.7
602	31025.4
601	30039.1
600	30777.8
599	30039.2
598	30851.8
597	30918.3
596	30539
595	31095.4
594	30458.2
593	30878.2
592	30936.1
591	31266.5
590	31451.8
589	31490.1
588	30453.3
587	29860.1
586	31423.9
585	31276.4
584	29255
583	29907.7
582	30341.7
581	30343
580	30667.5
579	31527
578	30805.4
577	30473
576	30556.2
575	31017.1
574	31081.3
573	31097.8
572	32029
571	31194.6
570	30889.1
569	30701.7
568	30091.7
567	30779.5
566	30732.2
565	30374.8
564	31466.5
563	30492.2
562	30816.4
561	32112.8
560	31253.8
559	32207.2
558	32118.8
557	32869.6
556	32914.1
555	32595.5
554	31886
553	32315.6
552	30879.9
551	31802.5
550	30537
549	29882.9
548	30524.7
547	29420.3
546	28418.8
545	27278.7
544	25242.1
543	24612.3
542	25079
541	24338.8
540	22477.7
539	21597.9
538	21287.8
537	21327
536	24399
535	33793
534	57727.8
533	81207.5
532	83219.8
531	56026.3
530	30468.2
529	22117.5
528	19799.7
527	19310.9
526	20417.8
525	21218.4
524	21218.1
523	20527.6
522	20731.5
521	19962.6
520	19653.8
519	20116.7
518	19886.4
517	19994.1
516	20736.1
515	20660.7
514	19757
513	20140.6
512	20920.3
511	20675.8
510	20052.2
509	20776.3
508	20602.3
507	20399.7
506	19848.1
505	20719.2
504	20476.5
503	21560.5
502	20663.8
501	19908
500	19830.1
499	20917.2
498	20572.9
497	20828.6
496	20510.3
495	20340.8
494	20010.1
493	20897.5
492	21357.4
491	19706.3
490	19673.2
489	19942.8
488	20036.5
487	19987.2
486	21101.1
485	20974.5
484	20697
483	21573.4
482	21796.9
481	20591.3
480	21014.7
479	20184.2
478	20535.8
477	20531.3
476	21041.5
475	21320.1
474	20745.3
473	20914.5
472	20733.3
471	20259.7
470	20528.7
469	20964.9
468	20490.9
467	20024
466	20324.9
465	21129.9
464	21845.4
463	20935.3
462	21149.9
461	20776.2
460	21098.2
459	20990.2
458	21321.9
457	20463.8
456	21181.6
455	20946.9
454	20685.8
453	20400.8
452	20825.2
451	21198.7
450	21667.1
449	21678.2
448	22300.8
447	22023.2
446	20812.3
445	21395.8
444	22118.4
443	21139.1
442	21547.4
441	21850.7
440	21243.9
439	22650.4
438	22115.7
437	21541.8
436	20774.9
435	21821.4
434	22595
433	22166.7
432	21828.8
431	21631.1
430	21242.1
429	22015.1
428	22371
427	21751
426	21751.7
425	22591.3
424	22906.6
423	22564.2
422	22426.3
421	22477.4
420	22509
419	22042
418	22216.9
417	21655.5
416	22463
415	21941.6
414	22045.8
413	22324.2
412	23329.5
411	22800.3
410	22214.7
409	22425.3
408	23164.6
407	22310.2
406	22665.8
405	21560.3
404	22560.7
403	22674
402	21698.5
401	23426.3
400	23269.7
399	24073.2
398	23485.7
397	22825.6
396	22700.7
395	22177.8
394	23114
393	22750.7
392	22241.7
391	22931
390	22797.5
389	23517.3
388	23685
387	23827.9
386	23824.4
385	24183.4
384	23495.5
383	23656.7
382	23633.5
381	22877.4
380	22318.3
379	22870.8
378	23800
377	23457.2
376	23362.3
375	24048.7
374	23270.2
373	23856.9
372	23390.7
371	24123.1
370	22860.8
369	23927.5
368	23672.8
367	23698.4
366	24258.6
365	22698.1
364	24633.9
363	24483.4
362	23272.9
361	23208.8
360	24988.3
359	24473.7
358	24482.5
357	24455.9
356	24006.4
355	23464.8
354	24118.3
353	23823.7
352	23421.9
351	24131
350	24791.6
349	24668.7
348	24301.6
347	24380
346	24062.6
345	24407.6
344	24652.8
343	24667
342	24234
341	25426.1
340	25301.6
339	26294.2
338	24704.3
337	25682
336	24796.3
335	25054.8
334	25473.6
333	27293.7
332	25372.7
331	25604.6
330	26051.1
329	24705.4
328	25533.2
327	25945.4
326	25151.8
325	25221.6
324	25521.8
323	23594.8
322	24291
321	24854.9
320	24824.5
319	24080.1
318	23287
317	24619.7
316	25791.9
315	26373.1
314	25990.4
313	26073.6
312	26237.1
311	27739.1
310	28418.3
309	27988.1
308	28642.8
307	29077.6
306	29134.7
305	27899
304	27305.3
303	26408.5
302	24421.6
301	23046.4
300	20750.3
299	19225.9
298	16786.6
297	14396.4
296	12333.7
295	10395.3
294	8965.47
293	6520.95
292	4919.75
291	5464.27
290	9816.13
289	19791.1
288	22743.7
287	33224.7
286	80687.4
285	151151
284	134223
283	49304.5
282	9724.71
281	3897.44
280	2559.4
279	2354.46
278	2216.89
277	2159.96
276	2042.52
275	2008.04
274	1938.44
273	1953.08
272	1885.09
271	1719.45
270	1654.74
269	1804.3
268	2066.91
267	1801.12
266	2159.38
265	1957.18
264	1745.82
263	1655.36
262	1934.67
261	1876.51
260	1981.59
259	1915.27
258	2022.13
257	1982.35
256	1720.51
255	2056.28
254	2095.42
253	2099.66
252	1827.83
251	1857.36
250	1923.87
249	1772.85
248	1852.04
247	1832.47
246	2179.95
245	2188.62
244	1813.79
243	1974.09
242	1791.76
241	1968.23
240	1820.23
239	1665.83
238	1611.7
237	1623.75
236	1892.3
235	2224.15
234	1903.58
233	1803.02
232	1940.02
231	2107.2
230	2097.64
229	2057.94
228	1814.13
227	1897.76
226	1710.48
225	1765.77
224	1879.03
223	2132.07
222	2001.3
221	1760.04
220	2105.42
219	2051.18
218	1888.6
217	1949.98
216	1609.78
215	1733.07
214	1864.25
213	1943
212	1842.62
211	1756.64
210	1848.4
209	2093.02
208	2090.14
207	1837.76
206	1832.67
205	2137.39
204	2070.59
203	1801.98
202	1829.65
201	1750.12
200	1755.52
199	1972.27
198	1935.43
197	1705.1
196	1651.78
195	1724.67
194	1804.38
193	1754.22
192	1690.74
191	2007.78
190	1990.52
189	2090.56
188	1996.84
187	1670.09
186	2047
185	1897.4
184	1638.28
183	1726.91
182	1656.38
181	1644.96
180	2318.45
179	2224.91
178	1728.25
177	1767.87
176	2089.08
175	1937.43
174	1883.29
173	1832.79
172	2038.82
171	2289.26
170	2285.51
169	2011.3
168	2156.44
167	2107.26
166	1902.34
165	1968.25
164	2226.53
163	1953.28
162	2150.78
161	1963.53
160	1694.12
159	1859.7
158	2038.92
157	2056.28
156	1986.85
155	2056.58
154	2290.6
153	2610.8
152	2841.84
151	2499.76
150	1902.8
149	1817.89
148	1651.34
147	1717.03
146	1751.66
145	1621.37
144	1533.71
143	1896.86
142	2063.79
141	1794.12
140	1607.14
139	1959.96
138	1619.31
137	2021.41
136	1679.75
135	1805.88
134	1887.92
133	1792.96
132	2113.55
131	1909.26
130	1874.75
129	2031.23
128	1901.94
127	1932.75
126	1906.86
125	1769.93
124	1787.7
123	2119.59
122	2008.62
121	1765.81
120	1854.02
119	1778.25
118	1859.44
117	1693.88
116	1815.25
115	1705.6
114	1551.48
113	2009.1
112	1790.96
111	1783.03
110	1810.34
109	1754.24
108	1834.89
107	2051.96
106	1883.85
105	2050.4
104	1743.4
103	2251.26
102	2655.7
101	2160.82
100	2107.8
99	1565.33
98	1574.03
97	1875.15
96	1879.21
95	1973.53
94	1713.61
93	1769.09
92	1916.79
91	1916.15
90	1697.68
89	2032.39
88	1847.22
87	1593.66
86	1661.58
85	1612.48
84	1787.31
83	1839.82
82	1688.56
81	1765.59
80	2121.87
79	2118.25
78	2105.98
77	1963.57
76	1761.9
75	1835.99
74	2027.53
73	1798.22
72	1801.3
71	1815.65
70	1588.22
69	1652.88
68	1936.85
67	1791.22
66	1787.72
65	1608.56
64	2078.71
63	1814.49
62	1689.26
61	1607.44
60	1901.66
59	1757.54
58	1796.62
57	1634.35
56	1707.76
55	1731.81
54	1645.8
53	1807.3
52	1988.62
51	1944.42
50	1931.75
49	1923.91
48	1949.1
47	1520.81
46	1701.48
45	1653.66
44	1824.69
43	1827.71
42	1731.59
41	1642.5
40	1483.99
39	1758.68
38	1773.57
37	1710.78
36	1752.5
35	1890.94
34	1893.78
33	1936.87
32	1687.05
31	1748.8
30	1976.45
29	2422.21
28	2429.37
27	2659.16
26	2545.88
25	2392.58
24	1827.75
23	1572.81
22	1181.61
21	1314.47
20	1726.71
19	1951.12
18	2277.51
17	2292.98
16	2363.57
15	2413.65
14	2160.5
13	1938.8
12	1742.38
11	1558.96
10	1244.84
9	881.052
8	950.58
7	1057.22
6	894.698
5	962.645
4	518.607
3	208.824
2	95.098
1	45.1981
0	0

## Sheet: Fig. S4
Energy[keV]	Count
0	0
0.01	0
0.02	0
0.03	0
0.04	0
0.05	0
0.06	7
0.07	101
0.08	115
0.09	146
0.1	173
0.11	140
0.12	178
0.13	149
0.14	142
0.15	127
0.16	154
0.17	137
0.18	181
0.19	174
0.2	206
0.21	275
0.22	412
0.23	800
0.24	1657
0.25	3166
0.26	5569
0.27	7942
0.28	8532
0.29	7170
0.3	4555
0.31	2451
0.32	973
0.33	375
0.34	160
0.35	86
0.36	63
0.37	55
0.38	51
0.39	57
0.4	55
0.41	51
0.42	57
0.43	56
0.44	63
0.45	60
0.46	53
0.47	88
0.48	154
0.49	270
0.5	453
0.51	646
0.52	733
0.53	637
0.54	484
0.55	327
0.56	184
0.57	117
0.58	62
0.59	48
0.6	35
0.61	30
0.62	32
0.63	34
0.64	25
0.65	37
0.66	38
0.67	22
0.68	30
0.69	36
0.7	33
0.71	35
0.72	30
0.73	33
0.74	26
0.75	34
0.76	28
0.77	19
0.78	27
0.79	22
0.8	26
0.81	35
0.82	28
0.83	31
0.84	22
0.85	20
0.86	15
0.87	20
0.88	17
0.89	15
0.9	23
0.91	18
0.92	18
0.93	19
0.94	21
0.95	28
0.96	30
0.97	10
0.98	18
0.99	20
1	18
1.01	32
1.02	15
1.03	24
1.04	12
1.05	18
1.06	27
1.07	14
1.08	27
1.09	22
1.1	21
1.11	20
1.12	19
1.13	13
1.14	17
1.15	13
1.16	17
1.17	13
1.18	16
1.19	24
1.2	16
1.21	18
1.22	12
1.23	18
1.24	17
1.25	18
1.26	18
1.27	18
1.28	11
1.29	17
1.3	18
1.31	11
1.32	18
1.33	12
1.34	14
1.35	11
1.36	9
1.37	17
1.38	13
1.39	9
1.4	10
1.41	13
1.42	9
1.43	15
1.44	15
1.45	10
1.46	10
1.47	18
1.48	9
1.49	10
1.5	13
1.51	12
1.52	5
1.53	5
1.54	7
1.55	9
1.56	11
1.57	11
1.58	5
1.59	13
1.6	9
1.61	16
1.62	11
1.63	11
1.64	12
1.65	6
1.66	5
1.67	17
1.68	11
1.69	7
1.7	5
1.71	13
1.72	16
1.73	12
1.74	11
1.75	8
1.76	14
1.77	11
1.78	14
1.79	14
1.8	12
1.81	9
1.82	9
1.83	12
1.84	14
1.85	11
1.86	8
1.87	8
1.88	13
1.89	8
1.9	9
1.91	11
1.92	13
1.93	7
1.94	11
1.95	8
1.96	22
1.97	10
1.98	12
1.99	16
2	7
2.01	17
2.02	11
2.03	15
2.04	9
2.05	10
2.06	16
2.07	12
2.08	15
2.09	11
2.1	14
2.11	19
2.12	12
2.13	16
2.14	14
2.15	10
2.16	13
2.17	18
2.18	15
2.19	18
2.2	8
2.21	23
2.22	20
2.23	33
2.24	29
2.25	54
2.26	81
2.27	102
2.28	100
2.29	107
2.3	141
2.31	139
2.32	101
2.33	111
2.34	87
2.35	62
2.36	57
2.37	46
2.38	56
2.39	57
2.4	70
2.41	75
2.42	55
2.43	50
2.44	46
2.45	35
2.46	42
2.47	17
2.48	17
2.49	22
2.5	20
2.51	11
2.52	13
2.53	17
2.54	10
2.55	13
2.56	2
2.57	12
2.58	11
2.59	6
2.6	7
2.61	9
2.62	8
2.63	8
2.64	9
2.65	6
2.66	12
2.67	7
2.68	10
2.69	5
2.7	5
2.71	9
2.72	6
2.73	4
2.74	7
2.75	5
2.76	5
2.77	3
2.78	7
2.79	4
2.8	11
2.81	11
2.82	1
2.83	2
2.84	7
2.85	8
2.86	5
2.87	3
2.88	5
2.89	7
2.9	6
2.91	11
2.92	9
2.93	1
2.94	3
2.95	1
2.96	4
2.97	7
2.98	3
2.99	12
3	5
3.01	4
3.02	1
3.03	5
3.04	7
3.05	9
3.06	3
3.07	3
3.08	5
3.09	2
3.1	7
3.11	3
3.12	9
3.13	7
3.14	4
3.15	5
3.16	7
3.17	2
3.18	6
3.19	4
3.2	4
3.21	5
3.22	4
3.23	7
3.24	5
3.25	3
3.26	4
3.27	5
3.28	7
3.29	5
3.3	5
3.31	5
3.32	6
3.33	5
3.34	6
3.35	7
3.36	7
3.37	4
3.38	7
3.39	4
3.4	4
3.41	7
3.42	2
3.43	7
3.44	5
3.45	4
3.46	6
3.47	10
3.48	6
3.49	5
3.5	8
3.51	6
3.52	6
3.53	6
3.54	5
3.55	5
3.56	4
3.57	4
3.58	3
3.59	5
3.6	5
3.61	4
3.62	2
3.63	6
3.64	6
3.65	2
3.66	4
3.67	4
3.68	5
3.69	5
3.7	8
3.71	5
3.72	5
3.73	14
3.74	7
3.75	5
3.76	3
3.77	8
3.78	4
3.79	4
3.8	6
3.81	4
3.82	7
3.83	9
3.84	4
3.85	3
3.86	2
3.87	5
3.88	0
3.89	3
3.9	7
3.91	6
3.92	2
3.93	3
3.94	2
3.95	2
3.96	4
3.97	2
3.98	2
3.99	4
4	3
4.01	4
4.02	5
4.03	4
4.04	6
4.05	2
4.06	6
4.07	6
4.08	4
4.09	6
4.1	3
4.11	5
4.12	7
4.13	8
4.14	6
4.15	0
4.16	4
4.17	3
4.18	3
4.19	6
4.2	3
4.21	3
4.22	5
4.23	1
4.24	2
4.25	4
4.26	2
4.27	7
4.28	5
4.29	2
4.3	2
4.31	1
4.32	4
4.33	4
4.34	2
4.35	2
4.36	3
4.37	4
4.38	7
4.39	1
4.4	4
4.41	6
4.42	4
4.43	6
4.44	3
4.45	2
4.46	2
4.47	4
4.48	7
4.49	8
4.5	3
4.51	4
4.52	1
4.53	6
4.54	2
4.55	2
4.56	4
4.57	8
4.58	4
4.59	4
4.6	3
4.61	3
4.62	7
4.63	1
4.64	2
4.65	2
4.66	4
4.67	3
4.68	4
4.69	5
4.7	4
4.71	3
4.72	0
4.73	3
4.74	5
4.75	2
4.76	3
4.77	4
4.78	2
4.79	3
4.8	5
4.81	5
4.82	5
4.83	7
4.84	5
4.85	7
4.86	6
4.87	3
4.88	3
4.89	4
4.9	1
4.91	4
4.92	7
4.93	5
4.94	3
4.95	7
4.96	5
4.97	6
4.98	3
4.99	2
5	3
5.01	6
5.02	3
5.03	5
5.04	3
5.05	5
5.06	5
5.07	3
5.08	4
5.09	2
5.1	3
5.11	6
5.12	3
5.13	7
5.14	3
5.15	1
5.16	4
5.17	3
5.18	5
5.19	4
5.2	6
5.21	4
5.22	8
5.23	4
5.24	5
5.25	5
5.26	3
5.27	6
5.28	3
5.29	11
5.3	4
5.31	2
5.32	5
5.33	5
5.34	5
5.35	4
5.36	4
5.37	6
5.38	4
5.39	8
5.4	2
5.41	8
5.42	8
5.43	8
5.44	6
5.45	5
5.46	13
5.47	3
5.48	10
5.49	5
5.5	4
5.51	7
5.52	3
5.53	6
5.54	6
5.55	7
5.56	2
5.57	3
5.58	6
5.59	3
5.6	7
5.61	2
5.62	5
5.63	4
5.64	4
5.65	5
5.66	1
5.67	3
5.68	2
5.69	3
5.7	6
5.71	4
5.72	2
5.73	0
5.74	4
5.75	2
5.76	2
5.77	4
5.78	5
5.79	2
5.8	3
5.81	1
5.82	3
5.83	2
5.84	7
5.85	1
5.86	4
5.87	3
5.88	4
5.89	5
5.9	3
5.91	3
5.92	4
5.93	1
5.94	8
5.95	4
5.96	3
5.97	5
5.98	1
5.99	3
6	9
6.01	2
6.02	5
6.03	8
6.04	4
6.05	3
6.06	2
6.07	6
6.08	1
6.09	1
6.1	1
6.11	3
6.12	2
6.13	0
6.14	3
6.15	3
6.16	7
6.17	2
6.18	6
6.19	6
6.2	3
6.21	4
6.22	6
6.23	3
6.24	6
6.25	7
6.26	4
6.27	9
6.28	3
6.29	3
6.3	6
6.31	4
6.32	2
6.33	4
6.34	6
6.35	4
6.36	2
6.37	5
6.38	4
6.39	8
6.4	11
6.41	2
6.42	4
6.43	9
6.44	4
6.45	6
6.46	10
6.47	4
6.48	7
6.49	4
6.5	3
6.51	5
6.52	2
6.53	5
6.54	6
6.55	2
6.56	5
6.57	4
6.58	6
6.59	6
6.6	2
6.61	7
6.62	1
6.63	7
6.64	4
6.65	8
6.66	5
6.67	6
6.68	4
6.69	4
6.7	6
6.71	5
6.72	5
6.73	5
6.74	7
6.75	9
6.76	7
6.77	5
6.78	7
6.79	4
6.8	4
6.81	2
6.82	3
6.83	4
6.84	4
6.85	8
6.86	8
6.87	2
6.88	6
6.89	4
6.9	3
6.91	10
6.92	6
6.93	5
6.94	3
6.95	9
6.96	7
6.97	8
6.98	3
6.99	5
7	4
7.01	5
7.02	5
7.03	6
7.04	7
7.05	5
7.06	8
7.07	4
7.08	7
7.09	3
7.1	7
7.11	5
7.12	2
7.13	3
7.14	1
7.15	4
7.16	3
7.17	3
7.18	8
7.19	1
7.2	3
7.21	5
7.22	5
7.23	2
7.24	1
7.25	5
7.26	4
7.27	5
7.28	4
7.29	2
7.3	6
7.31	7
7.32	3
7.33	4
7.34	2
7.35	1
7.36	5
7.37	3
7.38	6
7.39	4
7.4	3
7.41	4
7.42	2
7.43	2
7.44	2
7.45	2
7.46	3
7.47	2
7.48	8
7.49	6
7.5	4
7.51	3
7.52	2
7.53	4
7.54	5
7.55	5
7.56	4
7.57	5
7.58	5
7.59	5
7.6	3
7.61	6
7.62	2
7.63	2
7.64	2
7.65	1
7.66	3
7.67	5
7.68	4
7.69	3
7.7	3
7.71	6
7.72	7
7.73	5
7.74	6
7.75	7
7.76	5
7.77	5
7.78	4
7.79	4
7.8	3
7.81	5
7.82	1
7.83	2
7.84	4
7.85	2
7.86	2
7.87	1
7.88	2
7.89	4
7.9	1
7.91	5
7.92	7
7.93	8
7.94	5
7.95	4
7.96	7
7.97	11
7.98	9
7.99	13
8	18
8.01	16
8.02	9
8.03	22
8.04	17
8.05	18
8.06	19
8.07	21
8.08	16
8.09	13
8.1	13
8.11	5
8.12	15
8.13	15
8.14	15
8.15	11
8.16	11
8.17	6
8.18	4
8.19	4
8.2	3
8.21	4
8.22	5
8.23	8
8.24	4
8.25	4
8.26	5
8.27	5
8.28	7
8.29	2
8.3	6
8.31	1
8.32	3
8.33	8
8.34	5
8.35	1
8.36	5
8.37	4
8.38	7
8.39	3
8.4	8
8.41	2
8.42	2
8.43	4
8.44	5
8.45	3
8.46	3
8.47	3
8.48	3
8.49	6
8.5	5
8.51	2
8.52	4
8.53	1
8.54	5
8.55	7
8.56	5
8.57	6
8.58	6
8.59	3
8.6	6
8.61	7
8.62	1
8.63	2
8.64	4
8.65	3
8.66	3
8.67	3
8.68	3
8.69	3
8.7	5
8.71	3
8.72	4
8.73	4
8.74	3
8.75	3
8.76	4
8.77	1
8.78	4
8.79	6
8.8	4
8.81	2
8.82	2
8.83	5
8.84	2
8.85	5
8.86	5
8.87	4
8.88	4
8.89	2
8.9	4
8.91	7
8.92	5
8.93	9
8.94	5
8.95	5
8.96	7
8.97	7
8.98	7
8.99	5
9	5
9.01	4
9.02	6
9.03	3
9.04	4
9.05	2
9.06	3
9.07	1
9.08	3
9.09	0
9.1	6
9.11	4
9.12	5
9.13	2
9.14	3
9.15	2
9.16	3
9.17	4
9.18	5
9.19	3
9.2	3
9.21	5
9.22	1
9.23	1
9.24	3
9.25	4
9.26	5
9.27	3
9.28	2
9.29	4
9.3	5
9.31	8
9.32	5
9.33	4
9.34	6
9.35	8
9.36	5
9.37	7
9.38	8
9.39	6
9.4	7
9.41	7
9.42	6
9.43	2
9.44	2
9.45	6
9.46	2
9.47	6
9.48	5
9.49	5
9.5	1
9.51	4
9.52	2
9.53	4
9.54	10
9.55	6
9.56	6
9.57	5
9.58	5
9.59	3
9.6	4
9.61	8
9.62	9
9.63	8
9.64	12
9.65	14
9.66	6
9.67	10
9.68	15
9.69	9
9.7	12
9.71	13
9.72	10
9.73	12
9.74	14
9.75	18
9.76	14
9.77	10
9.78	9
9.79	11
9.8	7
9.81	11
9.82	7
9.83	7
9.84	3
9.85	5
9.86	5
9.87	7
9.88	2
9.89	5
9.9	3
9.91	3
9.92	7
9.93	3
9.94	2
9.95	5
9.96	3
9.97	5
9.98	4
9.99	3
10	5

## Sheet: Fig. S5
Bingding energy (eV)	Experimental data	Fitting line	C=O	C=C
538	4381.14	4781.81	4508.08	4654.87
537.95	4260.02	4789.24	4510.15	4660.23
537.9	4401.42	4796.94	4512.33	4665.82
537.85	4293.45	4804.8	4514.49	4671.5
537.8	4182.27	4812.92	4516.75	4677.41
537.75	4324.44	4821.33	4519.13	4683.54
537.7	4343.79	4829.91	4521.49	4689.79
537.65	4248.04	4838.73	4523.91	4696.21
537.6	4343.01	4847.87	4526.44	4702.89
537.55	4301.41	4857.22	4528.98	4709.73
537.5	4382.95	4866.88	4531.6	4716.79
537.45	4182.01	4876.78	4534.25	4724.04
537.4	4034.12	4887.09	4537.08	4731.63
537.35	4266	4897.8	4540.06	4739.54
537.3	4360.36	4908.72	4542.99	4747.59
537.25	4329.44	4919.93	4545.95	4755.85
537.2	4336.69	4931.51	4549.01	4764.4
537.15	4440.42	4943.47	4552.15	4773.23
537.1	4187.27	4955.77	4555.33	4782.33
537.05	4357.43	4968.6	4558.72	4791.87
537	4324.31	4981.77	4562.12	4801.65
536.95	4368.28	4995.41	4565.64	4811.8
536.9	4228.09	5009.48	4569.23	4822.29
536.85	4398.5	5024.14	4573.01	4833.25
536.8	4383.79	5039.21	4576.81	4844.51
536.75	4361.03	5054.82	4580.72	4856.2
536.7	4380.11	5071.01	4584.77	4868.36
536.65	4313.94	5087.78	4588.93	4880.98
536.6	4288.9	5105.24	4593.25	4894.14
536.55	4433.74	5123.35	4597.72	4907.83
536.5	4218.85	5142.08	4602.26	4922
536.45	4391.18	5161.65	4607.04	4936.87
536.4	4437.94	5181.92	4611.89	4952.28
536.35	4285.33	5203.01	4616.88	4968.35
536.3	4309.68	5225.03	4622.11	4985.19
536.25	4364.92	5247.96	4627.5	5002.78
536.2	4374.84	5271.85	4633.03	5021.14
536.15	4325.5	5296.78	4638.75	5040.36
536.1	4264.97	5322.89	4644.7	5060.55
536.05	4302.21	5350.19	4650.88	5081.73
536	4418.91	5378.74	4657.25	5103.96
535.95	4505.14	5408.6	4663.78	5127.26
535.9	4370.41	5439.88	4670.51	5151.75
535.85	4473.74	5472.82	4677.55	5177.65
535.8	4542.44	5507.35	4684.8	5204.89
535.75	4640.3	5543.64	4692.27	5233.62
535.7	4575.55	5581.82	4699.99	5263.95
535.65	4486.13	5622.1	4708.03	5296.09
535.6	4589.78	5664.71	4716.44	5330.24
535.55	4774.04	5709.61	4725.12	5366.35
535.5	4652.57	5757	4734.05	5404.61
535.45	4645.45	5807.21	4743.4	5445.33
535.4	4587.9	5860.4	4753.14	5488.64
535.35	4779.29	5916.87	4763.33	5534.82
535.3	4719.77	5976.6	4773.83	5583.85
535.25	4814.05	6040.03	4784.81	5636.13
535.2	5039.8	6107.34	4796.21	5691.8
535.15	4917.39	6178.73	4808	5751.06
535.1	5196.83	6254.76	4820.4	5814.42
535.05	5146.95	6335.34	4833.2	5881.78
535	5259.45	6421.05	4846.62	5953.67
534.95	5228.04	6512.11	4860.61	6030.29
534.9	5549.02	6608.94	4875.28	6112.01
534.85	5757.68	6711.82	4890.52	6199.06
534.8	5779.95	6820.92	4906.39	6291.58
534.75	6179.84	6936.81	4923.05	6390.09
534.7	6132.61	7059.65	4940.35	6494.69
534.65	6068.93	7190.03	4958.6	6605.92
534.6	6511.96	7328.51	4977.88	6724.24
534.55	7024.27	7474.83	4997.96	6849.38
534.5	7343.22	7629.48	5018.9	6981.73
534.45	7131.05	7792.9	5040.89	7121.64
534.4	7585.95	7965.7	5064.29	7269.61
534.35	7851.63	8148.05	5088.9	7425.7
534.3	8210.63	8339.9	5114.86	7589.79
534.25	8541.68	8541.65	5142.31	7762.12
534.2	8930.25	8753.53	5171.38	7942.77
534.15	8950.75	8975.65	5202.23	8131.69
534.1	8939.49	9208.58	5235.28	8329.22
534.05	9732.45	9451.78	5270.67	8534.67
534	9913.39	9705	5308.26	8747.53
533.95	10380.8	9968.36	5348.65	8967.64
533.9	10654.8	10241.4	5391.98	9194.2
533.85	10880.6	10523.9	5438.78	9426.73
533.8	11247.1	10814.7	5489.33	9663.6
533.75	11544.2	11113.1	5544.05	9903.67
533.7	11924.7	11417.9	5603.46	10145.3
533.65	12030.2	11727.6	5668.07	10386.6
533.6	12719.7	12041.3	5738.71	10625.7
533.55	12874.8	12355.8	5815.55	10859
533.5	13173.8	12669.7	5899.69	11084.4
533.45	13524.5	12980.5	5991.82	11298.4
533.4	13439.7	13285.6	6092.79	11497.9
533.35	13695.9	13583.2	6203.87	11679.7
533.3	14013.2	13869.8	6325.57	11839.7
533.25	14256.5	14143.5	6459.03	11975
533.2	13745.3	14402.3	6605.34	12082.4
533.15	14365.3	14645.4	6766.01	12159.9
533.1	13925.2	14871.5	6941.81	12205
533.05	14470.8	15080.5	7133.99	12216.9
533	14814.5	15273	7343.39	12194.8
532.95	15087.7	15450.6	7571.21	12139.1
532.9	15463.4	15615.6	7818.53	12051.2
532.85	15213.6	15771	8086.59	11932.8
532.8	15890.8	15920.1	8375.88	11786.9
532.75	16039.1	16066.2	8686.86	11616.1
532.7	16125.1	16213.3	9020.21	11423.7
532.65	15888.7	16364.9	9376	11213.4
532.6	16476.8	16524.5	9754.51	10988.5
532.55	16611	16693.7	10153.4	10752.5
532.5	17291.2	16874.3	10571.8	10508.4
532.45	17080.9	17066.6	11006.7	10259
532.4	17412.9	17269.7	11455	10007.2
532.35	17866.2	17481	11912	9754.7
532.3	18132.9	17695.4	12370	9504.04
532.25	18230.3	17906.7	12821.5	9256.63
532.2	18330	18106.5	13256.9	9013.9
532.15	18247.1	18284.7	13664.8	8776.94
532.1	18372.4	18430	14033.3	8546.45
532.05	18181.9	18529.6	14348.5	8323.5
532	18055.7	18572.1	14598.8	8108.47
531.95	18336.4	18547	14773.3	7901.66
531.9	17901.8	18446	14863.6	7703.07
531.85	18103.8	18264.9	14865.5	7512.95
531.8	18104.1	18003.2	14778.2	7331.44
531.75	17448.8	17664.8	14605.6	7158.36
531.7	17149.9	17257.2	14355.6	6993.93
531.65	16371.2	16790.6	14038.4	6837.81
531.6	16507.8	16276.4	13665.9	6689.88
531.55	15958.7	15728.1	13251.3	6549.77
531.5	15658.5	15157.7	12807.1	6417.41
531.45	15063.5	14576.4	12344.8	6292.4
531.4	14769.2	13994.1	11874.7	6174.59
531.35	14262.6	13418.2	11404.5	6063.42
531.3	13845.3	12856.7	10942.1	5958.93
531.25	13164.1	12313.8	10492.5	5860.66
531.2	12688.3	11793.2	10059.4	5768.42
531.15	12095.7	11297.3	9645.67	5681.81
531.1	11851.6	10827.1	9252.67	5600.49
531.05	11395.5	10384.4	8882.26	5524.18
531	10607.7	9968.9	8534.54	5452.6
530.95	10343.1	9580.5	8209.69	5385.65
530.9	9970.51	9218.34	7907.14	5322.79
530.85	9665.95	8881.24	7626.01	5263.76
530.8	8953.24	8568.94	7366.16	5208.4
530.75	8770.88	8280.06	7126.52	5156.62
530.7	8517.86	8013.09	6905.78	5107.93
530.65	8315.18	7766.76	6702.9	5062.16
530.6	7983.84	7539.44	6516.49	5019.03
530.55	7578.28	7330.44	6345.95	4978.52
530.5	7473.99	7138.2	6189.93	4940.45
530.45	7253.41	6961.28	6047.17	4904.5
530.4	6896.62	6798.52	5916.65	4870.58
530.35	6648.25	6648.64	5797.28	4838.58
530.3	6719.97	6510.84	5688.29	4808.4
530.25	6198.89	6383.72	5588.45	4779.7
530.2	5957.88	6266.61	5497.2	4752.7
530.15	5746.49	6158.46	5413.61	4727.14
530.1	5838.72	6058.32	5336.82	4702.87
530.05	5597.79	5965.52	5266.2	4679.73
530	5488.58	5879.4	5201.21	4657.78
529.95	5432.87	5799.28	5141.23	4636.86
529.9	5080.09	5724.57	5085.73	4616.9
529.85	5015.99	5654.83	5034.37	4597.96
529.8	5171.32	5589.63	4986.71	4579.88
529.75	5142.66	5528.37	4942.24	4562.47
529.7	4862.68	5470.77	4900.72	4545.79
529.65	4829.52	5416.65	4862.02	4529.92
529.6	4693.94	5365.53	4825.71	4514.67
529.55	4624.25	5317.35	4791.72	4500.11
529.5	4527.86	5271.76	4759.78	4486.13
529.45	4309.7	5228.6	4729.72	4472.73
529.4	4177.36	5187.73	4701.47	4459.94
529.35	4344.26	5148.9	4674.81	4447.68
529.3	4373.38	5111.92	4649.52	4435.79
529.25	4252.29	5076.68	4625.55	4424.32
529.2	4115.01	5043.12	4602.86	4413.31
529.15	4319.23	5011.17	4581.39	4402.75
529.1	4346.07	4980.5	4560.85	4392.44
529.05	4159.48	4951.2	4541.32	4382.48
529	4189.03	4923.25	4522.81	4372.95
528.95	4054.77	4896.48	4505.15	4363.72
528.9	4111.44	4870.89	4488.38	4354.86
528.85	4062.45	4846.29	4472.32	4346.26
528.8	4107.76	4822.75	4457.02	4337.96
528.75	4151.53	4800.12	4442.38	4329.91
528.7	4115.13	4778.37	4428.35	4322.09
528.65	3986.05	4757.47	4414.94	4314.53
528.6	4048.53	4737.42	4402.15	4307.27
528.55	3984.3	4718.12	4389.88	4300.2
528.5	3983.31	4699.58	4378.14	4293.38
528.45	3999.54	4681.72	4366.89	4286.77
528.4	3815.46	4664.51	4356.08	4280.35
528.35	3706.53	4647.99	4345.79	4274.21
528.3	3731.99	4632.14	4335.97	4268.31
528.25	3917.95	4616.84	4326.52	4262.58
528.2	3890.34	4601.98	4317.35	4256.92
528.15	3879.4	4587.64	4308.54	4251.44
528.1	4012.45	4573.79	4300.06	4246.11
528.05	3822.17	4560.35	4291.84	4240.88
528	3972.44	4547.45	4284.01	4235.88

## Sheet: Fig. S6
GDY HHMSs		hexakis[(trimethylsilul)ethynyl]benzene
Wavelength (nm)	Absorbance	Wavelength (nm)	Absorbance
200	8.77	200	0.007
201	8.639	202	0.006
202	8.634	204	0.003
203	8.549	206	0.001
204	8.705	208	0
205	8.453	210	0
206	8.928	212	0
207	8.963	214	0
208	9.144	216	0
209	9.241	218	0.001
210	9.238	220	0.001
211	8.952	222	0.003
212	8.916	224	0.005
213	8.798	226	0.009
214	8.855	228	0.012
215	8.991	230	0.017
216	8.992	232	0.023
217	8.978	234	0.031
218	9.166	236	0.04
219	9.297	238	0.052
220	9.346	240	0.063
221	9.375	242	0.075
222	9.413	244	0.083
223	9.325	246	0.092
224	9.195	248	0.103
225	9.067	250	0.113
226	8.978	252	0.122
227	9.099	254	0.129
228	9.157	256	0.137
229	9.113	258	0.145
230	9.056	260	0.155
231	9.096	262	0.163
232	9.056	264	0.175
233	8.986	266	0.182
234	8.999	268	0.191
235	9.009	270	0.199
236	9.04	272	0.209
237	8.996	274	0.216
238	8.952	276	0.228
239	9.039	278	0.237
240	9.175	280	0.252
241	9.207	282	0.266
242	9.252	284	0.282
243	9.336	286	0.299
244	9.403	288	0.312
245	9.369	290	0.328
246	9.461	292	0.344
247	9.527	294	0.353
248	9.623	296	0.362
249	9.639	298	0.366
250	9.722	300	0.371
251	9.694	302	0.369
252	9.772	304	0.361
253	9.868	306	0.358
254	9.924	308	0.358
255	10.024	310	0.361
256	10.125	312	0.361
257	10.218	314	0.361
258	10.296	316	0.366
259	10.432	318	0.376
260	10.503	320	0.392
261	10.543	322	0.398
262	10.599	324	0.393
263	10.672	326	0.374
264	10.685	328	0.353
265	10.766	330	0.333
266	10.877	332	0.322
267	10.95	334	0.318
268	10.959	336	0.321
269	10.955	338	0.328
270	10.916	340	0.338
271	10.976	342	0.348
272	10.995	344	0.355
273	11.003	346	0.369
274	11.046	348	0.38
275	11.131	350	0.394
276	11.129	352	0.403
277	11.212	354	0.418
278	11.305	356	0.43
279	11.385	358	0.442
280	11.411	360	0.452
281	11.435	362	0.463
282	11.401	364	0.472
283	11.361	366	0.484
284	11.305	368	0.499
285	11.306	370	0.511
286	11.354	372	0.521
287	11.39	374	0.53
288	11.452	376	0.544
289	11.565	378	0.555
290	11.55	380	0.559
291	11.473	382	0.563
292	11.416	384	0.57
293	11.386	386	0.58
294	11.401	388	0.588
295	11.455	390	0.599
296	11.572	392	0.609
297	11.626	394	0.615
298	11.645	396	0.618
299	11.658	398	0.621
300	11.624	400	0.624
301	11.592	402	0.618
302	11.615	404	0.608
303	11.618	406	0.59
304	11.574	408	0.57
305	11.63	410	0.541
306	11.651	412	0.501
307	11.679	414	0.443
308	11.716	416	0.37
309	11.695	418	0.292
310	11.682	420	0.224
311	11.724	422	0.172
312	11.718	424	0.135
313	11.697	426	0.111
314	11.771	428	0.095
315	11.859	430	0.083
316	11.887	432	0.074
317	11.95	434	0.068
318	12.029	436	0.063
319	12.033	438	0.06
320	11.938	440	0.057
321	11.955	442	0.055
322	11.914	444	0.054
323	11.886	446	0.052
324	11.819	448	0.051
325	11.915	450	0.049
326	11.931	452	0.048
327	11.888	454	0.047
328	11.909	456	0.045
329	12.058	458	0.044
330	12.021	460	0.043
331	12.021	462	0.043
332	12.123	464	0.042
333	12.136	466	0.041
334	12.095	468	0.04
335	12.127	470	0.04
336	12.137	472	0.039
337	12.131	474	0.038
338	12.217	476	0.038
339	12.245	478	0.037
340	12.284	480	0.037
341	12.284	482	0.036
342	12.323	484	0.036
343	12.295	486	0.035
344	12.312	488	0.035
345	12.343	490	0.034
346	12.353	492	0.034
347	12.345	494	0.034
348	12.432	496	0.033
349	12.46	498	0.033
350	12.546	500	0.033
351	12.543	502	0.032
352	12.61	504	0.032
353	12.523	506	0.032
354	12.551	508	0.032
355	12.515	510	0.031
356	12.563	512	0.031
357	12.619	514	0.03
358	12.735	516	0.03
359	12.606	518	0.03
360	12.411	520	0.03
361	12.353	522	0.03
362	12.326	524	0.029
363	12.232	526	0.029
364	12.361	528	0.029
365	12.508	530	0.029
366	12.498	532	0.029
367	12.449	534	0.03
368	12.441	536	0.029
369	12.442	538	0.029
370	12.464	540	0.029
371	12.562	542	0.029
372	12.581	544	0.029
373	12.615	546	0.029
374	12.619	548	0.029
375	12.674	550	0.029
376	12.713	552	0.029
377	12.758	554	0.029
378	12.843	556	0.029
379	12.887	558	0.03
380	12.92	560	0.03
381	12.954	562	0.03
382	12.993	564	0.03
383	13.017	566	0.03
384	13.053	568	0.03
385	13.054	570	0.03
386	13.054	572	0.03
387	13.068	574	0.031
388	13.029	576	0.03
389	13.057	578	0.03
390	13.039	580	0.031
391	13.032	582	0.031
392	13.065	584	0.031
393	13.138	586	0.031
394	13.185	588	0.031
395	13.256	590	0.031
396	13.297	592	0.031
397	13.31	594	0.03
398	13.366	596	0.031
399	13.36	598	0.031
400	13.37	600	0.031
401	13.418	602	0.031
402	13.462	604	0.031
403	13.446	606	0.031
404	13.496	608	0.031
405	13.521	610	0.031
406	13.522	612	0.031
407	13.553	614	0.031
408	13.6	616	0.031
409	13.566	618	0.031
410	13.606	620	0.031
411	13.66	622	0.031
412	13.678	624	0.031
413	13.716	626	0.031
414	13.774	628	0.031
415	13.781	630	0.031
416	13.814	632	0.031
417	13.829	634	0.031
418	13.826	636	0.031
419	13.902	638	0.031
420	13.975	640	0.031
421	14.01	642	0.031
422	14.07	644	0.031
423	14.106	646	0.031
424	14.092	648	0.031
425	14.109	650	0.031
426	14.117	652	0.032
427	14.137	654	0.031
428	14.179	656	0.032
429	14.202	658	0.031
430	14.205	660	0.031
431	14.2	662	0.031
432	14.194	664	0.031
433	14.196	666	0.032
434	14.24	668	0.032
435	14.26	670	0.032
436	14.274	672	0.031
437	14.302	674	0.031
438	14.332	676	0.032
439	14.301	678	0.032
440	14.31	680	0.032
441	14.35	682	0.031
442	14.354	684	0.031
443	14.373	686	0.031
444	14.417	688	0.032
445	14.435	690	0.032
446	14.436	692	0.032
447	14.445	694	0.032
448	14.453	696	0.032
449	14.47	698	0.032
450	14.456	700	0.032
451	14.472	702	0.032
452	14.551	704	0.032
453	14.553	706	0.032
454	14.546	708	0.031
455	14.601	710	0.031
456	14.602	712	0.031
457	14.584	714	0.031
458	14.62	716	0.032
459	14.672	718	0.032
460	14.687	720	0.033
461	14.732	722	0.033
462	14.747	724	0.033
463	14.774	726	0.032
464	14.783	728	0.032
465	14.817	730	0.032
466	14.821	732	0.032
467	14.842	734	0.032
468	14.832	736	0.032
469	14.849	738	0.032
470	14.854	740	0.032
471	14.877	742	0.032
472	14.905	744	0.032
473	14.934	746	0.031
474	14.943	748	0.031
475	14.945	750	0.031
476	14.959	752	0.032
477	14.947	754	0.032
478	14.962	756	0.032
479	14.987	758	0.032
480	15.007	760	0.032
481	15.022	762	0.031
482	15.051	764	0.031
483	15.046	766	0.031
484	15.053	768	0.03
485	15.049	770	0.031
486	15.043	772	0.032
487	15.018	774	0.033
488	15.036	776	0.032
489	15.036	778	0.032
490	15.028	780	0.031
491	15.043	782	0.032
492	15.048	784	0.031
493	15.02	786	0.031
494	15.021	788	0.031
495	15.029	790	0.032
496	15.015	792	0.033
497	15.033	794	0.032
498	15.064	796	0.032
499	15.05	798	0.032
500	15.079	800	0.032
501	15.102	802	0.032
502	15.129	804	0.032
503	15.129	806	0.032
504	15.132	808	0.032
505	15.122	810	0.032
506	15.133	812	0.032
507	15.126	814	0.032
508	15.121	816	0.032
509	15.158	818	0.032
510	15.139	820	0.032
511	15.101	822	0.032
512	15.11	824	0.032
513	15.094	826	0.032
514	15.063	828	0.032
515	15.042	830	0.032
516	15.04	832	0.032
517	15.036	834	0.032
518	15.051	836	0.032
519	15.025	838	0.032
520	15.037	840	0.031
521	15.051	842	0.031
522	15.017	844	0.03
523	14.987	846	0.03
524	14.992	848	0.03
525	15.004	850	0.03
526	14.993	852	0.031
527	14.968	854	0.031
528	14.961	856	0.031
529	14.954	858	0.032
530	14.93	860	0.031
531	14.902	862	0.031
532	14.921	864	0.031
533	14.936	866	0.031
534	14.923	868	0.031
535	14.891	870	0.031
536	14.902	872	0.031
537	14.881	874	0.031
538	14.849	876	0.031
539	14.833	878	0.031
540	14.816	880	0.031
541	14.782	882	0.031
542	14.765	884	0.032
543	14.764	886	0.032
544	14.737	888	0.032
545	14.724	890	0.032
546	14.699	892	0.032
547	14.66	894	0.032
548	14.611	896	0.032
549	14.6	898	0.032
550	14.585	900	0.033
551	14.573	902	0.033
552	14.545	904	0.034
553	14.516	906	0.034
554	14.446	908	0.034
555	14.412	910	0.034
556	14.356	912	0.034
557	14.331	914	0.033
558	14.291	916	0.033
559	14.287	918	0.032
560	14.234	920	0.032
561	14.219	922	0.031
562	14.19	924	0.031
563	14.17	926	0.031
564	14.127	928	0.031
565	14.122	930	0.031
566	14.054	932	0.03
567	14	934	0.03
568	13.951	936	0.03
569	13.92	938	0.03
570	13.854	940	0.03
571	13.831	942	0.03
572	13.823	944	0.03
573	13.792	946	0.03
574	13.758	948	0.03
575	13.736	950	0.03
576	13.713	952	0.03
577	13.639	954	0.03
578	13.588	956	0.03
579	13.527	958	0.03
580	13.471	960	0.03
581	13.428	962	0.03
582	13.401	964	0.03
583	13.365	966	0.03
584	13.346	968	0.03
585	13.319	970	0.03
586	13.267	972	0.03
587	13.226	974	0.029
588	13.18	976	0.029
589	13.143	978	0.03
590	13.109	980	0.029
591	13.089	982	0.03
592	13.055	984	0.03
593	13.022	986	0.03
594	13.003	988	0.03
595	12.965	990	0.03
596	12.895	992	0.03
597	12.858	994	0.03
598	12.838	996	0.03
599	12.775	998	0.03
600	12.744	1000	0.03
601	12.728	1002	0.03
602	12.698	1004	0.03
603	12.642	1006	0.031
604	12.614	1008	0.031
605	12.545	1010	0.031
606	12.498	1012	0.031
607	12.44	1014	0.031
608	12.402	1016	0.031
609	12.369	1018	0.032
610	12.364	1020	0.032
611	12.348	1022	0.032
612	12.307	1024	0.032
613	12.29	1026	0.031
614	12.247	1028	0.031
615	12.203	1030	0.031
616	12.146	1032	0.031
617	12.126	1034	0.031
618	12.074	1036	0.031
619	12.024	1038	0.031
620	11.978	1040	0.031
621	11.944	1042	0.031
622	11.916	1044	0.031
623	11.883	1046	0.031
624	11.846	1048	0.03
625	11.809	1050	0.03
626	11.779	1052	0.03
627	11.714	1054	0.03
628	11.664	1056	0.03
629	11.623	1058	0.031
630	11.587	1060	0.031
631	11.543	1062	0.031
632	11.51	1064	0.031
633	11.474	1066	0.031
634	11.448	1068	0.031
635	11.402	1070	0.031
636	11.369	1072	0.031
637	11.327	1074	0.031
638	11.283	1076	0.031
639	11.238	1078	0.031
640	11.184	1080	0.031
641	11.116	1082	0.031
642	11.078	1084	0.031
643	11.03	1086	0.031
644	10.996	1088	0.032
645	10.972	1090	0.032
646	10.944	1092	0.031
647	10.897	1094	0.031
648	10.861	1096	0.031
649	10.8	1098	0.031
650	10.767	1100	0.031
651	10.722	1102	0.031
652	10.687	1104	0.031
653	10.659	1106	0.031
654	10.631	1108	0.031
655	10.584	1110	0.031
656	10.552	1112	0.031
657	10.512	1114	0.031
658	10.465	1116	0.031
659	10.434	1118	0.031
660	10.401	1120	0.031
661	10.36	1122	0.031
662	10.32	1124	0.031
663	10.286	1126	0.031
664	10.236	1128	0.031
665	10.181	1130	0.031
666	10.144	1132	0.032
667	10.096	1134	0.032
668	10.042	1136	0.033
669	10.009	1138	0.033
670	9.982	1140	0.034
671	9.93	1142	0.034
672	9.87	1144	0.035
673	9.825	1146	0.036
674	9.762	1148	0.036
675	9.701	1150	0.036
676	9.651	1152	0.037
677	9.622	1154	0.037
678	9.564	1156	0.037
679	9.53	1158	0.038
680	9.472	1160	0.038
681	9.442	1162	0.038
682	9.397	1164	0.039
683	9.381	1166	0.04
684	9.323	1168	0.042
685	9.306	1170	0.044
686	9.269	1172	0.047
687	9.223	1174	0.05
688	9.187	1176	0.054
689	9.148	1178	0.057
690	9.096	1180	0.06
691	9.026	1182	0.063
692	9.003	1184	0.065
693	8.953	1186	0.066
694	8.917	1188	0.065
695	8.883	1190	0.063
696	8.854	1192	0.06
697	8.82	1194	0.057
698	8.787	1196	0.053
699	8.754	1198	0.049
700	8.705	1200	0.045
701	8.696
702	8.642
703	8.619
704	8.593
705	8.562
706	8.494
707	8.483
708	8.411
709	8.353
710	8.316
711	8.279
712	8.227
713	8.203
714	8.169
715	8.116
716	8.087
717	8.021
718	7.98
719	7.943
720	7.91
721	7.857
722	7.85
723	7.827
724	7.799
725	7.763
726	7.717
727	7.654
728	7.575
729	7.512
730	7.494
731	7.481
732	7.438
733	7.428
734	7.403
735	7.357
736	7.32
737	7.324
738	7.265
739	7.222
740	7.156
741	7.122
742	7.065
743	7.043
744	7.024
745	7.011
746	6.967
747	6.95
748	6.914
749	6.862
750	6.86
751	6.83
752	6.774
753	6.758
754	6.727
755	6.655
756	6.63
757	6.591
758	6.533
759	6.514
760	6.496
761	6.455
762	6.416
763	6.378
764	6.349
765	6.319
766	6.317
767	6.319
768	6.302
769	6.248
770	6.198
771	6.143
772	6.097
773	6.08
774	6.071
775	6.054
776	6.018
777	5.999
778	5.952
779	5.919
780	5.883
781	5.86
782	5.831
783	5.797
784	5.764
785	5.732
786	5.695
787	5.669
788	5.666
789	5.641
790	5.636
791	5.615
792	5.573
793	5.54
794	5.524
795	5.49
796	5.482
797	5.475
798	5.463
799	5.425
800	5.404
801	5.392
802	5.374
803	5.357
804	5.333
805	5.313
806	5.292
807	5.281
808	5.263
809	5.247
810	5.221
811	5.2
812	5.179
813	5.156
814	5.132
815	5.113
816	5.088
817	5.065
818	5.042
819	5.021
820	5
821	4.983
822	4.957
823	4.93
824	4.923
825	4.892
826	4.867
827	4.831
828	4.811
829	4.796
830	4.779
831	4.759
832	4.726
833	4.722
834	4.697
835	4.673
836	4.656
837	4.664
838	4.67
839	4.643
840	4.607
841	4.569
842	4.55
843	4.549
844	4.509
845	4.509
846	4.485
847	4.453
848	4.424
849	4.41
850	4.395
851	4.386
852	4.368
853	4.344
854	4.321
855	4.315
856	4.275
857	4.26
858	4.259
859	4.236
860	4.206
861	4.184
862	4.16
863	4.141
864	4.117
865	4.092
866	4.071
867	4.053
868	4.016
869	3.991
870	3.967
871	3.94
872	3.921
873	3.923
874	3.92
875	3.915
876	3.898
877	3.886
878	3.865
879	3.857
880	3.846
881	3.826
882	3.822
883	3.801
884	3.772
885	3.752
886	3.73
887	3.716
888	3.688
889	3.687
890	3.67
891	3.646
892	3.62
893	3.596
894	3.579
895	3.555
896	3.535
897	3.515
898	3.491
899	3.473
900	3.452
901	3.432
902	3.421
903	3.412
904	3.392
905	3.379
906	3.367
907	3.35
908	3.332
909	3.317
910	3.299
911	3.28
912	3.268
913	3.256
914	3.236
915	3.221
916	3.206
917	3.186
918	3.169
919	3.156
920	3.145
921	3.134
922	3.121
923	3.102
924	3.083
925	3.071
926	3.057
927	3.043
928	3.031
929	3.015
930	3.002
931	2.986
932	2.969
933	2.955
934	2.941
935	2.928
936	2.913
937	2.898
938	2.887
939	2.874
940	2.865
941	2.85
942	2.836
943	2.824
944	2.811
945	2.799
946	2.784
947	2.771
948	2.76
949	2.747
950	2.732
951	2.716
952	2.704
953	2.692
954	2.679
955	2.669
956	2.657
957	2.646
958	2.635
959	2.622
960	2.608
961	2.597
962	2.587
963	2.574
964	2.563
965	2.552
966	2.54
967	2.527
968	2.515
969	2.502
970	2.49
971	2.478
972	2.467
973	2.455
974	2.444
975	2.432
976	2.42
977	2.408
978	2.397
979	2.386
980	2.377
981	2.366
982	2.357
983	2.346
984	2.336
985	2.327
986	2.315
987	2.304
988	2.293
989	2.285
990	2.274
991	2.263
992	2.254
993	2.244
994	2.233
995	2.222
996	2.211
997	2.202
998	2.192
999	2.183
1000	2.172
1001	2.162
1002	2.153
1003	2.144
1004	2.134
1005	2.126
1006	2.116
1007	2.107
1008	2.097
1009	2.088
1010	2.079
1011	2.07
1012	2.06
1013	2.05
1014	2.041
1015	2.032
1016	2.023
1017	2.014
1018	2.006
1019	1.997
1020	1.987
1021	1.978
1022	1.97
1023	1.962
1024	1.953
1025	1.944
1026	1.935
1027	1.927
1028	1.919
1029	1.911
1030	1.902
1031	1.895
1032	1.887
1033	1.879
1034	1.871
1035	1.863
1036	1.855
1037	1.847
1038	1.839
1039	1.83
1040	1.822
1041	1.815
1042	1.806
1043	1.797
1044	1.79
1045	1.782
1046	1.774
1047	1.767
1048	1.759
1049	1.752
1050	1.745
1051	1.737
1052	1.73
1053	1.722
1054	1.715
1055	1.707
1056	1.7
1057	1.692
1058	1.685
1059	1.678
1060	1.67
1061	1.663
1062	1.656
1063	1.648
1064	1.642
1065	1.635
1066	1.629
1067	1.622
1068	1.615
1069	1.608
1070	1.601
1071	1.595
1072	1.588
1073	1.581
1074	1.575
1075	1.568
1076	1.561
1077	1.555
1078	1.548
1079	1.542
1080	1.536
1081	1.529
1082	1.522
1083	1.516
1084	1.51
1085	1.504
1086	1.497
1087	1.491
1088	1.484
1089	1.477
1090	1.471
1091	1.464
1092	1.458
1093	1.452
1094	1.445
1095	1.438
1096	1.431
1097	1.425
1098	1.419
1099	1.413
1100	1.407
1101	1.4
1102	1.395
1103	1.388
1104	1.382
1105	1.376
1106	1.37
1107	1.364
1108	1.358
1109	1.352
1110	1.346
1111	1.34
1112	1.335
1113	1.329
1114	1.323
1115	1.317
1116	1.312
1117	1.306
1118	1.3
1119	1.295
1120	1.289
1121	1.284
1122	1.278
1123	1.273
1124	1.267
1125	1.262
1126	1.256
1127	1.251
1128	1.246
1129	1.241
1130	1.235
1131	1.229
1132	1.224
1133	1.219
1134	1.213
1135	1.207
1136	1.202
1137	1.197
1138	1.191
1139	1.185
1140	1.18
1141	1.175
1142	1.169
1143	1.164
1144	1.159
1145	1.154
1146	1.149
1147	1.144
1148	1.139
1149	1.134
1150	1.129
1151	1.124
1152	1.119
1153	1.114
1154	1.109
1155	1.105
1156	1.1
1157	1.095
1158	1.09
1159	1.086
1160	1.081
1161	1.077
1162	1.072
1163	1.068
1164	1.063
1165	1.059
1166	1.055
1167	1.051
1168	1.046
1169	1.042
1170	1.038
1171	1.034
1172	1.03
1173	1.026
1174	1.022
1175	1.018
1176	1.014
1177	1.01
1178	1.006
1179	1.002
1180	0.998
1181	0.994
1182	0.99
1183	0.986
1184	0.982
1185	0.978
1186	0.974
1187	0.971
1188	0.967
1189	0.963
1190	0.959
1191	0.956
1192	0.952
1193	0.948
1194	0.944
1195	0.94
1196	0.937
1197	0.933
1198	0.93
1199	0.926
1200	0.922

## Sheet: Fig. S12
Adsorption		desorption
Relative Pressure (p/p0)	Volume Adsorbed (cm3 g-1)	Relative Pressure (p/p0)	Volume Adsorbed (cm3 g-1)
0.05698	194.885	0.97319	1305.55
0.07095	203.255	0.9711	1302.73
0.08956	212.946	0.96532	1296.4
0.10966	222.042	0.96118	1292.08
0.13459	232.167	0.95557	1286.94
0.15017	238.073	0.95083	1282.77
0.17506	246.939	0.94168	1275.29
0.20039	255.496	0.93159	1267
0.22587	263.79	0.92127	1258.2
0.2515	271.868	0.91141	1249.09
0.27706	279.886	0.90139	1238.76
0.30238	287.839	0.89181	1226.72
0.32278	294.313	0.8715	1181.75
0.34274	300.779	0.86587	1165.48
0.37651	311.932	0.85337	1096.65
0.41784	325.675	0.84251	1039.84
0.4578	338.928	0.83204	989.071
0.49733	352.435	0.82472	956.336
0.53714	366.878	0.81355	878.803
0.57707	382.399	0.80348	820.562
0.6166	399.422	0.79382	772.635
0.65647	418.742	0.78574	741.022
0.69601	440.785	0.77239	672.06
0.73527	467.07	0.7577	623.453
0.7742	500.404	0.74647	595.086
0.81051	545.689	0.72053	539.143
0.82246	564.239	0.70188	509.975
0.84587	611.436	0.66979	468.347
0.86003	643.342	0.66363	461.433
0.87591	690.28	0.62371	427.014
0.8852	724.387	0.58386	402.741
0.89439	763.878	0.52893	376.677
0.90286	804.372	0.50527	366.83
0.90954	837.013	0.46617	348.308
0.91587	871.774	0.42062	329.941
0.92233	912.563	0.38307	316.726
0.9274	946.064	0.34317	303.453
0.93266	986.505	0.30232	290.285
0.93697	1019.73	0.25231	274.662
0.94223	1060.46	0.20128	258.326
0.94728	1093.31	0.15164	241.32
0.95322	1127.66	0.0994	220.491
0.95919	1156.3		--
0.96318	1176.91		--
0.97011	1208.14		--
0.97407	1222.76		--
0.97787	1239.69		--
0.98241	1259.77		--
0.98446	1270.66		--
0.98787	1286.07		--
0.98953	1293.4		--
0.99117	1302.51		--
0.99337	1315.6		--
0.9945	1325.21		--
0.99741	1344.08		--

## Sheet: Fig. S18
Raman shift (cm-1)	Intensity	Intensity
1800.19	268.83	18.7758
1798.62	236.403	-56.3563
1797.05	209.859	-2.59693
1795.47	76.641	63.9201
1793.9	80.7538	12.7372
1792.33	86.1829	-16.0722
1790.76	-53.732	-16.368
1789.19	-91.8633	-132.442
1787.61	-100.969	-70.2712
1786.04	-32.0278	70.4269
1784.47	9.51613	150.434
1782.89	118.172	157.713
1781.32	213.793	291.323
1779.74	326.797	196.361
1778.17	365.916	216.536
1776.59	364.144	266.273
1775.02	367.312	386.903
1773.44	338.928	291.419
1771.87	244.676	140.2
1770.29	178.79	27.9154
1768.71	138.017	66.122
1767.13	114.077	119.646
1765.55	192.842	334.074
1763.98	225.149	219.735
1762.4	225.23	1.71329
1760.82	164.187	-51.2041
1759.24	76.5125	-7.6301
1757.66	12.0254	-11.0376
1756.08	25.7777	48.9824
1754.5	25.1762	3.22077
1752.92	36.4885	-76.3034
1751.34	72.5679	47.3142
1749.76	194.418	200.428
1748.18	316.977	295.444
1746.59	481.227	369.804
1745.01	521.092	450.616
1743.43	436.235	412.149
1741.85	383.857	375.594
1740.26	276.957	362.751
1738.68	116.472	272.947
1737.1	55.8918	347.436
1735.51	-11.6949	346.311
1733.93	107.501	285.582
1732.34	205.107	247.996
1730.76	369.47	492.866
1729.17	352.666	558.706
1727.58	281.971	683.591
1726	163.146	789.6
1724.41	175.384	650.714
1722.82	126.162	539.671
1721.24	109.67	395.75
1719.65	69.3592	194.556
1718.06	118.698	74.0067
1716.47	244.176	268.694
1714.88	308.374	432.746
1713.29	195.677	496.522
1711.71	-7.28506	276.113
1710.12	-2.43001	228.947
1708.52	79.3562	34.8997
1706.93	177.14	69.9167
1705.34	154.088	240.5
1703.75	104.234	230.759
1702.16	39.2721	70.3317
1700.57	108.791	138.613
1698.97	206.672	78.6139
1697.38	200.878	178.793
1695.79	112.284	247.375
1694.2	46.8727	249.97
1692.6	-59.3122	72.4488
1691.01	-134.81	24.3575
1689.41	-78.2747	-160.892
1687.82	-117.626	-166.39
1686.22	-27.67	-224.494
1684.63	65.728	-191.739
1683.03	117.649	-62.3064
1681.44	130.56	-26.6644
1679.84	163.57	-112.234
1678.24	-19.736	-174.322
1676.65	-0.32319	-229.014
1675.05	-4.13914	-328.641
1673.45	31.3991	-323.154
1671.85	192.857	-292.194
1670.25	339.775	-184.081
1668.65	389.602	-150.334
1667.05	529.732	-20.0033
1665.46	660.333	68.331
1663.86	785.222	204.924
1662.25	1080.18	542.028
1660.65	1287.38	718.655
1659.05	1481.91	864.806
1657.45	1633.32	949.066
1655.85	1714.08	1099.42
1654.25	1569.81	1293.83
1652.64	1496.26	1722.67
1651.04	1346.27	2093.02
1649.44	1183.02	2245.58
1647.83	1007.48	2084.06
1646.23	810.495	1795.91
1644.63	669.189	1477.34
1643.02	751.53	1507.88
1641.42	825.033	1547.41
1639.81	872.859	1391.45
1638.21	799.883	1095.32
1636.6	661.084	912.311
1634.99	477.494	792.718
1633.39	446.821	777.855
1631.78	501.672	603.053
1630.17	574.117	358.255
1628.56	747.378	205.987
1626.96	906.767	186.274
1625.35	950.108	422.222
1623.74	969.466	525.9
1622.13	1058.46	733.168
1620.52	1034.55	673.858
1618.91	1013.7	601.396
1617.3	919.581	400.89
1615.69	924.611	353.414
1614.08	899.937	287.09
1612.46	1061.97	341.266
1610.85	1139.72	352.584
1609.24	1239.2	502.758
1607.63	1234.85	546.259
1606.02	1359.5	635.94
1604.4	1329.02	790.483
1602.79	1278.62	735.55
1601.18	1157.14	744.122
1599.56	1057.37	806.063
1597.95	1070.29	845.728
1596.33	1142.68	988.107
1594.72	1235.6	1224.51
1593.1	1342.44	1289.04
1591.48	1482.12	1250.22
1589.87	1575.16	1086.31
1588.25	1739.84	966.462
1586.63	1798.98	851.497
1585.02	1801.72	886.434
1583.4	1848.05	945.772
1581.78	1866.55	979.565
1580.16	1839.98	1038.78
1578.54	1810.98	1245.53
1576.92	1741.33	1379.16
1575.3	1647.18	1414.17
1573.68	1598.47	1539.74
1572.06	1519.95	1592.58
1570.44	1405.28	1561.46
1568.82	1312.98	1508.51
1567.2	1175.4	1315.09
1565.58	1194.38	991.688
1563.96	1243.57	924.872
1562.33	1269.98	916.046
1560.71	1343.96	797.843
1559.09	1322.43	687.476
1557.46	1351.45	700.564
1555.84	1393.45	653.213
1554.21	1360.83	656.535
1552.59	1481.77	683.478
1550.96	1600.5	582.253
1549.34	1556.58	470.623
1547.71	1674.07	507.553
1546.09	1648.23	452.818
1544.46	1555.65	496.963
1542.83	1537.93	610.092
1541.21	1383.73	640.893
1539.58	1279.56	455.618
1537.95	1294.23	413.029
1536.32	1186.92	462.865
1534.69	1134.65	649.677
1533.06	1042.28	838.292
1531.44	852.462	957.133
1529.8	943.444	880.627
1528.17	1108.93	765.492
1526.54	1089.57	500.632
1524.91	1182.74	329.752
1523.28	1173.07	301.153
1521.65	1194.47	377.076
1520.02	1274.98	606.426
1518.38	1422.99	640.321
1516.75	1478.3	739.022
1515.12	1546.47	983.805
1513.49	1489.69	1326.53
1511.85	1547.2	1532.88
1510.22	1493.64	1501.45
1508.58	1356.71	1279.87
1506.95	1235.61	1174.99
1505.31	1063.83	1239.5
1503.68	905.253	1402.42
1502.04	766.604	1463.89
1500.4	685.343	1295.33
1498.77	504.447	1044.67
1497.13	472.067	848.233
1495.49	456.532	575.759
1493.86	476.58	411.884
1492.22	437.506	436.924
1490.58	417.22	553.074
1488.94	340.496	623.246
1487.3	409.192	617.159
1485.66	304.803	291.198
1484.02	187.98	254.801
1482.38	128.446	241.793
1480.74	223.992	283.068
1479.1	200.398	300.399
1477.46	317.615	143.289
1475.81	251.169	-66.4583
1474.17	135.927	-10.6851
1472.53	103.226	36.333
1470.88	213.731	103.121
1469.24	219.96	225.382
1467.6	333.981	206.821
1465.95	360.949	31.2474
1464.31	397.999	36.0833
1462.66	338.647	86.7485
1461.02	334.332	176.573
1459.37	291.705	238.201
1457.73	193.178	154.833
1456.08	146.103	113.18
1454.43	224.535	223.413
1452.79	251.782	277.752
1451.14	372.765	519.472
1449.49	301.097	569.99
1447.84	157.844	452.964
1446.2	9.32088	317.798
1444.54	-67.195	53.1973
1442.9	-121.372	-134.169
1441.25	-73.6171	-160.794
1439.6	-95.8866	-150.991
1437.95	-46.2723	5.61309
1436.29	-24.0264	180.137
1434.64	104.884	188.106
1432.99	246.541	239.515
1431.34	413.25	177.841
1429.69	410.172	165.51
1428.04	262.254	104.045
1426.38	239.38	193.161
1424.73	161.681	202.705
1423.07	139.396	107.939
1421.42	83.4249	-93.0071
1419.77	26.8956	-229.694
1418.11	-24.1923	-378.194
1416.46	52.283	-311.946
1414.8	88.5459	-179.115
1413.14	271.751	-108.292
1411.49	280.354	-117.049
1409.83	363.732	-70.0077
1408.17	440.756	-151.038
1406.52	416.624	-249.57
1404.86	344.525	-352.92
1403.2	325.88	-371.423
1401.54	207.869	-195.419
1399.88	165.299	42.8519
1398.22	276.612	193.205
1396.56	395.406	377.039
1394.9	580.14	436.149
1393.24	727.47	413.063
1391.58	767.019	353.492
1389.92	713.427	160.043
1388.26	642.888	113.536
1386.59	613.787	160.042
1384.93	718.339	253.683
1383.27	811.942	260.895
1381.61	995.441	292.481
1379.94	1318.59	366.839
1378.28	1628.9	449.842
1376.61	2054.75	622.868
1374.95	2499.08	913.778
1373.28	2761.94	981.66
1371.62	2900.52	1210.47
1369.95	2965.29	1579.7
1368.29	2695.17	1925.9
1366.62	2416.33	2254.52
1364.95	2260.63	2552.27
1363.28	2099.94	2446.14
1361.62	1970.32	2270.8
1359.95	1873.02	2218.04
1358.28	1708.88	2031.99
1356.61	1460.89	1851.61
1354.94	1316.28	1693.54
1353.27	1196.74	1497.01
1351.6	1141.77	1315.9
1349.93	1074.98	1353.78
1348.26	1070.26	1240.88
1346.59	910.387	1198.69
1344.92	794.384	1024.83
1343.24	638.948	801.126
1341.57	522.694	588.66
1339.9	535.504	527.183
1338.23	663.515	519.068
1336.55	728.403	724.898
1334.88	783.759	782.874
1333.21	763.519	848.395
1331.53	758.67	827.181
1329.86	835.202	911.941
1328.18	905.028	904.647
1326.5	864.975	1014.98
1324.83	883.051	869.016
1323.15	1013.28	909.079
1321.47	1154.04	808
1319.8	1331.98	815.285
1318.12	1342.7	971.429
1316.44	1186.09	1061.3
1314.76	1016.32	1124.49
1313.08	1009.74	1120.57
1311.4	915.53	1189.67
1309.72	895.706	1099.15
1308.04	875.75	1219.32
1306.37	719.973	1299.56
1304.68	592.955	1270.89
1303	652.195	948.156
1301.32	564.42	842.353
1299.64	475.025	632.983
1297.96	531.215	548.691
1296.27	468.778	548.922
1294.59	461.562	493.588
1292.91	538.889	448.251
1291.22	520.43	392.527
1289.54	414.649	320.629
1287.85	326.885	180.402
1286.17	190.155	207.141
1284.48	117.811	301.576
1282.8	173.096	301.585
1281.11	276.772	254.03
1279.43	368.448	98.2277
1277.74	364.82	-40.0621
1276.05	282.491	9.34561
1274.36	128.872	5.0225
1272.68	67.7941	-8.98707
1270.99	-42.1494	-84.5134
1269.3	-111.39	-41.5094
1267.61	-89.0669	38.0775
1265.92	-15.0087	111.311
1264.23	61.1943	137.947
1262.54	69.4209	102.636
1260.85	1.70616	-71.2836
1259.16	-117.717	-95.4339
1257.46	-180.649	-140.547
1255.77	-164.088	-27.6649
1254.08	18.8978	73.9697
1252.39	190.399	176.127
1250.7	357.519	236.081
1249	441.726	218.019
1247.31	400.258	175.891
1245.61	248.303	239.643
1243.92	197.653	140.564
1242.22	199.68	101.399
1240.53	162.824	-41.9635
1238.83	126.525	-133.724
1237.13	124.442	-166.06
1235.44	126.448	23.4539
1233.74	236.744	46.443
1232.04	371.684	209.203
1230.35	457.484	254.816
1228.65	443.786	338.432
1226.95	437.689	385.434
1225.25	340.778	533.3
1223.55	325.179	539.596
1221.85	405.697	480.906
1220.15	443.707	425.007
1218.45	617.548	368.845
1216.75	813.518	404.757
1215.05	898.505	526.608
1213.35	1058.44	762.915
1211.64	1117.65	657.132
1209.94	1043.84	729.47
1208.24	1089.36	750.621
1206.54	1027.35	732.918
1204.83	1051.29	768.688
1203.13	1139.08	814.85
1201.42	1192.93	800.154
1199.72	1357.93	906.352
1198.01	1487.47	1055.81
1196.31	1449.28	1093.89
1194.6	1429.64	1143.16
1192.89	1350.84	1106.6
1191.19	1239.24	1143.08
1189.48	1246.34	1073.44
1187.77	1172.27	1067.27
1186.07	1038.64	1068.29
1184.36	886.853	1013.98
1182.65	773.874	943.865
1180.94	649.928	883.302
1179.23	568.779	730.694
1177.52	427.277	688.358
1175.81	310.199	714.196
1174.1	232.008	573.104
1172.39	294.553	469.583
1170.68	247.842	385.92
1168.96	150.43	260.159
1167.25	45.1051	225.498
1165.54	-50.4253	283.174
1163.83	-60.9419	196.143
1162.11	-87.2253	156.456
1160.4	-130.383	52.7099
1158.68	-197.419	-99.0143
1156.97	-198.102	-324.96
1155.25	-155.846	-321.908
1153.54	-68.5646	-335.211
1151.82	-97.6883	-286.278
1150.11	-29.6322	-213.853
1148.39	-30.185	-100.812
1146.67	-31.5397	-151.524
1144.96	26.4555	-163.1
1143.24	71.7992	-235.622
1141.52	35.7058	-242.834
1139.8	107.219	-141.087
1138.08	149.042	56.6282
1136.36	153.356	102.195
1134.64	134.176	48.4539
1132.92	91.9608	-17.2729
1131.2	-64.1438	-76.5993
1129.48	-96.2994	-115.224
1127.76	-80.3237	-77.3946
1126.04	-48.9651	-48.6519
1124.31	38.5446	-6.33243
1122.59	83.5818	100.903
1120.87	58.387	151.438
1119.14	18.3908	22.8415
1117.42	-56.3551	-4.28245
1115.7	-34.8486	-107.916
1113.97	40.5401	-147.291
1112.25	67.3137	-94.4944
1110.52	159.984	56.4127
1108.79	185.155	87.8819
1107.07	108.538	216.75
1105.34	70.0429	207.082
1103.62	96.4871	275.122
1101.89	150.252	327.246
1100.16	232.962	303.229
1098.43	253.162	180.615
1096.7	300.574	131.603
1094.97	218.728	93.119
1093.24	265.954	159.245
1091.51	305.543	308.163
1089.79	344.446	317.623
1088.05	380.604	383.265
1086.32	409.092	502.993
1084.59	354.221	485.577
1082.86	364.153	448.717
1081.13	333.656	446.129
1079.39	334.052	451.953
1077.66	308.74	522.783
1075.93	219.229	543.889
1074.19	233.998	539.084
1072.46	340.938	428.015
1070.72	350.06	351.805
1068.99	382.387	440.382
1067.25	405.466	456.069
1065.52	371.425	570.205
1063.78	327.453	726.31
1062.04	393.041	699.456
1060.31	350.525	586.291
1058.57	281.761	550.754
1056.83	264.795	431.095
1055.09	205.018	455.427
1053.36	172.66	470.683
1051.62	181.11	486.439
1049.88	157.306	492.235
1048.14	106.654	465.671
1046.4	87.5871	377.712
1044.66	103.403	416.31
1042.91	131.468	402.701
1041.17	90.5414	452.585
1039.43	-5.26309	463.431
1037.69	55.5705	401.134
1035.95	60.0107	215.589
1034.2	43.9837	150.304
1032.46	-12.7384	35.5035
1030.71	32.1234	78.7736
1028.97	19.9403	-38.7163
1027.22	139.361	45.6596
1025.48	41.0804	19.0406
1023.73	-28.8996	18.4848
1021.99	-166.126	-51.1204
1020.24	-142.886	-18.487
1018.49	-108.434	8.64793
1016.75	10.3185	76.6585
1015	20.6191	37.8572
1013.25	-0.56614	131.991
1011.5	-58.5737	159.788
1009.75	-71.2854	206.916
1008.01	-11.9862	199.995
1006.26	10.0376	103.807
1004.51	-16.8507	58.5667
1002.75	-46.0503	64.1713
1001	53.5711	-28.5353
999.252	113.543	-109.837
997.5	225.089	-134.993
995.748	121.195	-64.7823
993.996	-23.4929	53.6268
992.242	-30.0762	68.493
990.488	14.462	-17.5819
988.734	91.8199	-67.8172
986.98	122.143	-54.9878
985.227	96.7461	47.133
983.471	46.7422	120.303
981.715	-6.45249	83.0628
979.959	-31.0998	90.3885
978.203	-1.28232	64.6422
976.447	-7.73072	36.6095
974.689	26.6445	46.8461
972.932	116.32	121.211
971.174	94.443	92.5735
969.416	157.125	70.0219
967.656	174.88	64.4398
965.898	156.592	51.5746
964.139	67.8152	68.6778
962.379	61.3478	188.025
960.617	68.9219	262.286
958.857	103.839	242.6
957.096	128.819	204.364
955.334	119.295	135.617
953.572	-2.42652	104.739
951.809	-25.2826	49.9497
950.047	35.5157	28.4632
948.283	78.4686	31.7187
946.52	100.316	149.996
944.756	97.0267	274.057
942.99	62.2137	248.698
941.225	108.362	192.993
939.461	145.881	153.245
937.693	197.519	67.6798
935.928	191.07	123.992
934.162	146.534	130.09
932.395	114.139	52.4625
930.627	82.4069	59.8032
928.859	22.6224	101.243
927.09	47.1341	46.8844
925.322	85.2313	67.5572
923.553	54.9114	44.4699
921.783	-40.5428	-55.7517
920.014	-139.62	-98.3975
918.242	-251.146	-143.505
916.471	-217.115	-179.11
914.701	-100.186	-108.194
912.928	7.38936	-16.3487
911.156	77.1443	-87.9651
909.385	52.398	-192.639
907.611	-68.6997	-340.683
905.838	-104.123	-307.768
904.064	-169.692	-224.92
902.289	-144.399	-136.838
900.516	-148.693	-187.208
898.74	-219.546	-335.682
896.965	-268.369	-375.889
895.189	-214.723	-258.71
893.412	-215.477	-171.34
891.637	-196.804	-50.1372
889.859	-225.128	-46.0767
888.082	-264.2	-140.071
886.303	-250.377	-155.8
884.525	-120.875	-213.609
882.746	-54.7665	-335.836
880.967	-53.1999	-269.405
879.188	-28.5868	-320.188
877.406	-29.133	-208.787
875.627	-88.324	-60.6054
873.846	-13.5525	25.8117
872.064	-10.5291	41.6956
870.283	19.4385	-6.40652
868.5	51.384	-197.824
866.719	84.0726	-204.31
864.936	69.1196	-141.441
863.152	67.5947	-81.874
861.367	63.018	66.1954
859.584	72.8997	20.0649
857.799	34.1236	-48.0871
856.014	52.1985	-39.989
854.229	122.673	7.97354
852.441	100.512	156.886
850.656	81.6902	322.804
848.869	150.162	323.015
847.082	54.2924	194.968
845.293	14.1	83.1193
843.506	71.1577	6.45251
841.717	95.8344	89.9888
839.928	186.146	154.816
838.139	327.81	162.316
836.35	277.612	104.731
834.559	273.095	45.1414
832.768	196.616	-2.68395
830.977	138.407	75.1713
829.186	97.0696	117.19
827.393	48.2847	152.258
825.602	14.9371	201.266
823.809	69.1896	211.099
822.016	30.1909	170.835
820.221	56.6394	177.485
818.428	58.9449	73.7472
816.633	27.3783	58.5653
814.838	113.536	55.0352
813.043	134.95	139.956
811.246	114.876	193.62
809.451	107.313	159.171
807.654	79.3249	22.4379
805.857	61.9094	-70.1772
804.059	106.32	-204.958
802.262	90.5159	-149.326
800.463	103.878	-97.4802
798.664	151.167	-14.9021
796.865	220.132	134.428
795.064	299.869	226.503
793.266	364.023	138.717
791.465	428.758	66.0061
789.664	561.593	18.2412
787.861	738.771	58.9936
786.061	1044.73	226.782
784.258	1287.58	462.193
782.455	1471.78	652.034
780.652	1489.78	846.377
778.85	1347.71	1005.51
777.045	1061.96	1064.27
775.24	851.403	1109.59
773.436	584.342	1112.56
771.631	363.862	1011.93
769.824	285.946	859.837
768.018	256.992	645.815
766.211	214.638	384.768
764.404	312.899	311.457
762.598	324.535	275.554
760.789	260.971	261.824
758.98	271.346	290.763
757.172	220.764	284.796
755.363	115.036	193.877
753.553	141.286	191.846
751.744	130.085	159.149
749.934	111.241	138.417
748.123	119.814	104.706
746.311	115.42	55.9361
744.498	102.135	118.861
742.688	129.715	135.723
740.875	154.937	157.505
739.061	177.621	223.352
737.248	180.326	202.033
735.434	219.15	121.351
733.619	257.675	86.3269
731.805	248.577	-8.2759
729.988	179.04	-19.7253
728.174	64.1846	11.2246
726.357	21.7194	43.429
724.541	-21.9142	58.4699
722.723	72.9217	112.253
720.906	77.2252	119.724
719.088	61.3543	122.455
717.27	-62.3897	76.6505
715.451	-29.1026	89.1086
713.631	-29.7474	87.0238
711.812	78.7778	138.32
709.992	38.179	55.6084
708.172	9.47309	-27.9623
706.35	-109.721	-63.8513
704.529	-86.9668	-16.3935
702.707	-42.9323	-40.1686
700.885	35.2492	11.0359
699.062	-51.6383	18.7399
697.238	-110.087	30.5843
695.414	-132.256	27.1383
693.592	-136.319	23.4219
691.766	-116.768	-39.2526
689.941	-110.61	-100.282
688.115	-130.006	-100.565
686.291	-146.639	-47.7587
684.463	-128.651	-75.9188
682.637	-134.528	-126.517
680.811	-143.935	-201.635
678.982	-143.144	-320.522
677.154	-72.6736	-368.815
675.326	-104.116	-347.812
673.496	-87.8009	-349.845
671.668	-103.74	-353.738
669.838	-133.998	-342.239
668.008	-144.428	-323.249
666.176	-132.993	-183.939
664.346	-170.388	-61.4863
662.514	-140.349	57.1086
660.682	-124.329	133.088
658.85	-84.3428	66.0335
657.016	-64.2988	-39.2047
655.182	-12.3507	-91.2127
653.35	18.9374	-88.3358
651.514	58.7609	-66.5439
649.68	71.5173	0.68431
647.844	87.3255	-22.8427
646.008	100.679	-8.82198
644.172	110.589	-28.3655
642.336	128.468	50.8423
640.498	156.255	103.099
638.662	146.243	183.02
636.824	114.045	151.381
634.984	159.191	107.875
633.146	162.691	-5.86435
631.307	177.791	-66.4625
629.467	214.573	-13.7836
627.627	430.262	8.88783
625.787	979.116	110.921
623.945	1765.4	219.695
622.104	2255.46	373.216
620.262	2284.14	725.188
618.42	1847.99	1294.36
616.576	1199.12	1734.2
614.734	727.779	1882.78
612.891	448.766	1666.36
611.045	272.369	1245.32
609.201	195.145	789.778
607.355	152.16	467.716
605.51	134.716	311.897
603.664	115.073	152.552
601.818	53.625	156.026
599.971	49.9342	113.268
598.123	67.4577	79.1068
596.275	26.5638	75.0094
594.428	-2.56174	88.2423
592.578	-37.5226	133.178
590.729	-78.8603	156.689
588.879	-73.2237	35.94
587.029	-62.9473	-17.5204
585.18	-46.5635	-14.2032
583.328	-22.7075	-64.1788
581.477	-13.1336	-114.455
579.625	16.5218	-59.2099
577.771	17.4256	53.417
575.92	32.5513	157.801
574.066	54.4367	193.285
572.213	39.782	174.154
570.357	98.5212	124.648
568.504	174.023	112.076
566.648	159.984	135.156
564.793	169.113	70.2834
562.936	126.572	30.8139
561.08	36.8272	-33.407
559.223	38.7146	-51.1178
557.365	11.2311	-64.2931
555.508	2.34363	-54.4945
553.648	-19.0917	-55.2902
551.791	-25.6902	-21.5967
549.932	-24.0657	-62.4785
548.07	-20.5287	-86.5492
546.211	-0.24004	-63.4839
544.35	29.6354	-42.6507
542.488	65.1144	42.166
540.627	23.8786	113.638
538.766	52.3356	125.965
536.902	23.1444	33.2087
535.039	-22.5638	-64.0903
533.176	-26.0996	-77.7962
531.312	12.4727	-20.1176
529.447	-20.0281	55.4296
527.584	43.3212	60.0433
525.719	47.346	-1.35971
523.852	23.0525	-53.7622
521.986	46.5241	-88.242
520.119	52.4822	-62.4447
518.252	30.7615	-0.28791
516.385	-17.5995	53.4325
514.516	-49.8393	71.0599
512.648	-55.6562	37.0869
510.779	-102.219	-32.5826
508.91	-91.2956	-56.4093
507.039	-55.2304	-92.9655
505.168	-68.6722	-42.509
503.299	-39.4468	-29.1726
501.426	-33.6377	-77.6357
499.555	-85.3911	11.6933

## Sheet: Fig. S19
Glass+10-8 M R6G		GDY+10-8 M R6G
Raman shift (cm-1)	Intensity	Raman shift (cm-1)	Intensity
1800.19	-0.71395	1800.19	0.62888
1798.62	0.11714	1798.62	-15.1716
1797.05	0.1941	1797.05	8.69869
1795.47	-0.18083	1795.47	-21.0416
1793.9	-1.1599	1793.9	23.0237
1792.33	0.6486	1792.33	10.2556
1790.76	0.72478	1790.76	41.1461
1789.19	0.57522	1789.19	22.0858
1787.61	1.25244	1787.61	51.6056
1786.04	1.55295	1786.04	-16.523
1784.47	1.32802	1784.47	-0.73625
1782.89	1.55362	1782.89	-15.6814
1781.32	-0.47592	1781.32	-19.8352
1779.74	-1.22829	1779.74	-37.648
1778.17	-1.00255	1778.17	-10.7118
1776.59	-0.10091	1776.59	-6.84531
1775.02	1.25	1775.02	176.436
1773.44	2.52648	1773.44	263.025
1771.87	1.24912	1771.87	265.915
1770.29	1.62351	1770.29	246.694
1768.71	0.79634	1768.71	156.133
1767.13	-0.40514	1767.13	156.942
1765.55	-0.40555	1765.55	213.879
1763.98	-0.03207	1763.98	144.665
1762.4	0.8656	1762.4	100.224
1760.82	2.36384	1760.82	101.263
1759.24	4.31051	1759.24	91.1015
1757.66	4.45771	1757.66	155.225
1756.08	2.50775	1756.08	154.053
1754.5	1.53161	1754.5	75.5512
1752.92	0.85522	1752.92	37.0202
1751.34	-0.04587	1751.34	65.0581
1749.76	1.59858	1749.76	76.6249
1748.18	1.52195	1748.18	142.935
1746.59	-0.50064	1746.59	86.4987
1745.01	-1.25095	1745.01	50.7306
1743.43	-0.73059	1743.43	20.5011
1741.85	-0.50893	1741.85	2.38535
1740.26	-0.06173	1740.26	35.6158
1738.68	0.08468	1738.68	115.271
1737.1	-0.44173	1737.1	54.4675
1735.51	-0.44488	1735.51	49.8079
1733.93	-0.0736	1733.93	125.136
1732.34	-0.37538	1732.34	182.663
1730.76	-2.02106	1730.76	267.33
1729.17	-1.12854	1729.17	280.868
1727.58	-0.53477	1727.58	214.901
1726	-0.09005	1726	159.77
1724.41	0.05566	1724.41	108.778
1722.82	0.42505	1722.82	73.2224
1721.24	0.19707	1721.24	90.3708
1719.65	0.86449	1719.65	132.639
1718.06	0.11579	1718.06	97.4428
1716.47	-0.70773	1716.47	132.393
1714.88	-0.71174	1714.88	30.9779
1713.29	0.32673	1713.29	33.6464
1711.71	2.4074	1711.71	11.4045
1710.12	3.22247	1710.12	41.204
1708.52	3.73826	1708.52	30.577
1706.93	2.61744	1706.93	106.972
1705.34	0.90172	1705.34	40.6899
1703.75	-0.06982	1703.75	66.2058
1702.16	-0.4458	1702.16	1.44831
1700.57	-0.22769	1700.57	-108.338
1698.97	2.22102	1698.97	-38.2608
1697.38	2.73659	1697.38	111.3
1695.79	2.95453	1695.79	122.923
1694.2	2.5782	1694.2	116.017
1692.6	1.31046	1692.6	78.9786
1691.01	1.15684	1691.01	-44.2167
1689.41	1.89422	1689.41	-40.8805
1687.82	0.47962	1687.82	-13.5276
1686.22	0.0298	1686.22	-14.8141
1684.63	-0.79096	1684.63	-3.63981
1683.03	-1.16677	1683.03	27.6352
1681.44	-0.42971	1681.44	5.45854
1679.84	1.19681	1679.84	-34.9909
1678.24	0.15429	1678.24	-47.444
1676.65	-1.0354	1676.65	-36.0608
1675.05	-1.78115	1675.05	23.5132
1673.45	-0.74944	1673.45	72.4928
1671.85	0.5788	1671.85	102.969
1670.25	2.20356	1670.25	154.066
1668.65	2.42046	1668.65	229.16
1667.05	0.56509	1667.05	267.774
1665.46	-0.47591	1665.46	373.053
1663.86	-0.33263	1663.86	415.131
1662.25	-0.0418	1662.25	562.935
1660.65	0.02759	1660.65	751.697
1659.05	0.68842	1659.05	888.51
1657.45	0.2398	1657.45	1034.43
1655.85	-0.50368	1655.85	1174.1
1654.25	-0.87775	1654.25	1102.66
1652.64	-1.54667	1652.64	1018.54
1651.04	-1.40402	1651.04	912.517
1649.44	-1.62946	1649.44	722.24
1647.83	-1.85478	1647.83	570.494
1646.23	-0.97429	1646.23	495.967
1644.63	-1.12574	1644.63	434.005
1643.02	-1.27779	1643.02	431.188
1641.42	-0.83882	1641.42	413.67
1639.81	0.26175	1639.81	414.092
1638.21	1.7309	1638.21	356.07
1636.6	4.30611	1636.6	321.999
1634.99	4.52186	1634.99	278.988
1633.39	3.8539	1633.39	266.329
1631.78	1.5654	1631.78	254.677
1630.17	1.92838	1630.17	302.68
1628.56	0.81977	1628.56	376.205
1626.96	0.52115	1626.96	343.523
1625.35	1.17884	1625.35	327.277
1623.74	2.05668	1623.74	305.964
1622.13	1.02293	1622.13	354.709
1620.52	2.19551	1620.52	373.676
1618.91	0.79401	1618.91	363.147
1617.3	0.56877	1617.3	286.328
1615.69	0.56499	1615.69	332.845
1614.08	0.92879	1614.08	372.154
1612.46	-0.03068	1612.46	431.696
1610.85	1.06694	1610.85	441.846
1609.24	-0.84529	1609.24	448.676
1607.63	-1.1421	1607.63	491.813
1606.02	-0.48599	1606.02	613.827
1604.4	-0.04934	1604.4	605.825
1602.79	0.82758	1602.79	533.468
1601.18	1.63161	1601.18	464.558
1599.56	-0.42549	1599.56	472.095
1597.95	-0.57602	1597.95	488.955
1596.33	-0.06578	1596.33	535.197
1594.72	-0.36196	1594.72	606.324
1593.1	0.66043	1593.1	645.933
1591.48	1.2431	1591.48	736.452
1589.87	2.04474	1589.87	787.727
1588.25	2.92038	1588.25	813.674
1586.63	2.25842	1586.63	883.021
1585.02	1.52296	1585.02	997.654
1583.4	1.22723	1583.4	1059.83
1581.78	0.41971	1581.78	1163.83
1580.16	1.22135	1580.16	1195.88
1578.54	1.94931	1578.54	1133.35
1576.92	1.58111	1576.92	1064.04
1575.3	1.28652	1575.3	959.732
1573.68	1.35654	1573.68	910.34
1572.06	0.11203	1572.06	849.418
1570.44	-0.6201	1570.44	814.492
1568.82	-0.03812	1568.82	649.69
1567.2	-0.62424	1567.2	556.413
1565.58	-0.11575	1565.58	505.786
1563.96	0.6856	1563.96	530.592
1562.33	0.31896	1562.33	552.455
1560.71	0.68096	1560.71	572.033
1559.09	0.46093	1559.09	498.539
1557.46	-0.99866	1557.46	573.335
1555.84	-1.72843	1555.84	584.149
1554.21	-2.16732	1554.21	628.726
1552.59	-0.85788	1552.59	703.482
1550.96	1.69055	1550.96	738.52
1549.34	1.3985	1549.34	756.152
1547.71	1.03298	1547.71	866.211
1546.09	0.01225	1546.09	927.018
1544.46	0.01058	1544.46	970.015
1542.83	0.59207	1542.83	974.696
1541.21	1.90033	1541.21	873.012
1539.58	1.89856	1539.58	786.579
1537.95	1.38901	1537.95	657.452
1536.32	-0.21071	1536.32	600.74
1534.69	-0.13913	1534.69	625.74
1533.06	-0.35832	1533.06	686.566
1531.44	0.58583	1531.44	657.313
1529.8	1.09438	1529.8	682.721
1528.17	1.16617	1528.17	622.812
1526.54	1.16493	1526.54	620.149
1524.91	2.76102	1524.91	644.924
1523.28	3.48599	1523.28	667.279
1521.65	2.32525	1521.65	703.718
1520.02	0.29404	1520.02	788.182
1518.38	-0.14172	1518.38	917.27
1516.75	0.36526	1516.75	976.736
1515.12	2.03226	1515.12	1035.22
1513.49	1.38127	1513.49	1046.36
1511.85	-0.79183	1511.85	1000.19
1510.22	-1.87867	1510.22	979.492
1508.58	-1.51627	1508.58	902.788
1506.95	-0.35706	1506.95	765.053
1505.31	1.23673	1505.31	687.424
1503.68	0.65806	1503.68	626.113
1502.04	0.65798	1502.04	516.745
1500.4	0.94795	1500.4	477.143
1498.77	-0.06329	1498.77	367.551
1497.13	-0.13505	1497.13	314.162
1495.49	-0.42345	1495.49	276.706
1493.86	-1.07281	1493.86	352.145
1492.22	-0.27666	1492.22	381.242
1490.58	0.80771	1490.58	390.061
1488.94	0.2308	1488.94	323.141
1487.3	1.24286	1487.3	273.375
1485.66	0.95533	1485.66	193.252
1484.02	0.16222	1484.02	241.458
1482.38	-0.12514	1482.38	269.221
1480.74	0.45338	1480.74	275.672
1479.1	0.88678	1479.1	143.287
1477.46	1.32118	1477.46	79.8248
1475.81	0.96201	1475.81	-31.3772
1474.17	0.74698	1474.17	-52.2383
1472.53	-0.11639	1472.53	16.9603
1470.88	-0.61895	1470.88	141.006
1469.24	0.391	1469.24	176.35
1467.6	1.25613	1467.6	191.385
1465.95	1.61776	1465.95	138.447
1464.31	1.33191	1464.31	67.47
1462.66	0.39783	1462.66	112.068
1461.02	-0.96763	1461.02	158.194
1459.37	0.47209	1459.37	178.548
1457.73	1.3373	1457.73	158.969
1456.08	1.91419	1456.08	97.583
1454.43	2.13108	1454.43	51.8679
1452.79	0.40858	1452.79	140.128
1451.14	-0.95518	1451.14	119.75
1449.49	-0.01925	1449.49	-2.79868
1447.84	-0.01776	1447.84	-16.7997
1446.2	0.91777	1446.2	-63.2251
1444.54	1.20766	1444.54	-51.0635
1442.9	0.20417	1442.9	-5.06236
1441.25	0.49277	1441.25	-20.1691
1439.6	1.14028	1439.6	-60.3397
1437.95	0.7124	1437.95	14.9475
1436.29	1.2878	1436.29	96.059
1434.64	0.78754	1434.64	144.806
1432.99	1.00436	1432.99	144.488
1431.34	1.50807	1431.34	155.649
1429.69	2.2978	1429.69	161.41
1428.04	2.37043	1428.04	170.817
1426.38	2.65889	1426.38	206.182
1424.73	0.94297	1424.73	131.339
1423.07	0.2288	1423.07	43.9067
1421.42	-0.62825	1421.42	57.4858
1419.77	-0.84051	1419.77	67.3294
1418.11	0.02011	1418.11	105.836
1416.46	0.09389	1416.46	96.5249
1414.8	-1.47686	1414.8	43.2863
1413.14	-2.11731	1413.14	4.99954
1411.49	-2.75806	1411.49	36.8394
1409.83	-2.61309	1409.83	20.1177
1408.17	-1.18192	1408.17	59.2467
1406.52	-0.03675	1406.52	24.3962
1404.86	0.96453	1404.86	47.7201
1403.2	1.18042	1403.2	63.7252
1401.54	-0.10176	1401.54	93.2251
1399.88	0.32768	1399.88	83.3069
1398.22	-0.241	1398.22	139.619
1396.56	-0.66701	1396.56	138.739
1394.9	0.4757	1394.9	210.933
1393.24	0.76273	1393.24	270.299
1391.58	-0.16242	1391.58	305.864
1389.92	0.12514	1389.92	299.053
1388.26	-0.44346	1388.26	276.19
1386.59	-1.22499	1386.59	301.941
1384.93	0.3429	1384.93	365.635
1383.27	0.27376	1383.27	428.8
1381.61	0.63112	1381.61	481.625
1379.94	0.20584	1379.94	602.496
1378.28	1.13174	1378.28	746.141
1376.61	1.84344	1376.61	978.7
1374.95	3.33843	1374.95	1277.74
1373.28	3.40995	1373.28	1459.84
1371.62	3.908	1371.62	1536.54
1369.95	1.56409	1369.95	1597.9
1368.29	1.63563	1368.29	1487.73
1366.62	0.99757	1366.62	1334.09
1364.95	1.84966	1364.95	1286.35
1363.28	3.19919	1363.28	1245.59
1361.62	4.05193	1361.62	1100.35
1359.95	1.9943	1359.95	1026.43
1358.28	1.21493	1358.28	817.215
1356.61	1.07204	1356.61	625.697
1354.94	1.07339	1354.94	499.41
1353.27	1.99548	1353.27	464.136
1351.6	2.13775	1351.6	421.587
1349.93	0.22492	1349.93	484.041
1348.26	-0.41282	1348.26	475.936
1346.59	0.36725	1346.59	460.158
1344.92	-1.40274	1344.92	372.293
1343.24	-0.48153	1343.24	299.474
1341.57	0.65114	1341.57	277.217
1339.9	1.64112	1339.9	295.305
1338.23	2.84437	1338.23	272.954
1336.55	3.33941	1336.55	284.328
1334.88	1.57074	1334.88	276.293
1333.21	1.71116	1333.21	296.769
1331.53	2.48766	1331.53	337.763
1329.86	2.27578	1329.86	410.625
1328.18	1.07434	1328.18	467.075
1326.5	1.35571	1326.5	526.043
1324.83	0.22453	1324.83	636.166
1323.15	-0.26955	1323.15	630.035
1321.47	-0.41056	1321.47	591.367
1319.8	-0.13	1319.8	554.475
1318.12	-0.69522	1318.12	552.438
1316.44	0.78598	1316.44	553.178
1314.76	1.27865	1314.76	615.743
1313.08	0.1494	1313.08	574.295
1311.4	0.14773	1311.4	500.295
1309.72	1.76762	1309.72	417.268
1308.04	1.20224	1308.04	420.304
1306.37	1.1307	1306.37	395.06
1304.68	0.84764	1304.68	383.592
1303	1.54861	1303	321.278
1301.32	1.33619	1301.32	289.017
1299.64	1.19425	1299.64	221.618
1297.96	0.62917	1297.96	197.628
1296.27	0.69667	1296.27	123.623
1294.59	0.27244	1294.59	148.383
1292.91	0.48286	1292.91	135.258
1291.22	-0.29327	1291.22	153.262
1289.54	-0.57718	1289.54	71.5123
1287.85	-1.28166	1287.85	77.8958
1286.17	-1.00215	1286.17	90.6277
1284.48	-1.77673	1284.48	160.197
1282.8	-1.28869	1282.8	146.435
1281.11	-0.30784	1281.11	112.059
1279.43	0.5323	1279.43	46.7261
1277.74	-0.52285	1277.74	61.8481
1276.05	-1.22724	1276.05	3.00094
1274.36	-1.37117	1274.36	-44.2007
1272.68	0.16908	1272.68	-117.654
1270.99	0.30647	1270.99	-126.876
1269.3	1.7048	1269.3	-120.188
1267.61	1.631	1267.61	-74.4724
1265.92	2.95767	1265.92	-81.6646
1264.23	4.28441	1264.23	-76.0694
1262.54	3.7203	1262.54	-73.9896
1260.85	2.31531	1260.85	-153.624
1259.16	0.56177	1259.16	-164.637
1257.46	-1.05255	1257.46	-130.587
1255.77	-0.35678	1255.77	-77.0474
1254.08	0.61864	1254.08	-11.5849
1252.39	1.94258	1252.39	87.631
1250.7	2.49796	1250.7	59.3936
1249	1.37473	1249	66.1951
1247.31	0.95063	1247.31	57.0747
1245.61	0.94552	1245.61	0.87209
1243.92	0.73107	1243.92	-28.2579
1242.22	1.56469	1242.22	-58.3122
1240.53	1.55947	1240.53	-58.202
1238.83	1.76328	1238.83	-41.7235
1237.13	1.40931	1237.13	-18.3803
1235.44	0.8463	1235.44	-4.07779
1233.74	0.70103	1233.74	27.4645
1232.04	1.11371	1232.04	-40.5959
1230.35	1.59622	1230.35	-12.1663
1228.65	1.80028	1228.65	32.4834
1226.95	0.74922	1226.95	112.191
1225.25	-0.92878	1225.25	197.876
1223.55	-0.72567	1223.55	183.289
1221.85	-0.66135	1221.85	188.691
1220.15	0.30769	1220.15	170.551
1218.45	0.71953	1218.45	176.123
1216.75	-0.74701	1216.75	257.674
1215.05	0.15042	1215.05	347.947
1213.35	1.3964	1213.35	359.801
1211.64	1.87656	1211.64	402.815
1209.94	1.4541	1209.94	413.198
1208.24	1.09993	1208.24	416.485
1206.54	-0.71482	1206.54	444.339
1204.83	1.77992	1204.83	460.492
1203.13	1.91271	1203.13	482.669
1201.42	2.25353	1201.42	465.369
1199.72	0.92669	1199.72	508.803
1198.01	0.71125	1198.01	567.156
1196.31	-0.54488	1196.31	633.929
1194.6	-0.20389	1194.6	679.539
1192.89	-0.76634	1192.89	737.494
1191.19	-0.07978	1191.19	697.279
1189.48	0.95318	1189.48	635.221
1187.77	1.43199	1187.77	594.593
1186.07	1.9784	1186.07	524.628
1184.36	2.38611	1184.36	481.013
1182.65	1.13218	1182.65	397.096
1180.94	0.08596	1180.94	302.643
1179.23	-0.89078	1179.23	200.866
1177.52	-1.17603	1177.52	209.018
1175.81	0.75464	1175.81	224.056
1174.1	1.64753	1174.1	216.76
1172.39	1.29353	1172.39	189.48
1170.68	1.07806	1170.68	140.082
1168.96	-0.17455	1168.96	109.318
1167.25	0.43959	1167.25	108.907
1165.54	-0.46576	1165.54	39.6887
1163.83	-1.16478	1163.83	-19.3388
1162.11	0.48488	1162.11	-73.1805
1160.4	1.23693	1160.4	-82.1151
1158.68	1.09095	1158.68	-48.6656
1156.97	1.35996	1156.97	-42.3649
1155.25	1.14321	1155.25	-55.7241
1153.54	2.23822	1153.54	5.3559
1151.82	2.23131	1151.82	3.06268
1150.11	1.25746	1150.11	18.6074
1148.39	0.07649	1148.39	-5.03813
1146.67	-0.20862	1146.67	-5.77775
1144.96	0.88655	1144.96	-31.1011
1143.24	2.25709	1143.24	5.4717
1141.52	1.21485	1141.52	33.7646
1139.8	0.72426	1139.8	43.1429
1138.08	0.99074	1138.08	88.888
1136.36	1.67091	1136.36	152.122
1134.64	1.04313	1134.64	165.408
1132.92	0.20947	1132.92	152.434
1131.2	0.1317	1131.2	134.04
1129.48	0.81052	1129.48	61.3588
1127.76	2.52123	1127.76	52.8246
1126.04	2.44456	1126.04	30.0727
1124.31	0.85525	1124.31	39.8152
1122.59	-1.14658	1122.59	29.1805
1120.87	-1.08659	1120.87	73.3214
1119.14	-0.95708	1119.14	98.8452
1117.42	-0.00324	1117.42	80.451
1115.7	0.6747	1115.7	22.9769
1113.97	0.9407	1113.97	2.57878
1112.25	1.8925	1112.25	-35.6983
1110.52	2.15896	1110.52	30.4683
1108.79	0.98427	1108.79	111.378
1107.07	-0.05291	1107.07	80.7463
1105.34	0.62385	1105.34	49.2828
1103.62	1.57448	1103.62	59.5311
1101.89	2.11505	1101.89	52.637
1100.16	0.25745	1100.16	88.8517
1098.43	-0.77877	1098.43	127.761
1096.7	-0.99333	1096.7	151.817
1094.97	-0.24797	1094.97	194.944
1093.24	0.08734	1093.24	219.566
1091.51	0.42119	1091.51	200.443
1089.79	-0.3403	1089.79	192.954
1088.05	-0.27958	1088.05	193.641
1086.32	0.80679	1086.32	250.575
1084.59	1.4821	1084.59	272.805
1082.86	0.3803	1082.86	240.021
1081.13	0.91917	1081.13	183.169
1079.39	0.9793	1079.39	157.145
1077.66	1.24368	1077.66	156.756
1075.93	0.21233	1075.93	122.75
1074.19	0.34116	1074.19	79.32
1072.46	-0.55463	1072.46	96.4859
1070.72	-0.76679	1070.72	114.198
1068.99	-0.0921	1068.99	128.376
1067.25	1.74225	1067.25	180.811
1065.52	1.052	1065.52	161.954
1063.78	1.52198	1063.78	160.243
1062.04	1.24174	1062.04	229.139
1060.31	0.68853	1060.31	211.739
1058.57	1.15775	1058.57	156.343
1056.83	3.39756	1056.83	85.2141
1055.09	3.25392	1055.09	73.1044
1053.36	2.70183	1053.36	70.1857
1051.62	1.74098	1051.62	145.81
1049.88	0.37225	1049.88	167.419
1048.14	-0.17948	1048.14	108.446
1046.4	0.97043	1046.4	-8.27992
1044.66	0.69104	1044.66	-14.5592
1042.91	0.14048	1042.91	-56.3078
1041.17	-0.0701	1041.17	-27.6659
1039.43	-1.16403	1039.43	16.2878
1037.69	-1.30652	1037.69	40.7214
1035.95	-0.49786	1035.95	18.3965
1034.2	0.03935	1034.2	58.352
1032.46	0.30452	1032.46	60.7908
1030.71	1.04477	1030.71	55.7075
1028.97	0.1562	1028.97	34.5728
1027.22	0.21764	1027.22	17.7604
1025.48	-0.26292	1025.48	-22.3557
1023.73	-0.54051	1023.73	4.59649
1021.99	-0.34312	1021.99	44.2853
1020.24	-0.68706	1020.24	52.2942
1018.49	-0.48996	1018.49	23.127
1016.75	0.85935	1016.75	-22.8792
1015	1.53048	1015	-56.4193
1013.25	1.39009	1013.25	-78.7661
1011.5	1.38449	1011.5	-76.0207
1009.75	0.43032	1009.75	-31.9314
1008.01	0.35725	1008.01	-7.62175
1006.26	0.28467	1006.26	-2.79527
1004.51	0.48268	1004.51	-17.4057
1002.75	0.00349	1002.75	-50.904
1001	0.20144	1001	-73.3674
999.252	0.19689	999.252	-42.0184
997.5	0.12448	997.5	-15.2527
995.748	0.11937	995.748	0.56586
993.996	0.18227	993.996	-3.13575
992.242	0.71792	992.242	6.9069
990.488	-0.43384	990.488	3.06624
988.734	-2.05792	988.734	48.6489
986.98	-2.19733	986.98	57.0307
985.227	-1.79649	985.227	85.2365
983.471	-2.06948	983.471	48.512
981.715	-0.79157	981.715	16.3726
979.959	-1.87379	979.959	-36.4564
978.203	-1.81043	978.203	-53.8791
976.447	-0.80266	976.447	-39.59
974.689	1.01261	974.689	45.897
972.932	1.3455	972.932	72.4757
971.174	1.74671	971.174	98.3885
969.416	0.4635	969.416	66.8326
967.656	0.66165	967.656	9.87565
965.898	0.11968	965.898	31.0401
964.139	0.65533	964.139	54.7136
962.379	0.9212	962.379	62.6091
960.617	1.32106	960.617	52.9871
958.857	1.25069	958.857	115.842
957.096	1.18109	957.096	100
955.334	0.64039	955.334	95.6972
953.572	0.03266	953.572	56.6867
951.809	-0.64139	951.809	48.17
950.047	-0.77756	950.047	-3.09265
948.283	-0.71283	948.283	55.8797
946.52	-0.91643	946.52	-1.41304
944.756	-0.04611	944.756	-29.1423
942.99	-0.04758	942.99	-54.5787
941.225	-0.45195	941.225	-30.2338
939.461	-0.31999	939.461	42.3801
937.693	0.54971	937.693	108.092
935.928	1.28504	935.928	98.9402
934.162	2.35572	934.162	101.011
932.395	2.82209	932.395	49.2982
930.627	1.61486	930.627	13.5848
928.859	0.14033	928.859	10.1688
927.09	-0.12945	927.09	-3.88829
925.322	-0.59943	925.322	-22.3132
923.553	-1.13546	923.553	-51.0554
921.783	-0.66721	921.783	-70.3447
920.014	-0.40127	920.014	-62.9221
918.242	0.13237	918.242	-58.4315
916.471	2.60507	916.471	-22.7487
914.701	2.80495	914.701	3.13296
912.928	1.60104	912.928	27.3276
911.156	-0.07023	911.156	25.8139
909.385	-0.80562	909.385	-13.3
907.611	-0.7397	907.611	-64.1207
905.838	1.26285	905.838	-154.133
904.064	1.26259	904.064	-205.26
902.289	0.72869	902.289	-197.442
900.516	-0.139	900.516	-185.69
898.74	-0.40645	898.74	-111.642
896.965	0.65984	896.965	-13.8168
895.189	1.66026	895.189	-26.8569
893.412	0.46094	893.412	-11.7315
891.637	-1.13811	891.637	-33.3527
889.859	-1.4717	889.859	-121.504
888.082	-1.53783	888.082	-128.279
886.303	0.46041	886.303	-90.2875
884.525	1.52618	884.525	-101.917
882.746	1.65921	882.746	-82.2688
880.967	1.79204	880.967	-72.1881
879.188	2.39097	879.188	-75.6912
877.406	0.92793	877.406	-23.1819
875.627	0.13099	875.627	13.9654
873.846	0.19731	873.846	41.8617
872.064	1.39351	872.064	97.7914
870.283	2.65657	870.283	100.804
868.5	3.0562	868.5	129.779
866.719	1.79448	866.719	138.312
864.936	-0.26381	864.936	129.546
863.152	-1.59036	863.152	112.637
861.367	-1.45653	861.367	120.46
859.584	-0.991	859.584	132.916
857.799	-1.12216	857.799	138.3
856.014	-0.39141	856.014	154.027
854.229	-0.45648	854.229	166.303
852.441	-1.31709	852.441	151.432
850.656	-1.58048	850.656	93.1234
848.869	-0.91673	848.869	62.5328
847.082	-0.25364	847.082	3.90544
845.293	0.41047	845.293	-1.96781
843.506	0.21342	843.506	22.1512
841.717	-0.11665	841.717	58.5974
839.928	-1.1082	839.928	56.2442
838.139	-0.04852	838.139	39.1086
836.35	1.01143	836.35	27.8146
834.559	1.3432	834.559	36.7106
832.768	2.00511	832.768	85.6239
830.977	2.86518	830.977	108.858
829.186	2.27091	829.186	108.893
827.393	1.54573	827.393	81.1667
825.602	-0.17049	825.602	32.2064
823.809	-0.8302	823.809	32.8386
822.016	-0.3009	822.016	77.7494
820.221	0.62483	820.221	114.984
818.428	0.42882	818.428	114.732
816.633	-0.29561	816.633	54.2347
814.838	-0.62463	814.838	-5.9025
813.043	0.36566	813.043	28.9104
811.246	1.35605	811.246	23.1613
809.451	1.75307	809.451	78.0124
807.654	1.42433	807.654	82.4274
805.857	1.55659	805.857	95.1011
804.059	1.29428	804.059	104.603
802.262	1.7561	802.262	141.972
800.463	0.24356	800.463	114.825
798.664	-1.33484	798.664	165.843
796.865	-1.66281	796.865	153.49
795.064	-1.06931	795.064	183.747
793.266	-0.80484	793.266	189.896
791.465	-0.73645	791.465	250.631
789.664	-1.5901	789.664	365.133
787.861	-1.72044	787.861	499.259
786.061	-0.20815	786.061	642.845
784.258	0.58188	784.258	791.442
782.455	0.51795	782.455	900.331
780.652	0.18999	780.652	957.171
778.85	0.05956	778.85	890.4
777.045	-0.26751	777.045	754.922
775.24	0.25904	775.24	610.957
773.436	0.58749	773.436	494.185
771.631	0.39133	771.631	397.919
769.824	0.72049	769.824	308.138
768.018	0.000715	768.018	213.183
766.211	0.26301	766.211	185.949
764.404	0.19813	764.404	160.441
762.598	1.11613	762.598	169.944
760.789	0.78976	760.789	135.043
758.98	0.07032	758.98	87.6031
757.172	-1.17298	757.172	94.4897
755.363	-0.71378	755.363	122.475
753.553	-0.32073	753.553	136.058
751.744	0.26917	751.744	150.044
749.934	0.46586	749.934	159.91
748.123	0.27046	748.123	160.325
746.311	0.14002	746.311	201.162
744.498	0.20583	744.498	179.883
742.688	0.14121	742.688	145.23
740.875	-1.35997	740.875	97.3032
739.061	-1.09842	739.061	123.227
737.248	-1.68528	737.248	144.625
735.434	-0.64046	735.434	204.096
733.619	0.40429	733.619	179.154
731.805	0.27481	731.805	157.603
729.988	-0.7035	729.988	156.159
728.174	0.14465	728.174	100.714
726.357	0.33977	726.357	51.7522
724.541	0.34095	724.541	15.7151
722.723	1.05787	722.723	-17.4304
720.906	1.12247	720.906	-30.401
719.088	0.6666	719.088	23.6406
717.27	-0.24397	717.27	-40.1553
715.451	0.14668	715.451	-65.1746
713.631	-0.50475	713.631	-55.8185
711.812	0.73172	711.812	31.5604
709.992	2.09803	709.992	86.8782
708.172	1.5131	708.172	105.77
706.35	0.27708	706.35	56.7948
704.529	-0.11263	704.529	-21.1551
702.707	-0.50273	702.707	-30.0118
700.885	-0.04771	700.885	1.51376
699.062	0.79698	699.062	-12.8868
697.238	0.4073	697.238	-36.5946
695.414	0.6671	695.414	-23.0904
693.592	0.27755	693.592	-54.0096
691.766	-0.43587	691.766	-25.2588
689.941	0.40704	689.941	-5.22178
688.115	0.4723	688.115	-5.38107
686.291	0.47223	686.291	-17.7538
684.463	0.27826	684.463	-4.53505
682.637	0.34288	682.637	-34.5458
680.811	0.21272	680.811	-57.8855
678.982	1.05563	678.982	-35.419
677.154	0.01976	677.154	-21.9812
675.326	0.8612	675.326	-32.2858
673.496	0.99022	673.496	-8.11614
671.668	1.57296	671.668	5.37462
669.838	1.89683	669.838	-31.7583
668.008	1.63795	668.008	-18.9204
666.176	0.34398	666.176	-39.6934
664.346	0.08623	664.346	-25.1964
662.514	0.15097	662.514	32.8702
660.682	0.73249	660.682	50.7069
658.85	-0.0418	658.85	-1.34961
657.016	0.15259	657.016	-19.4381
655.182	0.41104	655.182	-23.591
653.35	-0.29878	653.35	4.64016
651.514	-0.4912	651.514	64.6984
649.68	0.28412	649.68	71.4235
647.844	-0.29644	647.844	38.4981
646.008	0.67177	646.008	53.9109
644.172	1.25353	644.172	17.4484
642.336	2.02733	642.336	19.6143
640.498	2.15653	640.498	57.1131
638.662	3.38107	638.662	115.615
636.824	2.93081	636.824	126.367
634.984	1.51522	634.984	169.161
633.146	-0.28725	633.146	116.324
631.307	-0.608	631.307	106.549
629.467	-0.99277	629.467	97.0934
627.627	1.26075	627.627	178.101
625.787	2.22699	625.787	462.608
623.945	2.16384	623.945	937.766
622.104	2.1009	622.104	1322.98
620.262	1.33095	620.262	1445.66
618.42	0.11099	618.42	1203.2
616.576	-0.2721	616.576	731.877
614.734	-1.10488	614.734	393.115
612.891	-0.7178	612.891	214.391
611.045	0.11892	611.045	160.992
609.201	0.05736	609.201	167.33
607.355	-0.90192	607.355	146.344
605.51	-1.60536	605.51	87.9769
603.664	-2.05212	603.664	60.133
601.818	-1.34351	601.818	11.5508
599.971	-0.18626	599.971	-0.15742
598.123	0.64961	598.123	35.3044
596.275	0.13959	596.275	59.9753
594.428	-0.75339	594.428	67.2386
592.578	0.14555	592.578	17.1344
590.729	-0.04351	590.729	-49.901
588.879	0.27987	588.879	-59.0868
587.029	1.24327	587.029	-75.6703
585.18	0.54299	585.18	-37.5354
583.328	-0.7975	583.328	20.3575
581.477	0.16589	581.477	-14.011
579.625	0.99969	579.625	-38.6534
577.771	1.64246	577.771	-50.7424
575.92	1.83835	575.92	-100.314
574.066	1.39418	574.066	-99.68
572.213	-0.39024	572.213	-96.6005
570.357	-0.64236	570.357	-72.1722
568.504	-0.63764	568.504	-29.3821
566.648	-0.25081	566.648	-15.807
564.793	0.32727	564.793	5.95604
562.936	0.71489	562.936	10.8744
561.08	0.78187	561.08	-22.5841
559.223	1.80622	559.223	-13.8594
557.365	1.23612	557.365	-10.6913
555.508	0.79451	555.508	31.0921
553.648	1.18038	553.648	54.953
551.791	-0.08985	551.791	66.1238
549.932	-0.59459	549.932	40.048
548.07	-1.03573	548.07	39.3479
546.211	-1.41342	546.211	10.633
544.35	-0.4556	544.35	18.781
542.488	1.01248	542.488	35.1768
540.627	1.58874	540.627	39.3601
538.766	1.9736	538.766	24.1815
536.902	1.65905	536.902	43.1513
535.039	1.66182	535.039	8.44899
533.176	2.11015	533.176	-0.03689
531.312	0.71579	531.312	48.4355
529.447	0.52787	529.447	71.7839
527.584	-0.86534	527.584	76.0878
525.719	-1.49744	525.719	65.2717
523.852	-0.98684	523.852	15.296
521.986	-1.17408	521.986	1.88898
520.119	-0.79151	520.119	19.5982
518.252	0.98625	518.252	12.739
516.385	0.16346	516.385	33.9303
514.516	-0.40497	514.516	20.204
512.648	-0.78393	512.648	19.9418
510.779	-0.72097	510.779	20.8503
508.91	-0.34026	508.91	4.03918
507.039	0.67337	507.039	-55.1242
505.168	0.86243	505.168	-58.6308
503.299	-0.02478	503.299	-54.0862
501.426	0.73213	501.426	-19.1269
499.555	1.1734	499.555	15.1842

## Sheet: Fig. S20
Raman shift (cm-1)	Intensity
1800.19	28.3142
1798.62	22.0718
1797.05	19.6467
1795.47	22.325
1793.9	11.2316
1792.33	3.74928
1790.76	-10.9039
1789.19	-18.4551
1787.61	-1.39371
1786.04	14.7012
1784.47	25.8672
1782.89	29.7044
1781.32	23.3036
1779.74	16.1735
1778.17	24.8037
1776.59	31.3427
1775.02	32.9588
1773.44	26.6029
1771.87	16.0733
1770.29	9.49136
1768.71	17.7664
1767.13	22.3968
1765.55	20.0249
1763.98	19.5066
1762.4	18.6207
1760.82	17.3061
1759.24	18.1521
1757.66	7.97809
1756.08	5.84352
1754.5	9.68259
1752.92	13.6711
1751.34	17.2062
1749.76	30.1192
1748.18	38.9393
1746.59	51.781
1745.01	38.8242
1743.43	27.5053
1741.85	25.629
1740.26	29.5517
1738.68	28.5807
1737.1	16.5554
1735.51	21.0698
1733.93	24.3334
1732.34	32.204
1730.76	40.2249
1729.17	33.5535
1727.58	23.3889
1726	23.558
1724.41	22.825
1722.82	19.7273
1721.24	22.3353
1719.65	14.1338
1718.06	26.2249
1716.47	14.1749
1714.88	17.9025
1713.29	21.7714
1711.71	29.1962
1710.12	22.2635
1708.52	24.0724
1706.93	4.05859
1705.34	-7.14868
1703.75	-2.46039
1702.16	21.3626
1700.57	33.1447
1698.97	41.5984
1697.38	39.5558
1695.79	35.4415
1694.2	18.1997
1692.6	14.9151
1691.01	-0.40287
1689.41	5.37815
1687.82	15.3682
1686.22	26.9831
1684.63	18.2389
1683.03	8.5415
1681.44	-5.7995
1679.84	-2.52358
1678.24	5.53432
1676.65	13.6663
1675.05	19.2918
1673.45	20.3489
1671.85	20.7392
1670.25	28.9251
1668.65	31.8179
1667.05	24.6335
1665.46	22.7381
1663.86	7.3957
1662.25	9.02871
1660.65	25.873
1659.05	38.3743
1657.45	50.5014
1655.85	59.2525
1654.25	43.3229
1652.64	47.2116
1651.04	45.3796
1649.44	47.7255
1647.83	46.4072
1646.23	30.7876
1644.63	13.1864
1643.02	17.7294
1641.42	20.4336
1639.81	29.8848
1638.21	38.6664
1636.6	32.2092
1634.99	20.9942
1633.39	24.4921
1631.78	33.6924
1630.17	28.6276
1628.56	32.2684
1626.96	22.3728
1625.35	22.0467
1623.74	33.5687
1622.13	32.6728
1620.52	21.4601
1618.91	22.7393
1617.3	20.4329
1615.69	28.5802
1614.08	35.19
1612.46	28.4268
1610.85	36.547
1609.24	39.0555
1607.63	24.7897
1606.02	9.7161
1604.4	6.08541
1602.79	10.3304
1601.18	32.1452
1599.56	43.0902
1597.95	44.1126
1596.33	36.9828
1594.72	36.2604
1593.1	35.4594
1591.48	42.2263
1589.87	57.3544
1588.25	66.6638
1586.63	58.2163
1585.02	55.0014
1583.4	47.0611
1581.78	53.0721
1580.16	49.5755
1578.54	45.124
1576.92	38.4179
1575.3	37.2359
1573.68	39.2425
1572.06	47.4276
1570.44	42.8222
1568.82	40.1121
1567.2	39.6443
1565.58	31.7808
1563.96	29.5032
1562.33	26.9311
1560.71	34.7954
1559.09	33.2373
1557.46	42.5456
1555.84	43.2266
1554.21	45.7882
1552.59	50.3735
1550.96	46.5675
1549.34	30.0943
1547.71	21.728
1546.09	15.0981
1544.46	27.1231
1542.83	37.2741
1541.21	41.2716
1539.58	46.8502
1537.95	41.8116
1536.32	40.0897
1534.69	33.9022
1533.06	14.4976
1531.44	10.2534
1529.8	21.3841
1528.17	19.8869
1526.54	29.5765
1524.91	33.0476
1523.28	25.1995
1521.65	23.7022
1520.02	26.1696
1518.38	25.9607
1516.75	27.4149
1515.12	44.4974
1513.49	57.1751
1511.85	64.0197
1510.22	63.9533
1508.58	56.4774
1506.95	35.2576
1505.31	17.6469
1503.68	-1.10317
1502.04	-15.7496
1500.4	-9.76782
1498.77	0.02635
1497.13	16.7146
1495.49	24.2785
1493.86	21.4925
1492.22	6.00236
1490.58	4.22945
1488.94	6.11182
1487.3	12.0203
1485.66	25.1658
1484.02	33.007
1482.38	20.1232
1480.74	15.9157
1479.1	15.4373
1477.46	10.9463
1475.81	20.2186
1474.17	18.6742
1472.53	10.1086
1470.88	4.7028
1469.24	0.44417
1467.6	-5.02752
1465.95	-1.98212
1464.31	2.20595
1462.66	13.7589
1461.02	12.2323
1459.37	15.278
1457.73	14.9633
1456.08	18.6509
1454.43	19.2716
1452.79	21.8237
1451.14	6.66754
1449.49	-1.55567
1447.84	-8.91767
1446.2	-10.2795
1444.54	-1.01654
1442.9	3.76188
1441.25	5.61266
1439.6	7.82159
1437.95	3.47604
1436.29	2.83634
1434.64	20.7914
1432.99	22.8612
1431.34	22.0186
1429.69	11.712
1428.04	-4.71396
1426.38	-2.92242
1424.73	13.3209
1423.07	29.7001
1421.42	30.441
1419.77	21.2972
1418.11	11.1582
1416.46	9.62889
1414.8	10.5891
1413.14	14.9666
1411.49	6.27577
1409.83	1.13995
1408.17	2.46745
1406.52	3.30161
1404.86	4.1422
1403.2	6.61365
1401.54	5.25757
1399.88	8.72467
1398.22	10.0009
1396.56	7.31059
1394.9	4.55019
1393.24	7.74377
1391.58	2.94157
1389.92	8.9744
1388.26	8.70827
1386.59	13.3252
1384.93	18.7262
1383.27	31.977
1381.61	29.7389
1379.94	34.5767
1378.28	31.4966
1376.61	32.5913
1374.95	29.0956
1373.28	40.1562
1371.62	39.3515
1369.95	46.387
1368.29	48.4113
1366.62	46.77
1364.95	44.7048
1363.28	50.1239
1361.62	43.4131
1359.95	35.726
1358.28	28.3918
1356.61	11.6925
1354.94	0.85283
1353.27	-1.87787
1351.6	-9.60324
1349.93	-8.73689
1348.26	-3.214
1346.59	-0.86251
1344.92	8.0333
1343.24	6.38419
1341.57	-1.2453
1339.9	0.69427
1338.23	0.03194
1336.55	2.68096
1334.88	14.1877
1333.21	14.7977
1331.53	17.1672
1329.86	20.4546
1328.18	27.0387
1326.5	23.7289
1324.83	17.6901
1323.15	11.5125
1321.47	13.4019
1319.8	17.608
1318.12	27.3605
1316.44	18.6804
1314.76	7.89628
1313.08	1.81077
1311.4	11.9101
1309.72	20.9633
1308.04	24.7691
1306.37	26.3924
1304.68	18.4383
1303	9.92783
1301.32	5.4143
1299.64	0.54897
1297.96	0.2295
1296.27	8.45116
1294.59	5.55459
1292.91	3.22066
1291.22	-5.39779
1289.54	-1.51447
1287.85	7.67807
1286.17	5.14667
1284.48	6.80124
1282.8	5.45569
1281.11	-3.91033
1279.43	1.37605
1277.74	9.03254
1276.05	8.45742
1274.36	9.35479
1272.68	1.40405
1270.99	-3.90542
1269.3	-9.48211
1267.61	-12.8949
1265.92	-2.80631
1264.23	10.2702
1262.54	14.9262
1260.85	14.8608
1259.16	11.3036
1257.46	-8.58648
1255.77	-6.08614
1254.08	2.18625
1252.39	9.34207
1250.7	3.02095
1249	5.04123
1247.31	-3.50776
1245.61	0.31184
1243.92	-3.77771
1242.22	1.01423
1240.53	3.71557
1238.83	6.35069
1237.13	9.47487
1235.44	10.7239
1233.74	5.10331
1232.04	5.86365
1230.35	8.84407
1228.65	8.01162
1226.95	7.59188
1225.25	13.055
1223.55	21.4239
1221.85	23.4948
1220.15	20.5127
1218.45	22.0891
1216.75	15.9943
1215.05	21.028
1213.35	21.3634
1211.64	7.39469
1209.94	-0.49629
1208.24	-0.36884
1206.54	-3.14819
1204.83	16.3757
1203.13	32.9901
1201.42	32.5526
1199.72	32.3914
1198.01	19.0523
1196.31	2.88656
1194.6	7.82046
1192.89	12.4127
1191.19	7.28626
1189.48	7.46332
1187.77	5.08358
1186.07	4.56093
1184.36	8.52332
1182.65	6.14492
1180.94	-0.71252
1179.23	0.06794
1177.52	6.83174
1175.81	16.4118
1174.1	17.115
1172.39	14.3792
1170.68	9.02831
1168.96	5.59988
1167.25	-0.16197
1165.54	2.17691
1163.83	-4.20305
1162.11	-5.02705
1160.4	1.28181
1158.68	8.20575
1156.97	5.65934
1155.25	11.8205
1153.54	6.52024
1151.82	8.62401
1150.11	13.3316
1148.39	13.1012
1146.67	4.98728
1144.96	5.50251
1143.24	6.6272
1141.52	-3.53491
1139.8	-2.00286
1138.08	-4.71463
1136.36	-4.01079
1134.64	6.33502
1132.92	22.0753
1131.2	17.3622
1129.48	19.4901
1127.76	15.5237
1126.04	4.66056
1124.31	2.12699
1122.59	3.4196
1120.87	6.20431
1119.14	9.32804
1117.42	13.4743
1115.7	8.26392
1113.97	1.96675
1112.25	1.72817
1110.52	8.78437
1108.79	15.2894
1107.07	15.8631
1105.34	12.3446
1103.62	1.73504
1101.89	-0.35869
1100.16	-1.36542
1098.43	5.31366
1096.7	11.441
1094.97	13.2122
1093.24	12.7334
1091.51	8.9863
1089.79	4.14649
1088.05	-1.91219
1086.32	-2.74241
1084.59	-0.18363
1082.86	6.24317
1081.13	5.47251
1079.39	3.06957
1077.66	-0.36374
1075.93	0.07148
1074.19	7.08626
1072.46	17.6895
1070.72	18.4514
1068.99	26.6604
1067.25	32.159
1065.52	30.5361
1063.78	27.6216
1062.04	24.5008
1060.31	18.1929
1058.57	10.7449
1056.83	2.8147
1055.09	0.02475
1053.36	1.63179
1051.62	5.67279
1049.88	3.0202
1048.14	-0.25513
1046.4	5.66109
1044.66	15.8309
1042.91	17.4201
1041.17	17.7863
1039.43	7.20565
1037.69	3.24474
1035.95	-3.48046
1034.2	-2.24607
1032.46	-4.45894
1030.71	1.8278
1028.97	11.2086
1027.22	12.0279
1025.48	11.0837
1023.73	10.1415
1021.99	8.52036
1020.24	8.5148
1018.49	3.86777
1016.75	-4.08697
1015	-2.01079
1013.25	-3.50347
1011.5	4.21813
1009.75	8.03737
1008.01	3.91365
1006.26	-0.20676
1004.51	0.1055
1002.75	-1.13123
1001	4.41911
999.252	4.59234
997.5	6.77671
995.748	6.67331
993.996	5.36498
992.242	4.52312
990.488	3.94864
988.734	-0.6513
986.98	3.26276
985.227	7.64513
983.471	4.65259
981.715	-0.94969
979.959	-0.66243
978.203	0.69236
976.447	2.32223
974.689	2.00955
972.932	3.96487
971.174	3.64111
969.416	10.1451
967.656	9.22794
965.898	5.15926
964.139	0.62263
962.379	1.03728
960.617	10.9348
958.857	16.1567
957.096	10.4884
955.334	11.4313
953.572	2.89677
951.809	1.96522
950.047	0.97939
948.283	-1.54567
946.52	-1.27179
944.756	9.73657
942.99	8.61032
941.225	12.8225
939.461	1.83604
937.693	0.04179
935.928	2.64536
934.162	9.24972
932.395	5.06726
930.627	4.7426
928.859	-0.70604
927.09	2.76419
925.322	5.30398
923.553	6.71127
921.783	3.46365
920.014	3.4113
918.242	-4.61283
916.471	-5.86055
914.701	-7.43937
912.928	-9.4778
911.156	-6.93718
909.385	-6.45194
907.611	-6.43542
905.838	-0.44472
904.064	-2.21091
902.289	-2.92081
900.516	1.47587
898.74	3.08746
896.965	9.33903
895.189	16.0526
893.412	14.4178
891.637	16.4936
889.859	12.0195
888.082	2.91543
886.303	-0.43136
884.525	-2.45085
882.746	-8.69677
880.967	-7.60188
879.188	-6.64186
877.406	-1.78414
875.627	6.25001
873.846	12.1008
872.064	8.63708
870.283	5.17786
868.5	1.78626
866.719	1.63097
864.936	2.59617
863.152	0.4024
861.367	0.5145
859.584	-2.20621
857.799	-0.77489
856.014	-1.31575
854.229	3.94053
852.441	2.34402
850.656	4.70266
848.869	6.00512
847.082	4.41794
845.293	3.0893
843.506	9.98557
841.717	10.6345
839.928	10.5613
838.139	9.30681
836.35	-1.93811
834.559	-1.41867
832.768	0.81456
830.977	6.261
829.186	14.9241
827.393	17.2857
825.602	11.9661
823.809	7.63624
822.016	-2.46839
820.221	-10.9887
818.428	-13.2124
816.633	-14.322
814.838	-10.5807
813.043	0.5603
811.246	2.33835
809.451	5.1549
807.654	4.83176
805.857	2.02011
804.059	2.34938
802.262	-0.58432
800.463	-7.18984
798.664	-3.52128
796.865	-2.73264
795.064	2.82647
793.266	8.71313
791.465	3.61862
789.664	4.20831
787.861	0.4895
786.061	3.09894
784.258	5.71239
782.455	13.1485
780.652	19.145
778.85	22.5332
777.045	17.7662
775.24	16.3263
773.436	4.45659
771.631	-0.69543
769.824	5.48264
768.018	6.5168
766.211	8.20072
764.404	10.7293
762.598	6.61382
760.789	5.22915
758.98	8.33948
757.172	7.79891
755.363	4.72425
753.553	1.32405
751.744	2.27361
749.934	4.91302
748.123	3.71696
746.311	6.93611
744.498	-1.46768
742.688	-1.95844
740.875	0.60316
739.061	3.03132
737.248	6.10462
735.434	12.2865
733.619	6.468
731.805	6.03358
729.988	0.73382
728.174	-3.14226
726.357	-3.45708
724.541	1.53655
722.723	-0.59435
720.906	-2.79229
719.088	-0.92026
717.27	-2.9939
715.451	1.78251
713.631	3.90736
711.812	2.72727
709.992	-1.94288
708.172	-1.18687
706.35	-5.34665
704.529	-0.46446
702.707	-2.81767
700.885	-1.23554
699.062	1.24145
697.238	7.71534
695.414	10.7018
693.592	8.27187
691.766	0.6114
689.941	-2.15356
688.115	-1.30906
686.291	-1.1087
684.463	-6.19133
682.637	-9.99511
680.811	-7.42741
678.982	0.54517
677.154	6.19718
675.326	5.21714
673.496	-6.5065
671.668	-1.9042
669.838	-0.70747
668.008	4.6625
666.176	7.13737
664.346	2.15742
662.514	-7.26041
660.682	-2.3543
658.85	1.89805
657.016	8.78297
655.182	8.35146
653.35	5.08975
651.514	0.15915
649.68	1.38068
647.844	4.27197
646.008	5.36379
644.172	2.86281
642.336	3.37186
640.498	-0.02653
638.662	6.62315
636.824	7.63639
634.984	6.53852
633.146	2.30583
631.307	0.30869
629.467	-2.13931
627.627	4.62246
625.787	16.5524
623.945	29.6255
622.104	38.0293
620.262	36.0891
618.42	20.5507
616.576	7.75373
614.734	0.70806
612.891	1.32297
611.045	4.49284
609.201	0.77409
607.355	-3.96879
605.51	3.0822
603.664	3.44396
601.818	6.16341
599.971	7.4157
598.123	5.86401
596.275	5.97131
594.428	7.54735
592.578	5.42765
590.729	1.02441
588.879	0.18382
587.029	-0.08186
585.18	-1.04499
583.328	-8.10313
581.477	-9.3759
579.625	-9.06367
577.771	-3.22173
575.92	1.22604
574.066	0.0291
572.213	-3.71103
570.357	-2.05499
568.504	2.46021
566.648	5.58361
564.793	3.32095
562.936	-0.27474
561.08	3.0406
559.223	5.03131
557.365	3.73258
555.508	2.18145
553.648	1.26233
551.791	-0.34405
549.932	-2.70276
548.07	-8.03324
546.211	-11.4646
544.35	-0.6722
542.488	8.73681
540.627	10.5621
538.766	9.47926
536.902	10.4145
535.039	8.44972
533.176	11.4182
531.312	4.03359
529.447	-5.36833
527.584	-9.08935
525.719	-0.51136
523.852	1.63624
521.986	4.9161
520.119	5.85965
518.252	2.26627
516.385	0.87589
514.516	3.013
512.648	1.3013
510.779	0.47146
508.91	3.53675
507.039	3.0095
505.168	4.23789
503.299	2.12762
501.426	1.07846
499.555	-2.24333

## Sheet: Fig. S21a
Site number	Intensity (counts)
1	15963.6
2	18043.5
3	19283.1
4	17471.8
5	17639.1
6	12708.7
7	23029.3
8	11092.5
9	18932.7
10	22748.7
11	10921.2
12	17107
13	15817.4
14	20962.5
15	20031.2
16	22021.6
17	19775.7
18	21478.9
19	25269.9
20	16443.1
21	14662.2
22	17456
23	19169.8
24	21216.8
25	14678
26	26601.6
27	20682
28	14662.2
29	16551.1
30	25413.5
31	14883.5
32	18025.1
33	18645.5
34	13283
35	17192.6
36	21684.4
37	22358.8
38	14695.1
39	15701.5
40	17781.4
41	19736.2
42	17777.4
43	20114.2
44	26311.8
45	11751.1
46	12744.3
47	13446.4
48	18797
49	15718.6
50	26339.5
51	23149.1
52	12982.7
53	19233
54	25867.9
55	16211.3
56	10037.4
57	14884.8
58	21463.1
59	9473.58
60	14675.4
61	10036
62	15976.8
63	20160.3
64	11241.3
65	25670.3
66	18865.5
67	21950.5
68	21849
69	23838.1
70	16329.8
71	21353.8
72	12667.9
73	23238.7
74	20188
75	19209.3
76	12478.2
77	23715.6
78	10481.3
79	16833
80	19883.7
81	22341.7
82	17482.4
83	22457.6
84	16249.5
85	15384
86	18835.2
87	18187.1
88	29183.4
89	31865.3
90	17569.3
91	16631.5
92	14310.5
93	20682
94	14214.3
95	19712.5
96	22806.7
97	18479.5
98	20384.3
99	15914.9
100	17498.2
101	14567.3
102	21586.9
103	10221.8
104	17784
105	20260.4
106	16134.9
107	20928.3
108	19366
109	15889.8
110	18629.7
111	18189.7
112	18276.7
113	17736.6
114	16287.7
115	11299.3
116	21094.3
117	21294.5
118	33813.5
119	22082.2
120	23818.3
121	16723.7
122	20159
123	15912.2
124	19150
125	23531.1
126	11772.2
127	18965.6
128	16017.6
129	24905
130	24084.4
131	25542.6
132	9989.94
133	20942.8
134	16070.3
135	17918.4
136	18116
137	20975.7
138	14218.3
139	20614.8
140	20829.5
141	17428.4
142	18073.8
143	15299.7
144	18729.8
145	14105
146	18382.1
147	17192.6
148	18226.6
149	26207.8
150	23307.2
151	18027.7
152	19319.9
153	18969.5
154	19476.7
155	23710.3
156	20168.2
157	17199.2
158	17208.4
159	16050.5
160	17469.2
161	24775.9
162	14595
163	18479.5
164	22178.3
165	18025.1
166	13101.3
167	16888.3
168	18865.5
169	24598.1
170	21519.7
171	15779.2
172	17823.6
173	16981.8
174	20311.8
175	9439.33
176	22477.4
177	18347.8
178	26012.8
179	17492.9
180	19179
181	11798.5
182	19238.3
183	21158.8
184	17691.8
185	16188.9
186	24845.8
187	15725.2
188	19592.6
189	23162.3
190	12006.6
191	14039.1
192	16921.2
193	17562.7
194	20151.1
195	24840.5
196	20265.7
197	18616.5
198	20938.8
199	19072.3
200	21224.7
201	11041.1
202	19832.3
203	15746.3
204	18183.2
205	17340.1
206	18440
207	18075.1
208	18473
209	17208.4
210	26928.3
211	21974.2
212	16410.2
213	15751.5
214	11446.8
215	23153.1
216	14782
217	19662.4
218	22880.4
219	17811.7
220	20415.9
221	21950.5
222	20348.7
223	17599.6
224	29386.3
225	19294.9
226	11615.4
227	18795.7
228	20865.1
229	13475.3
230	20647.7
231	15876.7
232	11964.5
233	28713.2
234	19507
235	23620.7
236	22960.8
237	26853.2
238	17562.7
239	23940.8
240	24305.7
241	22244.2
242	21133.8
243	15522.3
244	15157.5
245	13728.3
246	22277.1
247	18076.5
248	18578.3
249	20510.7
250	18467.7
251	19696.7
252	18146.3
253	23757.7
254	24151.6
255	19603.1
256	19729.6
257	18422.9
258	14529.1
259	18476.9
260	26095.8
261	11748.4
262	23279.6
263	17312.5
264	19840.2
265	26570
266	21955.7
267	14473.8
268	13134.2
269	19949.6
270	19052.5
271	18280.6
272	16179.6
273	18740.3
274	10100.6
275	15158.8
276	19875.8
277	22797.4
278	14905.9
279	16360.1
280	13341
281	15756.8
282	12810.1
283	24803.6
284	12139.7
285	21596.1
286	17649.7
287	20145.8
288	18284.6
289	17874.9
290	15658
291	16916
292	17680
293	18067.2
294	10660.4
295	21315.6
296	16361.4
297	20533.1
298	16357.5
299	21820.1
300	15903
301	17662.8
302	18965.6
303	17033.2
304	24638.9
305	18046.2
306	18463.7
307	16046.6
308	17903.9
309	17180.7
310	17436.3
311	16123
312	17348
313	22177
314	15207.5
315	19787.6
316	11649.7
317	16736.8
318	17757.7
319	23851.2
320	22964.7
321	19633.4
322	10694.7
323	17502.1
324	9629.01
325	19982.5
326	23689.2
327	17857.8
328	17188.6
329	23668.1
330	23420.5
331	12662.6
332	11770.8
333	22283.7
334	24810.2
335	21958.4
336	22991.1
337	10701.2
338	17761.6
339	15353.7
340	22435.2
341	15129.8
342	22166.5
343	25775.7
344	19782.3
345	21098.2
346	17578.5
347	17161
348	21548.7
349	25866.6
350	18840.5
351	25507
352	16444.4
353	18465
354	17183.4
355	13201.4
356	22127
357	24110.7
358	22277.1
359	21677.8
360	19626.9
361	18977.5
362	10960.7
363	15606.6
364	17511.4
365	17246.6
366	10634.1
367	16410.2
368	18355.7
369	18984
370	14381.6
371	21447.3
372	15187.8
373	17495.6
374	19929.8
375	19499.1
376	15996.5
377	21303.7
378	14977
379	24844.4
380	22286.4
381	22516.9
382	15895.1
383	28477.4
384	17732.7
385	17262.4
386	21129.8
387	16167.8
388	14899.3
389	19653.2
390	19927.2
391	23005.6
392	16033.4
393	20062.9
394	18353.1
395	15867.5
396	20919.1
397	17921
398	18999.8
399	24756.2
400	16394.3
401	19931.1
402	22101.9
403	25647.9
404	17581.2
405	17408.6
406	32574
407	21772.6
408	25433.2
409	22385.1
410	14571.3
411	16289
412	15357.7
413	21975.5
414	17552.2
415	20343.4
416	20180.1
417	22676.3
418	19856.1
419	20962.5
420	23190
421	25879.8
422	21662
423	22783
424	18308.3
425	15451.2
426	18994.6
427	15165.4
428	26780.8
429	13092
430	17910.5
431	14984.9
432	22329.8
433	23201.8
434	14106.3
435	22148
436	14618.7
437	18677.1
438	12517.7
439	15117.9
440	23745.9
441	20629.3
442	20849.2
443	15331.3
444	20464.6
445	10869.9
446	16669.7
447	15767.3
448	13148.7
449	22765.8
450	22012.4
451	20695.1
452	23271.7
453	24017.2
454	22132.2
455	16660.4
456	16166.5
457	16541.9
458	12567.8
459	22112.5
460	22794.8
461	19085.5
462	15677.8
463	19002.5
464	19350.2
465	22308.7
466	18466.4
467	23353.3
468	20542.3
469	16279.7
470	19779.7
471	19626.9
472	20257.8
473	16287.7
474	20060.2
475	22134.9
476	10653.8
477	19949.6
478	21957
479	26568.7
480	24098.9
481	18947.2
482	17450.8
483	17354.6
484	21741
485	17619.4
486	19554.4
487	11377
488	8065.45
489	17299.3
490	23112.3
491	16719.7
492	15716
493	12624.4
494	18361
495	16876.5
496	23528.5
497	12962.9
498	18100.2
499	13912.7
500	18447.9
501	25097.3
502	19225.1
503	17039.8
504	17781.4
505	14373.7
506	20488.3
507	21341.9
508	16100.6
509	12931.3
510	20415.9
511	23309.8
512	15884.6
513	18692.9
514	14529.1
515	27622.5
516	15569.8
517	17151.8
518	16719.7
519	24130.5
520	19553.1
521	20107.6
522	14224.9
523	25317.3
524	12717.9
525	12046.1
526	27448.6
527	17461.3
528	19765.2
529	14609.5
530	17677.3
531	16112.5
532	21107.4
533	17752.4
534	23315.1
535	14601.6
536	9613.21
537	20281.5
538	20379
539	18621.8
540	14707
541	15862.2
542	22021.6
543	16810.6
544	22756.6
545	18881.3
546	27619.9
547	19838.9
548	19750.7
549	20296
550	18779.9
551	14530.5
552	16391.7
553	11893.3
554	14414.5
555	21384
556	19989.1
557	25210.6
558	17980.3
559	20663.5
560	16581.4
561	19418.7
562	15679.1
563	12231.9
564	13628.1
565	14219.6
566	14242
567	11979
568	18670.5
569	29660.3
570	16725
571	26775.5
572	17033.2
573	27368.3
574	25262
575	20899.3
576	19388.4
577	17776.1
578	24137.1
579	20691.2
580	11734
581	19059.1
582	19213.2
583	18550.7
584	14793.9
585	19283.1
586	11867
587	11845.9
588	19209.3
589	15131.1
590	25904.8
591	19550.5
592	15913.6
593	26774.2
594	18500.6
595	20649
596	22003.1
597	19020.9
598	19355.5
599	24416.3
600	11558.8
601	17626
602	19990.4
603	17871
604	21939.9
605	16360.1
606	13649.2
607	20923
608	17309.8
609	20409.3
610	22481.3
611	24009.3
612	16909.4
613	14634.5
614	30719.3
615	19480.6
616	22694.7
617	18778.6
618	20762.3
619	19914
620	21679.1
621	20439.6
622	16789.5
623	18218.7
624	22713.1
625	16349.6
626	19052.5
627	18466.4
628	20305.2
629	21789.8
630	20364.5
631	18488.8
632	10753.9
633	14573.9
634	13383.1
635	25140.8
636	18160.8
637	18230.6
638	14807.1
639	17481.1
640	16179.6
641	23184.7
642	18508.5
643	22385.1
644	17317.7
645	17680
646	8775.44
647	15655.4
648	18346.5
649	13019.6
650	23244
651	18226.6
652	17341.4
653	25313.4
654	11654.9
655	9320.78
656	24794.4
657	14318.4
658	22819.8
659	22747.4
660	19155.3
661	21281.3
662	15804.2
663	23608.9
664	14186.7
665	14863.7
666	19464.8
667	14614.8
668	16098
669	16825.1
670	20703
671	12905
672	22731.6
673	17662.8
674	16933.1
675	21119.3
676	10842.2
677	22532.7
678	22628.8
679	12898.4
680	16540.6
681	18134.4
682	19107.9
683	17902.6
684	16407.5
685	17120.1
686	17217.6
687	25741.5
688	20094.5
689	19251.4
690	11898.6
691	23001.6
692	18661.3
693	15546
694	15312.9
695	18407.1
696	15318.2
697	17398.1
698	19755.9
699	21631.7
700	20841.3
701	21634.3
702	19427.9
703	21822.7
704	15955.7
705	12858.9
706	10958.1
707	11323
708	13326.5
709	12598.1
710	22779
711	17078
712	18848.4
713	17656.3
714	24491.4
715	19456.9
716	21847.7
717	15083.7
718	19434.5
719	20194.6
720	17188.6
721	24187.1
722	21305
723	22137.5
724	20421.1
725	20508.1
726	12852.3
727	24542.8
728	28302.2
729	19629.5
730	23759
731	13422.7
732	21382.7
733	20347.4
734	23446.8
735	19275.1
736	21687
737	17682.6
738	20517.3
739	15796.3
740	20692.5
741	17403.4
742	16933.1
743	17250.6
744	24737.7
745	24174
746	22319.3
747	14205.1
748	21820.1
749	22319.3
750	10229.7
751	25590
752	28430
753	16119
754	20263.1
755	20090.5
756	15348.5
757	20949.4
758	11348
759	19377.9
760	17230.8
761	19860
762	28520.8
763	22325.9
764	17047.7
765	16801.4
766	18837.8
767	17307.2
768	17217.6
769	9572.37
770	15135.1
771	16530
772	16756.6
773	15294.5
774	18134.4
775	17968.4
776	15510.5
777	17709
778	25604.5
779	19650.6
780	22025.5
781	24804.9
782	13468.8
783	10213.9
784	17508.7
785	20136.6
786	18961.6
787	22210
788	22352.2
789	15796.3
790	22478.7
791	11162.3
792	19106.5
793	12249
794	10184.9
795	17658.9
796	19528.1
797	18222.7
798	10012.3
799	14325
800	24432.1
801	15488.1
802	30542.8
803	23349.4
804	27834.6
805	17485
806	20223.6
807	15102.1
808	22033.4
809	12097.5
810	25808.7
811	15257.6
812	16734.2
813	23336.2
814	14666.1
815	13251.4
816	21405.1
817	13990.4
818	22743.4
819	22079.5
820	15800.3
821	20476.5
822	14633.2
823	16493.1
824	16548.5
825	15971.5
826	17693.1
827	19467.5
828	28472.1
829	18148.9
830	25744.1
831	19401.6
832	19499.1
833	17503.5
834	11375.7
835	19268.6
836	20235.4
837	15518.4
838	15938.6
839	13641.3
840	18775.9
841	15968.9
842	19965.4
843	22769.8
844	19155.3
845	20455.4
846	15917.5
847	23053
848	19906.1
849	19945.6
850	16418.1
851	16115.1
852	11898.6
853	20547.6
854	18561.2
855	16451
856	18121.2
857	18173.9
858	26479.1
859	21211.5
860	19961.4
861	14012.8
862	18853.6
863	14472.5
864	19279.1
865	21208.9
866	15273.4
867	20220.9
868	18635
869	16876.5
870	22489.2
871	28279.8
872	19774.4
873	26890.1
874	16543.2
875	16736.8
876	21577.7
877	16991.1
878	18827.3
879	22651.2
880	19890.3
881	11989.5
882	22584.1
883	16552.4
884	14645.1
885	17298
886	11826.2
887	17539
888	16931.8
889	21708.1
890	16659.1
891	20645.1
892	10678.9
893	19127.6
894	13869.2
895	26415.9
896	20581.8
897	29408.7
898	29811.7
899	23712.9
900	17885.5
901	15656.7
902	25040.7
903	13478
904	21024.4
905	13414.8
906	23869.7
907	16865.9
908	25765.2
909	9862.16
910	20729.4
911	17581.2
912	19857.4
913	10341.6
914	17519.3
915	21010
916	14122.1
917	15428.8
918	14728
919	16088.7
920	17765.6
921	15689.6
922	16324.5
923	27818.8
924	17087.2
925	12226.6
926	13381.8
927	13530.7
928	16896.2
929	19236.9
930	18903.7
931	18000.1
932	22977.9
933	22677.6
934	21037.6
935	19235.6
936	10350.9
937	22000.5
938	17278.2
939	16454.9
940	21966.3
941	16867.2
942	17124.1
943	20850.6
944	32290.8
945	18827.3
946	18158.1
947	11950
948	22256.1
949	17648.4
950	16452.3
951	18458.5
952	25015.7
953	27161.5
954	22407.5
955	26249.9
956	29083.3
957	9341.85
958	17304.6
959	14658.2
960	14244.6
961	22595.9
962	15017.8
963	15855.6
964	16075.6
965	18230.6
966	21995.2
967	17427.1
968	10589.3
969	18840.5
970	12890.5
971	16095.3
972	12769.3
973	20082.6
974	13276.4
975	18715.3
976	15996.5
977	17166.2
978	22285
979	17518
980	22790.9
981	22207.3
982	23673.4
983	13367.3
984	20000.9
985	16360.1
986	22858
987	9312.88
988	21791.1
989	15453.8
990	24496.7
991	14548.9
992	20097.1
993	26522.6
994	18799.6
995	25729.6
996	22904.1
997	17944.7
998	26102.4
999	25914
1000	16689.4
1001	19359.5
1002	16909.4
1003	15254.9
1004	22955.5
1005	20294.7
1006	20361.9
1007	14626.6
1008	15831.9
1009	15920.1
1010	15160.1
1011	23403.4
1012	18843.1
1013	18658.7
1014	18279.3
1015	21403.8
1016	15069.2
1017	19077.6
1018	11180.7
1019	14357.9
1020	12307
1021	21709.4
1022	18408.4
1023	12685
1024	17612.8
1025	10208.6
1026	16311.4
1027	15615.9
1028	20160.3
1029	17919.7
1030	17799.8
1031	14857.1
1032	19478
1033	11022.7
1034	20707
1035	26517.3
1036	16709.2
1037	23440.3
1038	22661.8
1039	17379.6
1040	13962.7
1041	14477.8
1042	16564.3
1043	21366.9
1044	18499.3
1045	11820.9
1046	27177.3
1047	20373.7
1048	25582.1
1049	14551.5
1050	14451.4
1051	18073.8
1052	18366.3
1053	12962.9
1054	12865.5
1055	17287.4
1056	21174.6
1057	18583.6
1058	24004
1059	11703.7
1060	15733.1
1061	11192.6
1062	22780.3
1063	10199.4
1064	19990.4
1065	20787.3
1066	15565.8
1067	20519.9
1068	13429.2
1069	13524.1
1070	15092.9
1071	14380.3
1072	14815
1073	21148.3
1074	20007.5
1075	24515.1
1076	21514.5
1077	11454.7
1078	16689.4
1079	27879.3
1080	22213.9
1081	18615.2
1082	26932.3
1083	17719.5
1084	22644.6
1085	20354
1086	15593.5
1087	18058
1088	23383.6
1089	14610.8
1090	16420.7
1091	16732.9
1092	19790.2
1093	20309.2
1094	23249.3
1095	22906.8
1096	14500.2
1097	20052.3
1098	27148.3
1099	14975.7
1100	11225.5
1101	14847.9
1102	19507
1103	18857.6
1104	23213.7
1105	20982.3
1106	19845.5
1107	19891.6
1108	15881.9
1109	11462.6
1110	19877.1
1111	10825.1
1112	16802.7
1113	18287.2
1114	21627.7
1115	11660.2
1116	13126.3
1117	21729.2
1118	17677.3
1119	14347.4
1120	13300.2
1121	16503.7
1122	19946.9
1123	9817.38
1124	16963.4
1125	19914
1126	9862.16
1127	16894.9
1128	15858.2
1129	17427.1
1130	17453.4
1131	15143
1132	17353.3
1133	15502.6
1134	21427.5
1135	23370.4
1136	20849.2
1137	23985.6
1138	18101.5
1139	11209.7
1140	15639.6
1141	19060.4
1142	22003.1
1143	18690.3
1144	16240.2
1145	11267.7
1146	13910
1147	17982.9
1148	11245.3
1149	22206
1150	22960.8
1151	17900
1152	15307.6
1153	20218.3
1154	18375.5
1155	18098.9
1156	15361.6
1157	12978.7
1158	17304.6
1159	18137.1
1160	14145.8
1161	10136.1
1162	21352.4
1163	21420.9
1164	14729.4
1165	10020.2
1166	17583.8
1167	18380.7
1168	21247.1
1169	18677.1
1170	16237.6
1171	22004.5
1172	19161.9
1173	15617.2
1174	16252.1
1175	24455.8
1176	18487.4
1177	14994.1
1178	13449
1179	20624
1180	17661.5
1181	16287.7
1182	16736.8
1183	18644.2
1184	11838
1185	15881.9
1186	14483
1187	24457.2
1188	22461.5
1189	18554.6
1190	20670.1
1191	25651.9
1192	21045.5
1193	21282.6
1194	17810.4
1195	16308.7
1196	16854.1
1197	23756.4
1198	18467.7
1199	17027.9
1200	20917.7
1201	15845.1
1202	16540.6
1203	21241.8
1204	16589.3
1205	11258.4
1206	15672.5
1207	16647.3
1208	17799.8
1209	20010.2
1210	15862.2
1211	14577.9
1212	13388.4
1213	15381.4
1214	14357.9
1215	16788.2
1216	25271.2
1217	20859.8
1218	18176.6
1219	24718
1220	25964.1
1221	14210.4
1222	17730
1223	19669
1224	23037.2
1225	26272.3
1226	21360.3
1227	16119
1228	22178.3
1229	15853
1230	22777.7
1231	14051
1232	22028.2
1233	18162.1
1234	25318.6
1235	29453.4
1236	9657.99
1237	19796.8
1238	18300.4
1239	17943.4
1240	22279.8
1241	13209.3
1242	17087.2
1243	29439
1244	13895.5
1245	18994.6
1246	12164.7
1247	17298
1248	16007.1
1249	18235.8
1250	14977
1251	23579.9
1252	11714.2
1253	11228.1
1254	20385.6
1255	14223.5
1256	18509.8
1257	16003.1
1258	18258.2
1259	21237.8
1260	21658
1261	7142.07
1262	24955.1
1263	20242
1264	19302.8
1265	22954.2
1266	17279.5
1267	19410.8
1268	10062.4
1269	16607.7
1270	19246.2
1271	20751.8
1272	20726.7
1273	21630.4
1274	23859.1
1275	19558.4
1276	16029.5
1277	16403.6
1278	21042.9
1279	16219.2
1280	23516.7
1281	33178.6
1282	23560.1
1283	16644.6
1284	16260
1285	16933.1
1286	21477.6
1287	21316.9
1288	19392.4
1289	10786.9
1290	23020.1
1291	18972.2
1292	25254.1
1293	17685.2
1294	15214.1
1295	22341.7
1296	20085.2
1297	21417
1298	20006.2
1299	15519.7
1300	21673.8
1301	10970
1302	17344.1
1303	20721.5
1304	18370.2
1305	20493.6
1306	19775.7
1307	19911.4
1308	12445.3
1309	24064.6
1310	18732.4
1311	21194.4
1312	25501.7
1313	14014.1
1314	22054.5
1315	23565.4
1316	21580.3
1317	21054.7
1318	10319.2
1319	17009.5
1320	14716.2
1321	14418.5
1322	18318.8
1323	19168.5
1324	26215.7
1325	16894.9
1326	10777.6
1327	18256.9
1328	16553.7
1329	15461.7
1330	13425.3
1331	18454.5
1332	21684.4
1333	16252.1
1334	14023.3
1335	16589.3
1336	24939.3
1337	20725.4
1338	17564.1
1339	17105.7
1340	19480.6
1341	20974.4
1342	10565.6
1343	10858
1344	22329.8
1345	23586.5
1346	13119.7
1347	15918.8
1348	18441.3
1349	17536.4
1350	17693.1
1351	19080.2
1352	24802.3
1353	16989.7
1354	16076.9
1355	17718.2
1356	12770.6
1357	20599
1358	22012.4
1359	16252.1
1360	21161.4
1361	15791.1
1362	17507.4
1363	20058.9
1364	16894.9
1365	29684
1366	19891.6
1367	20745.2
1368	20127.4
1369	17292.7
1370	20796.6
1371	22502.4
1372	18183.2
1373	23942.1
1374	17693.1
1375	16585.3
1376	18909
1377	13235.6
1378	19442.4
1379	14459.3
1380	23225.5
1381	19288.3
1382	24309.6
1383	17257.1
1384	19975.9
1385	21992.6
1386	21698.9
1387	16328.5
1388	20305.2
1389	15579
1390	22744.8
1391	20551.6
1392	24588.9
1393	19363.4
1394	19111.8
1395	23973.7
1396	19367.4
1397	18916.9
1398	19762.5
1399	18258.2
1400	15261.5
1401	23909.2
1402	12945.8
1403	23693.2
1404	17228.2
1405	26036.5
1406	25410.8
1407	14624
1408	25039.4
1409	10175.7
1410	24790.4
1411	12141
1412	19233
1413	21195.7
1414	14310.5
1415	20382.9
1416	23856.5
1417	20137.9
1418	16599.8
1419	21448.6
1420	19591.3
1421	20998.1
1422	18467.7
1423	18777.2
1424	17691.8
1425	14126.1
1426	15954.4
1427	23002.9
1428	22968.7
1429	17556.2
1430	14895.3
1431	11097.7
1432	21826.6
1433	20263.1
1434	20954.6
1435	16398.3
1436	15127.2
1437	19221.1
1438	10996.3
1439	17836.7
1440	17770.9
1441	19125
1442	17103
1443	25485.9
1444	21536.8
1445	26481.8
1446	16418.1
1447	13329.1
1448	23599.6
1449	20281.5
1450	15719.9
1451	25103.9
1452	17491.6
1453	24226.6
1454	17151.8
1455	20714.9
1456	21618.5
1457	10605.1
1458	17298
1459	15435.4
1460	24093.6
1461	11458.7
1462	20718.8
1463	15671.2
1464	17458.7
1465	17492.9
1466	19463.5
1467	19591.3
1468	17411.3
1469	15564.5
1470	15248.4
1471	19885
1472	19983.8
1473	12196.3
1474	22827.7
1475	16950.2
1476	15568.4
1477	13045.9
1478	17861.8
1479	17954
1480	16045.3
1481	20518.6
1482	20307.9
1483	21579
1484	9312.88
1485	23944.8
1486	22910.7
1487	23346.7
1488	18266.1
1489	19586
1490	15323.4
1491	16312.7
1492	10499.7
1493	25044.7
1494	16811.9
1495	25968
1496	20101.1
1497	23079.3
1498	22025.5
1499	16148
1500	17512.7
1501	13969.3
1502	21419.6
1503	16119
1504	17370.4
1505	21742.3
1506	13845.5
1507	23395.5
1508	18669.2
1509	16786.9
1510	15003.3
1511	17246.6
1512	9704.09
1513	18750.9
1514	8905.85
1515	10941
1516	26145.9
1517	20643.8
1518	13268.5
1519	18710.1
1520	17824.9
1521	21643.5
1522	15888.5
1523	16527.4
1524	16644.6
1525	20029.9
1526	19591.3
1527	16541.9
1528	16653.8
1529	11790.6
1530	15639.6
1531	19684.8
1532	17030.6
1533	17977.7
1534	19618.9
1535	18798.3
1536	16352.2
1537	17939.5
1538	15540.8
1539	21713.4
1540	26622.7
1541	18498
1542	10947.6
1543	15161.4
1544	11847.2
1545	26791.3
1546	13510.9
1547	24582.3
1548	21667.3
1549	18087
1550	23626
1551	12429.5
1552	22561.7
1553	10566.9
1554	10291.6
1555	18033
1556	21085
1557	19474.1
1558	24812.8
1559	15046.8
1560	16124.3
1561	21141.7
1562	11654.9
1563	14782
1564	19622.9
1565	24980.1
1566	19929.8
1567	20276.2
1568	25995.7
1569	17280.8
1570	13022.2
1571	22640.7
1572	11921
1573	16167.8
1574	13510.9
1575	17298
1576	22343
1577	18238.5
1578	22165.2
1579	22731.6
1580	18202.9
1581	11022.7
1582	11857.8
1583	19503
1584	22294.3
1585	15651.4
1586	21692.3
1587	18621.8
1588	28024.2
1589	20621.4
1590	19076.2
1591	20853.2
1592	20357.9
1593	22520.8
1594	17902.6
1595	15075.8
1596	15303.7
1597	19413.5
1598	16576.1
1599	14674
1600	11341.4
1601	14822.9
1602	17911.8
1603	25474.1
1604	15370.9
1605	19113.1
1606	19809.9
1607	32132.7
1608	22181
1609	15867.5
1610	15780.5
1611	22830.4
1612	16862
1613	13659.8
1614	16134.9
1615	12881.3
1616	18820.7
1617	18611.3
1618	13230.3
1619	15569.8
1620	10443.1
1621	20751.8
1622	16808
1623	19791.5
1624	15334
1625	29952.7
1626	17240
1627	15947.8
1628	17406
1629	14418.5
1630	14090.5
1631	17197.9
1632	13696.6
1633	11923.6
1634	17585.1
1635	17885.5
1636	19119.7
1637	13529.4
1638	18046.2
1639	23136
1640	16256
1641	10702.6
1642	25806
1643	21936
1644	16034.7
1645	14289.4
1646	17849.9
1647	17602.3
1648	19819.2
1649	14497.5
1650	15305
1651	24250.4
1652	19146.1
1653	21526.3
1654	22809.3
1655	19853.4
1656	17535.1
1657	21866.2
1658	17604.9
1659	13790.2
1660	15986
1661	21036.3
1662	21090.3
1663	14725.4
1664	18827.3
1665	29543
1666	18761.4
1667	21932
1668	17759
1669	22676.3
1670	18804.9
1671	25782.3
1672	18164.7
1673	21240.5
1674	18827.3
1675	16497.1
1676	17925
1677	19975.9
1678	18694.2
1679	15926.7
1680	18367.6
1681	18154.2
1682	26625.3
1683	15100.8
1684	15951.8
1685	21016.5
1686	17868.3
1687	21449.9
1688	18762.7
1689	16594.6
1690	18449.2
1691	15942.5
1692	24249
1693	15855.6
1694	19580.7
1695	18924.8
1696	18746.9
1697	19811.3
1698	21941.2
1699	15110
1700	18434.8
1701	19899.5
1702	20591.1
1703	22881.7
1704	16948.9
1705	15615.9
1706	11839.3
1707	21847.7
1708	12351.7
1709	19246.2
1710	22564.3
1711	22929.2
1712	10707.8
1713	12532.2
1714	17637.8
1715	15505.2
1716	14269.6
1717	13874.5
1718	20620
1719	19663.7
1720	18064.6
1721	26787.4
1722	13539.9
1723	13829.7
1724	23660.2
1725	14381.6
1726	23427.1
1727	13277.8
1728	17242.7
1729	34012.4
1730	21702.8
1731	19128.9
1732	10588
1733	17900
1734	18961.6
1735	15091.6
1736	10045.3
1737	16354.8
1738	22240.3
1739	8974.34
1740	22655.2
1741	18274
1742	18555.9
1743	16995
1744	24209.5
1745	15536.8
1746	26556.8
1747	18959
1748	16809.3
1749	19460.9
1750	21614.6
1751	10333.7
1752	16531.3
1753	13055.1
1754	16005.8
1755	19783.6
1756	10660.4
1757	15419.6
1758	15266.8
1759	17132
1760	26739.9
1761	21933.3
1762	23802.5
1763	22073
1764	11489
1765	18250.3
1766	28520.8
1767	17017.4
1768	11946
1769	13933.7
1770	23714.2
1771	16211.3
1772	19665.1
1773	15419.6
1774	19126.3
1775	25034.1
1776	13035.4
1777	13358.1
1778	18600.7
1779	21561.9
1780	15237.8
1781	18989.3
1782	25139.5
1783	17386.2
1784	26513.4
1785	16346.9
1786	15403.8
1787	23378.3
1788	20953.3
1789	20912.5
1790	27397.2
1791	15608
1792	23831.5
1793	24424.2
1794	15521
1795	13094.7
1796	17412.6
1797	15742.3
1798	24484.8
1799	18754.8
1800	26492.3
1801	14592.4
1802	18021.1
1803	20597.7
1804	22404.9
1805	19605.8
1806	21685.7
1807	22256.1
1808	27996.6
1809	18218.7
1810	12034.3
1811	13007.7
1812	24478.2
1813	14929.6
1814	17280.8
1815	19567.6
1816	15305
1817	16872.5
1818	22138.8
1819	29079.4
1820	21199.6
1821	10863.3
1822	16476
1823	18218.7
1824	20153.7
1825	19097.3
1826	18617.8
1827	18732.4
1828	17676
1829	18416.3
1830	10015
1831	17319
1832	22999
1833	23088.6
1834	19593.9
1835	17406
1836	28523.5
1837	23099.1
1838	17922.3
1839	19670.3
1840	19023.6
1841	18451.9
1842	15892.5
1843	18330.7
1844	21887.2
1845	32392.2
1846	23503.5
1847	13464.8
1848	10516.8
1849	25454.3
1850	21015.2
1851	16719.7
1852	20927
1853	19784.9
1854	16486.6
1855	10339
1856	15625.1
1857	16844.8
1858	13287
1859	18231.9
1860	17633.9
1861	24162.1
1862	22029.5
1863	20214.3
1864	11398.1
1865	10241.5
1866	22427.3
1867	19049.9
1868	20286.8
1869	20707
1870	11238.7
1871	12129.1
1872	15327.4
1873	36123.9
1874	15846.4
1875	19496.4
1876	14585.8
1877	16981.8
1878	23648.4
1879	21484.2
1880	25611.1
1881	20402.7
1882	23744.5
1883	15750.2
1884	19437.2
1885	11832.8
1886	10581.4
1887	12127.8
1888	23417.9
1889	16809.3
1890	18819.4
1891	11797.2
1892	16047.9
1893	10163.8
1894	15762.1
1895	21235.2
1896	25460.9
1897	11529.8
1898	19389.7
1899	14314.4
1900	22216.5
1901	19708.5
1902	10584
1903	17557.5
1904	12345.2
1905	23486.4
1906	21120.6
1907	29485.1
1908	20027.3
1909	17444.2
1910	25389.8
1911	14625.3
1912	17201.8
1913	21107.4
1914	18396.6
1915	19657.1
1916	15355
1917	18438.7
1918	26347.4
1919	18831.2
1920	23080.7
1921	23101.7
1922	9341.85
1923	29684
1924	21090.3
1925	13654.5
1926	26134
1927	18613.9
1928	18595.5
1929	24603.4
1930	15830.6
1931	17354.6
1932	15860.9
1933	24961.7
1934	22808
1935	21065.3
1936	16643.3
1937	23150.5
1938	14172.2
1939	10997.6
1940	16133.5
1941	18719.3
1942	14397.4
1943	20552.9
1944	16157.2
1945	22692.1
1946	22264
1947	18657.4
1948	18134.4
1949	18088.3
1950	19813.9
1951	20888.8
1952	16379.9
1953	22451
1954	16499.7
1955	19592.6
1956	22727.6
1957	16024.2
1958	20284.2
1959	18023.8
1960	10267.9
1961	16630.1
1962	14986.2
1963	19864
1964	28955.5
1965	24358.4
1966	18750.9
1967	15737
1968	18310.9
1969	18304.3
1970	19622.9
1971	20779.4
1972	11247.9
1973	20437
1974	20389.5
1975	12508.5
1976	24829.9
1977	21980.8
1978	20426.4
1979	18702.2
1980	11162.3
1981	17407.3
1982	15958.3
1983	17528.5
1984	14761
1985	23033.2
1986	12357
1987	28653.9
1988	20819
1989	21987.3
1990	14078.6
1991	21257.6
1992	16852.7
1993	17786.7
1994	11785.3
1995	22657.8
1996	24976.2
1997	16585.3
1998	18080.4
1999	14363.2
[truncated: 3,001 more rows]

[truncated: 13 more sheets: Fig. S21b, Fig. S23b, Fig. S24, Fig. S25, Fig. S26d, Fig. S27, Fig. S31, Fig. S32, Fig. S34, Fig. S35a, Fig. S35b, Fig. S36a, Fig. S36b]
